# Supplementary material for: Development of a Prognostic Signature Based on Single-Cell RNA Sequencing Data of Immune Cells in Intrahepatic Cholangiocarcinoma
Source: Front Genet. 2021 Feb 4;11:615680. doi: 10.3389/fgene.2020.615680 (PMC7890365; doi:10.3389/fgene.2020.615680)
Supplement: Supplementary Table 1 — Cluster classification of 29263 cells from the t-SNE algorithm. [file Table_4.XLSX]

## Sheet: Sheet1
Supplementary Table 1. Cluster classification of 29263 cells from the t-SNE algorithm.
orig.ident	cell origin	nCount_RNA	nFeature_RNA	percent.mt	seurat_clusters
X18P_AAACCTGAGATCCCAT=N	N	1864	844	0.643777	1
X18P_AAACCTGCAATAGCAA=N	N	2054	889	1.36319	1
X18P_AAACCTGCAATGAAAC=N	N	2276	880	1.14236	0
X18P_AAACCTGCAGCCAATT=N	N	2559	1056	2.1102	0
X18P_AAACCTGCAGGAACGT=N	N	3775	1316	1.00662	0
X18P_AAACCTGCATGAAGTA=N	N	2459	1103	1.62668	1
X18P_AAACCTGGTAAAGGAG=N	N	2097	1057	0.953743	11
X18P_AAACCTGGTACTTCTT=N	N	1849	749	3.29908	0
X18P_AAACCTGGTACTTGAC=N	N	6371	1994	1.85214	10
X18P_AAACCTGGTCAGAATA=N	N	7274	1908	1.88342	6
X18P_AAACCTGGTCCATGAT=N	N	5924	1921	1.11411	10
X18P_AAACCTGGTCGAGTTT=N	N	2320	876	1.33621	0
X18P_AAACCTGGTCTGCGGT=N	N	3636	1191	2.20022	6
X18P_AAACCTGGTTGTCGCG=N	N	3360	1112	2.14286	6
X18P_AAACCTGTCACTTATC=N	N	1974	859	0.962513	1
X18P_AAACCTGTCCAGAAGG=N	N	1863	771	0.697799	0
X18P_AAACCTGTCTCAACTT=N	N	3441	1317	2.87707	0
X18P_AAACCTGTCTTGTACT=N	N	2180	858	0.733945	0
X18P_AAACGGGAGAGCAATT=N	N	4052	1363	2.17177	1
X18P_AAACGGGAGAGTAAGG=N	N	3540	1427	3.16384	1
X18P_AAACGGGAGGGTCTCC=N	N	5458	1549	1.44742	6
X18P_AAACGGGAGTTAAGTG=N	N	3089	1131	2.42797	0
X18P_AAACGGGCACGGTTTA=N	N	3992	1393	1.82866	1
X18P_AAACGGGGTACGCTGC=N	N	3351	1233	1.58162	1
X18P_AAACGGGGTATGAAAC=N	N	2074	800	0.337512	0
X18P_AAACGGGGTCAGCTAT=N	N	4936	1704	1.88412	1
X18P_AAACGGGGTCGACTAT=N	N	5604	1545	1.82013	6
X18P_AAACGGGGTCTCACCT=N	N	2465	878	0.689655	0
X18P_AAACGGGGTCTTCAAG=N	N	2930	1050	2.42321	5
X18P_AAACGGGGTTGATTGC=N	N	2355	800	1.23142	15
X18P_AAACGGGGTTGGTAAA=N	N	3857	1223	2.64454	6
X18P_AAACGGGGTTTGACTG=N	N	1837	815	1.95972	1
X18P_AAACGGGTCAAGCCTA=N	N	1951	840	1.99897	0
X18P_AAACGGGTCCACTCCA=N	N	6247	1971	1.93693	10
X18P_AAACGGGTCCTATTCA=N	N	1887	828	0.953895	0
X18P_AAACGGGTCGGACAAG=N	N	2703	1132	3.14465	1
X18P_AAACGGGTCTCAAACG=N	N	2008	754	2.29084	0
X18P_AAACGGGTCTTCATGT=N	N	9329	2567	2.44399	10
X18P_AAACGGGTCTTGTATC=N	N	2535	989	1.7357	0
X18P_AAACGGGTCTTGTTTG=N	N	10917	2648	1.47476	10
X18P_AAAGATGAGGAATGGA=N	N	2883	1079	2.18522	1
X18P_AAAGATGAGTGGTAGC=N	N	5144	1508	2.35226	6
X18P_AAAGATGCAATCGAAA=N	N	1973	800	2.28079	15
X18P_AAAGATGCAATCTACG=N	N	2016	935	1.14087	1
X18P_AAAGATGCACATCTTT=N	N	5230	1475	2.06501	6
X18P_AAAGATGCACCTCGGA=N	N	2016	774	0.744048	0
X18P_AAAGATGCACGTAAGG=N	N	2835	1125	2.22222	1
X18P_AAAGATGCAGTGACAG=N	N	2574	946	0.893551	0
X18P_AAAGATGCATACCATG=N	N	1830	848	0.983607	1
X18P_AAAGATGCATTTGCTT=N	N	1997	840	0.851277	0
X18P_AAAGATGGTAAGGGCT=N	N	8523	2228	3.08577	6
X18P_AAAGATGGTGCATCTA=N	N	2643	1023	1.0594	1
X18P_AAAGATGTCAAGGTAA=N	N	3570	1347	1.82073	10
X18P_AAAGATGTCATCATTC=N	N	2397	1035	2.16938	1
X18P_AAAGATGTCCGCGTTT=N	N	2999	1135	1.23374	1
X18P_AAAGATGTCCTATTCA=N	N	2114	965	1.75024	1
X18P_AAAGATGTCTAAGCCA=N	N	3354	1161	1.81872	7
X18P_AAAGATGTCTGCGTAA=N	N	1833	758	1.473	1
X18P_AAAGATGTCTGTTGAG=N	N	7512	2051	2.24973	10
X18P_AAAGATGTCTTGTCAT=N	N	1839	781	4.40457	0
X18P_AAAGCAAAGATGTCGG=N	N	2695	1091	1.37291	1
X18P_AAAGCAAAGTGTTTGC=N	N	3013	1149	2.68835	6
X18P_AAAGCAACAATCCGAT=N	N	3380	1140	2.27811	0
X18P_AAAGCAACAGTTCATG=N	N	4329	1456	2.079	6
X18P_AAAGCAAGTCAACTGT=N	N	3375	1112	1.92593	6
X18P_AAAGCAAGTCGGCATC=N	N	2109	899	1.28023	0
X18P_AAAGCAAGTGATGCCC=N	N	3721	1435	0.994356	10
X18P_AAAGCAAGTGGTAACG=N	N	2659	1081	2.03084	1
X18P_AAAGCAAGTGGTTTCA=N	N	5902	1960	2.89732	10
X18P_AAAGCAAGTTCTGGTA=N	N	5417	1547	2.23371	6
X18P_AAAGCAATCACAGGCC=N	N	2052	755	2.24172	0
X18P_AAAGCAATCAGTGCAT=N	N	3434	1301	2.18404	1
X18P_AAAGTAGAGCCAGTTT=N	N	4974	1737	1.70889	10
X18P_AAAGTAGAGCTAGGCA=N	N	1836	740	0.925926	0
X18P_AAAGTAGAGGAGTACC=N	N	2994	1184	1.40281	10
X18P_AAAGTAGAGTGCGATG=N	N	1913	750	1.88186	0
X18P_AAAGTAGCACGTCTCT=N	N	1848	738	2.05628	0
X18P_AAAGTAGCAGCCAGAA=N	N	2999	1196	1.30043	1
X18P_AAAGTAGCATTATCTC=N	N	2044	894	1.22309	0
X18P_AAAGTAGGTCATCGGC=N	N	6091	1516	3.43129	17
X18P_AAAGTAGGTGCGCTTG=N	N	4899	1726	2.69443	1
X18P_AAAGTAGTCAGATAAG=N	N	2280	833	1.62281	0
X18P_AAAGTAGTCAGCAACT=N	N	7251	1743	1.29637	6
X18P_AAAGTAGTCCCTCTTT=N	N	7527	2000	1.96625	6
X18P_AAAGTAGTCCGCTGTT=N	N	4838	1748	1.24018	10
X18P_AAATGCCAGACTAGGC=N	N	3025	1052	2.44628	0
X18P_AAATGCCAGCTGAACG=N	N	2417	944	0.786098	1
X18P_AAATGCCAGTTGTCGT=N	N	3661	1314	0.901393	1
X18P_AAATGCCCAAGAAGAG=N	N	2034	897	0.393314	1
X18P_AAATGCCCAATCCAAC=N	N	7171	2091	2.30093	6
X18P_AAATGCCCACAACGCC=N	N	10178	2289	2.80998	6
X18P_AAATGCCCACAACTGT=N	N	5691	1985	1.82745	10
X18P_AAATGCCCACATGTGT=N	N	1948	927	0.924025	1
X18P_AAATGCCCACGGTAAG=N	N	2013	910	1.53999	1
X18P_AAATGCCCAGGGTACA=N	N	2034	787	1.22911	0
X18P_AAATGCCCAGTAACGG=N	N	3649	1494	1.64429	11
X18P_AAATGCCCATGCCTTC=N	N	2981	1168	1.50956	1
X18P_AAATGCCGTATATCCG=N	N	2881	1123	2.0479	1
X18P_AAATGCCGTCCTGCTT=N	N	1938	757	1.44479	0
X18P_AAATGCCGTTCCACAA=N	N	2583	822	0.658149	1
X18P_AAATGCCTCAACTCTT=N	N	3303	1233	1.66515	1
X18P_AAATGCCTCACCGTAA=N	N	1911	835	0.627943	0
X18P_AAATGCCTCAGCAACT=N	N	8585	2182	1.46768	6
X18P_AAATGCCTCGGAAACG=N	N	3944	1389	1.34381	1
X18P_AAATGCCTCTGATTCT=N	N	2308	970	1.55979	1
X18P_AACACGTAGAATTGTG=N	N	2000	926	1.25	1
X18P_AACACGTAGAGTACCG=N	N	2795	1174	2.71914	1
X18P_AACACGTAGGACGAAA=N	N	1892	626	1.16279	0
X18P_AACACGTAGTCATCCA=N	N	4956	1634	2.05811	1
X18P_AACACGTAGTGAAGAG=N	N	8233	2310	1.57901	10
X18P_AACACGTCAAGTAATG=N	N	2528	1123	1.85918	1
X18P_AACACGTCAAGTCTAC=N	N	2060	850	1.1165	0
X18P_AACACGTCACTTGGAT=N	N	4196	1350	2.19256	6
X18P_AACACGTCAGAAGCAC=N	N	2000	856	0.5	0
X18P_AACACGTCATAGAAAC=N	N	3252	1202	2.06027	1
X18P_AACACGTGTCATATCG=N	N	3274	1104	2.10751	6
X18P_AACACGTGTCCAGTTA=N	N	12003	2664	3.78239	17
X18P_AACACGTTCATCGCTC=N	N	2479	982	1.81525	6
X18P_AACACGTTCCACGTGG=N	N	2133	861	0.843882	1
X18P_AACACGTTCCGCGTTT=N	N	3003	1167	2.6973	0
X18P_AACACGTTCGAGAGCA=N	N	2225	947	1.25843	1
X18P_AACACGTTCTGCTGTC=N	N	2167	902	0.969082	0
X18P_AACACGTTCTGTCAAG=N	N	1850	696	2.59459	0
X18P_AACCATGAGCCTATGT=N	N	4793	1709	2.37847	10
X18P_AACCATGAGGTGATAT=N	N	1911	868	1.56986	1
X18P_AACCATGAGGTGGGTT=N	N	1919	828	0.625326	0
X18P_AACCATGAGTCACGCC=N	N	3208	1132	1.09102	1
X18P_AACCATGAGTGTTGAA=N	N	7627	2109	1.36358	10
X18P_AACCATGCAAATTGCC=N	N	5684	1862	2.26953	1
X18P_AACCATGCAAGCTGGA=N	N	6157	1641	2.09518	6
X18P_AACCATGCACAAGACG=N	N	4255	1269	0.987074	6
X18P_AACCATGCACTGCCAG=N	N	2145	828	3.31002	1
X18P_AACCATGCAGGGCATA=N	N	2655	998	3.3145	6
X18P_AACCATGCATTAGGCT=N	N	2070	918	1.0628	0
X18P_AACCATGGTATTCTCT=N	N	2046	911	1.07527	1
X18P_AACCATGGTGGCGAAT=N	N	6768	1988	1.90603	1
X18P_AACCATGGTTCACCTC=N	N	2185	811	1.60183	1
X18P_AACCATGGTTCGTGAT=N	N	2375	1031	0.673684	1
X18P_AACCATGGTTTGTTGG=N	N	4213	1241	1.85141	6
X18P_AACCATGTCACATACG=N	N	5987	1614	2.43862	17
X18P_AACCATGTCACCTCGT=N	N	7352	2222	2.14908	10
X18P_AACCATGTCATCGGAT=N	N	6308	1823	1.85479	6
X18P_AACCATGTCCACGAAT=N	N	4206	1478	2.28245	1
X18P_AACCATGTCTCAAACG=N	N	4547	1308	1.82538	6
X18P_AACCATGTCTGACCTC=N	N	2223	932	1.25956	0
X18P_AACCATGTCTTGTTTG=N	N	3700	1221	2.05405	1
X18P_AACCGCGAGACGCTTT=N	N	1919	832	0.468994	1
X18P_AACCGCGAGAGGGCTT=N	N	2158	922	1.11214	1
X18P_AACCGCGAGATGCCAG=N	N	2217	852	2.21019	1
X18P_AACCGCGAGCAGGTCA=N	N	3627	1439	1.73697	1
X18P_AACCGCGAGCGATATA=N	N	1907	699	1.3634	0
X18P_AACCGCGAGGGTCGAT=N	N	4632	1662	1.44646	17
X18P_AACCGCGAGGTGATAT=N	N	1994	899	1.35406	0
X18P_AACCGCGCAAACTGTC=N	N	1846	809	0.812568	1
X18P_AACCGCGCACGGCCAT=N	N	2983	1081	0.905129	1
X18P_AACCGCGCAGTCCTTC=N	N	1912	772	0.41841	0
X18P_AACCGCGCAGTTCCCT=N	N	6580	2027	1.70213	10
X18P_AACCGCGCAGTTTACG=N	N	4069	1380	1.27796	1
X18P_AACCGCGCATGTAAGA=N	N	1972	849	0.862069	1
X18P_AACCGCGGTACACCGC=N	N	8164	1868	2.1803	6
X18P_AACCGCGGTCATTAGC=N	N	3072	1143	1.6276	1
X18P_AACCGCGGTCTAAAGA=N	N	2014	814	1.0427	1
X18P_AACCGCGGTCTAGGTT=N	N	1888	805	0.688559	0
X18P_AACCGCGGTTCGCTAA=N	N	2362	953	1.52413	1
X18P_AACCGCGTCATTATCC=N	N	2161	902	1.15687	1
X18P_AACCGCGTCCCTAATT=N	N	2193	836	1.73279	0
X18P_AACCGCGTCCGCATCT=N	N	3089	1122	1.16543	1
X18P_AACCGCGTCGCTTAGA=N	N	3095	1233	1.93861	1
X18P_AACCGCGTCTGTCTAT=N	N	2058	881	1.55491	0
X18P_AACCGCGTCTTGCAAG=N	N	4621	1617	0.605929	10
X18P_AACGTTGAGATCACGG=N	N	3175	1130	2.4252	6
X18P_AACGTTGAGGAGTTTA=N	N	1875	791	1.44	1
X18P_AACGTTGAGGCTCATT=N	N	2117	860	0.755786	0
X18P_AACGTTGAGGGCATGT=N	N	2341	910	0.640752	0
X18P_AACGTTGAGTCGCCGT=N	N	3908	1217	1.97032	17
X18P_AACGTTGCAACACGCC=N	N	6380	1643	1.63009	17
X18P_AACGTTGCAAGCCGCT=N	N	3462	747	2.02195	17
X18P_AACGTTGCACCTATCC=N	N	1845	842	0.650407	0
X18P_AACGTTGCAGGGCATA=N	N	1826	828	1.42388	1
X18P_AACGTTGCATTGCGGC=N	N	2407	1041	1.62027	1
X18P_AACGTTGGTATGAAAC=N	N	3497	1104	1.68716	0
X18P_AACGTTGGTGGCCCTA=N	N	2062	892	1.11542	1
X18P_AACGTTGGTGTCCTCT=N	N	2971	1094	1.88489	1
X18P_AACGTTGGTTTGACAC=N	N	8363	2337	1.6023	10
X18P_AACGTTGTCAATCACG=N	N	4226	1354	2.76858	5
X18P_AACGTTGTCACATACG=N	N	3206	1239	1.12289	1
X18P_AACGTTGTCATCTGTT=N	N	6368	1866	1.72739	10
X18P_AACGTTGTCTGCCAGG=N	N	9136	2460	2.02496	10
X18P_AACGTTGTCTTTCCTC=N	N	2018	690	1.23885	6
X18P_AACTCAGAGCTATGCT=N	N	3752	1253	1.49254	7
X18P_AACTCAGAGCTTCGCG=N	N	4736	1533	1.87922	6
X18P_AACTCAGAGGTGATTA=N	N	2168	776	0.415129	0
X18P_AACTCAGAGTACGCGA=N	N	5487	1779	1.69492	10
X18P_AACTCAGCAGACAAAT=N	N	2372	990	1.2226	15
X18P_AACTCAGCAGATGGCA=N	N	7402	2074	2.55336	10
X18P_AACTCAGCAGCGTTCG=N	N	2788	1048	5.4878	6
X18P_AACTCAGCAGGAACGT=N	N	2411	907	1.32725	0
X18P_AACTCAGCATCACCCT=N	N	2127	848	2.11566	6
X18P_AACTCAGCATTCCTCG=N	N	4155	1393	1.46811	0
X18P_AACTCAGGTATTAGCC=N	N	1995	685	2.05514	0
X18P_AACTCAGGTCATATGC=N	N	3105	1225	0.41868	1
X18P_AACTCAGGTCGCATAT=N	N	3218	1332	3.20075	1
X18P_AACTCAGGTCTACCTC=N	N	3522	1287	2.44179	6
X18P_AACTCAGGTCTAGAGG=N	N	6191	1469	1.19528	6
X18P_AACTCAGGTCTTCAAG=N	N	2307	866	0.520156	0
X18P_AACTCAGGTCTTCTCG=N	N	6607	1925	2.52762	10
X18P_AACTCAGGTGTCGCTG=N	N	3905	1372	1.71575	10
X18P_AACTCAGTCAACCAAC=N	N	4093	1454	1.88126	0
X18P_AACTCAGTCAGAGCTT=N	N	1919	864	1.66754	1
X18P_AACTCAGTCAGGTAAA=N	N	3241	1163	1.72786	17
X18P_AACTCAGTCATAGCAC=N	N	2048	897	2.44141	0
X18P_AACTCAGTCCTACAGA=N	N	2938	1108	2.79101	6
X18P_AACTCAGTCTCAAACG=N	N	11922	2890	2.22278	10
X18P_AACTCCCAGAAGGCCT=N	N	2262	945	0.795756	1
X18P_AACTCCCAGATCCCGC=N	N	2372	900	0.590219	0
X18P_AACTCCCAGATGTGTA=N	N	2038	816	0.686948	1
X18P_AACTCCCAGCCCAGCT=N	N	2041	779	1.46987	0
X18P_AACTCCCAGCTGATAA=N	N	1883	836	1.16835	0
X18P_AACTCCCAGGACAGAA=N	N	2909	1170	9.24716	13
X18P_AACTCCCAGGTGCTAG=N	N	1955	890	1.07417	1
X18P_AACTCCCAGTATCGAA=N	N	3284	1235	1.15713	6
X18P_AACTCCCAGTGAACGC=N	N	1965	837	3.20611	15
X18P_AACTCCCAGTGGGCTA=N	N	2145	906	1.49184	1
X18P_AACTCCCCAATCAGAA=N	N	2121	931	0.942951	1
X18P_AACTCCCCAATGGACG=N	N	8038	2144	1.84125	10
X18P_AACTCCCCACAGACTT=N	N	2119	873	0.802265	1
X18P_AACTCCCCAGATCTGT=N	N	1957	838	1.12417	0
X18P_AACTCCCCAGGCTGAA=N	N	2568	999	2.14174	0
X18P_AACTCCCCAGGGTTAG=N	N	2130	832	1.03286	1
X18P_AACTCCCCATCACGAT=N	N	4190	1402	1.33652	0
X18P_AACTCCCCATCGACGC=N	N	1852	695	1.94384	0
X18P_AACTCCCGTATTACCG=N	N	3057	1103	0.850507	0
X18P_AACTCCCGTCCCTTGT=N	N	2003	898	1.24813	1
X18P_AACTCCCGTGAGTGAC=N	N	5913	1852	1.58972	10
X18P_AACTCCCGTGCAGACA=N	N	2534	778	2.20994	0
X18P_AACTCCCGTGGTCCGT=N	N	1826	813	0.711939	1
X18P_AACTCCCGTGTCCTCT=N	N	3346	1179	1.73341	0
X18P_AACTCCCGTTAAGACA=N	N	1936	807	1.54959	0
X18P_AACTCCCGTTCGCGAC=N	N	2520	910	0.436508	0
X18P_AACTCCCGTTCTGAAC=N	N	4294	1310	1.67676	17
X18P_AACTCCCTCACGAAGG=N	N	2282	941	2.10342	1
X18P_AACTCCCTCAGCTCGG=N	N	11136	2526	1.8319	6
X18P_AACTCCCTCCCGACTT=N	N	8716	2421	2.7765	10
X18P_AACTCCCTCCGCAGTG=N	N	1977	821	1.01163	1
X18P_AACTCCCTCCTATGTT=N	N	1856	793	3.71767	0
X18P_AACTCCCTCGTCTGAA=N	N	1880	758	0.744681	1
X18P_AACTCCCTCTACTCAT=N	N	3086	1116	2.30071	0
X18P_AACTCCCTCTACTTAC=N	N	2006	968	1.09671	11
X18P_AACTCTTAGATCCTGT=N	N	2520	997	2.46032	1
X18P_AACTCTTAGCATGGCA=N	N	4862	1365	1.58371	6
X18P_AACTCTTAGCCATCGC=N	N	2277	971	0.658762	0
X18P_AACTCTTAGCTCAACT=N	N	2929	1105	0.990099	1
X18P_AACTCTTAGTAGGTGC=N	N	1873	784	1.76188	0
X18P_AACTCTTAGTCAAGCG=N	N	4497	1646	2.06805	10
X18P_AACTCTTAGTCTCAAC=N	N	3379	1306	1.80527	1
X18P_AACTCTTCAAGTTAAG=N	N	1831	845	0.43692	0
X18P_AACTCTTCAGAGCCAA=N	N	2017	810	0.892414	0
X18P_AACTCTTCAGCCTGTG=N	N	4480	1275	1.875	6
X18P_AACTCTTGTAAGGGAA=N	N	2236	896	0.626118	1
X18P_AACTCTTGTCAAAGAT=N	N	2200	610	2.59091	15
X18P_AACTCTTGTCAGGACA=N	N	1889	708	4.65855	0
X18P_AACTCTTGTCATACTG=N	N	7177	2343	2.14574	10
X18P_AACTCTTGTCCTAGCG=N	N	2512	1092	1.59236	1
X18P_AACTCTTGTTGGGACA=N	N	3115	1238	2.21509	1
X18P_AACTCTTTCAAACCAC=N	N	2053	872	0.974184	0
X18P_AACTCTTTCCCTGACT=N	N	4883	1695	1.41307	10
X18P_AACTCTTTCGACCAGC=N	N	15472	3110	1.99069	6
X18P_AACTCTTTCGCGTTTC=N	N	9564	2549	3.57591	10
X18P_AACTCTTTCTATCCCG=N	N	4597	1424	1.54449	0
X18P_AACTCTTTCTGCTGCT=N	N	2116	908	0.850662	0
X18P_AACTGGTAGATGCGAC=N	N	7067	1929	1.25937	1
X18P_AACTGGTAGCGTAATA=N	N	5798	1911	1.75923	1
X18P_AACTGGTAGCGTCTAT=N	N	6842	2083	2.58696	10
X18P_AACTGGTAGGAGTCTG=N	N	5286	1699	2.23231	10
X18P_AACTGGTAGGGTATCG=N	N	5741	1763	4.49399	10
X18P_AACTGGTAGGTGCTTT=N	N	4722	1477	1.44007	6
X18P_AACTGGTAGTGTTGAA=N	N	4103	1398	2.31538	17
X18P_AACTGGTCAAGAAAGG=N	N	1940	912	1.70103	1
X18P_AACTGGTCAATACGCT=N	N	4539	1520	2.59969	1
X18P_AACTGGTCAGTGACAG=N	N	1848	837	2.38095	6
X18P_AACTGGTCATGAGCGA=N	N	4049	1287	1.45715	1
X18P_AACTGGTCATGGTTGT=N	N	3096	1243	1.77649	1
X18P_AACTGGTGTCAAAGCG=N	N	3972	1328	2.81974	1
X18P_AACTGGTGTGCGAAAC=N	N	2891	1058	0.864753	1
X18P_AACTGGTTCAAACAAG=N	N	4677	1545	1.73188	10
X18P_AACTGGTTCACAGGCC=N	N	1866	793	1.33976	1
X18P_AACTGGTTCGCGGATC=N	N	2182	911	0.779102	1
X18P_AACTGGTTCGGTCCGA=N	N	11111	2096	1.40401	6
X18P_AACTGGTTCTTCAACT=N	N	5392	1693	0.964392	10
X18P_AACTGGTTCTTCATGT=N	N	2716	1060	1.10457	1
X18P_AACTTTCAGAGTACAT=N	N	5529	1415	1.55543	6
X18P_AACTTTCAGCTGAAAT=N	N	5882	1500	2.00612	6
X18P_AACTTTCAGTAAGTAC=N	N	6149	1764	2.47195	10
X18P_AACTTTCAGTGAAGAG=N	N	3534	1349	1.52801	10
X18P_AACTTTCCAAGACGTG=N	N	6096	1899	2.24738	10
X18P_AACTTTCCATACGCCG=N	N	4871	1556	2.58674	6
X18P_AACTTTCGTAAACCTC=N	N	6889	2057	1.69836	1
X18P_AACTTTCGTAAGGGCT=N	N	2592	1062	1.50463	1
X18P_AACTTTCGTAGAAGGA=N	N	1843	836	0.651112	1
X18P_AACTTTCGTCATGCAT=N	N	11311	2819	1.76819	10
X18P_AACTTTCGTGCAGTAG=N	N	6489	1636	1.78764	6
X18P_AACTTTCTCCCACTTG=N	N	2333	1096	1.71453	11
X18P_AACTTTCTCGACAGCC=N	N	4186	1522	1.5528	1
X18P_AACTTTCTCGCCGTGA=N	N	1910	724	2.19895	0
X18P_AACTTTCTCGCGGATC=N	N	2183	870	4.07696	1
X18P_AACTTTCTCTGAAAGA=N	N	1842	675	0.92291	0
X18P_AACTTTCTCTGGGCCA=N	N	1938	841	1.54799	1
X18P_AACTTTCTCTTCAACT=N	N	4400	1538	1.18182	10
X18P_AAGACCTAGAAACCAT=N	N	2240	959	1.91964	1
X18P_AAGACCTAGAACAATC=N	N	2375	937	2.23158	0
X18P_AAGACCTAGACCCACC=N	N	2005	769	1.99501	0
X18P_AAGACCTAGCTGCGAA=N	N	2697	1118	1.96515	1
X18P_AAGACCTAGCTTCGCG=N	N	8643	2080	1.83964	6
X18P_AAGACCTAGTATTGGA=N	N	6622	1670	4.27363	17
X18P_AAGACCTAGTCGCCGT=N	N	2444	992	1.88216	1
X18P_AAGACCTCACGCTTTC=N	N	3002	1207	2.0986	6
X18P_AAGACCTCACGGCGTT=N	N	3292	1199	1.45808	1
X18P_AAGACCTCAGTCGTGC=N	N	4920	1379	2.13415	6
X18P_AAGACCTCATACTCTT=N	N	4247	1442	1.27149	1
X18P_AAGACCTGTCGCATAT=N	N	2140	915	1.49533	0
X18P_AAGACCTGTCTTCAAG=N	N	1901	829	0.473435	0
X18P_AAGACCTTCAACACGT=N	N	5021	1802	1.55348	10
X18P_AAGACCTTCCCAACGG=N	N	2532	945	0.592417	0
X18P_AAGACCTTCCGAATGT=N	N	3815	1303	1.46789	1
X18P_AAGACCTTCCGTCATC=N	N	2336	856	1.19863	0
X18P_AAGACCTTCCTTTCTC=N	N	3775	1237	1.74834	6
X18P_AAGACCTTCTCTAAGG=N	N	4478	1537	2.65744	6
X18P_AAGACCTTCTGCGACG=N	N	4688	1444	1.96246	1
X18P_AAGACCTTCTTTACGT=N	N	1997	795	1.35203	0
X18P_AAGCCGCAGAAGGCCT=N	N	7566	2203	2.3262	10
X18P_AAGCCGCAGCTAAACA=N	N	5028	1523	1.23309	1
X18P_AAGCCGCAGGCGTACA=N	N	2789	1134	1.61348	1
X18P_AAGCCGCAGTAGCCGA=N	N	2144	905	0.839552	1
X18P_AAGCCGCAGTGGCACA=N	N	2503	1098	1.63803	0
X18P_AAGCCGCAGTTCGCAT=N	N	2619	974	1.68003	0
X18P_AAGCCGCCAAAGCAAT=N	N	2710	1116	1.80812	1
X18P_AAGCCGCCACTTACGA=N	N	3328	1218	3.48558	1
X18P_AAGCCGCCAGGACGTA=N	N	5150	1638	3.26214	1
X18P_AAGCCGCCATTCTCAT=N	N	2383	875	1.00713	0
X18P_AAGCCGCGTAGAGTGC=N	N	2571	1009	0.972384	0
X18P_AAGCCGCTCAAGGCTT=N	N	2073	812	1.54366	0
X18P_AAGCCGCTCGCTGATA=N	N	1837	833	0.870985	1
X18P_AAGGAGCAGAAGGGTA=N	N	2180	857	0.642202	0
X18P_AAGGAGCAGGTGCTAG=N	N	2341	858	1.40965	0
X18P_AAGGAGCCACTAAGTC=N	N	1876	789	1.33262	0
X18P_AAGGAGCCAGATCCAT=N	N	5238	1376	3.07369	6
X18P_AAGGAGCGTTGTTTGG=N	N	6996	1852	2.84448	6
X18P_AAGGAGCTCACTTACT=N	N	2399	1049	1.58399	0
X18P_AAGGAGCTCAGGTTCA=N	N	3908	1269	1.74002	1
X18P_AAGGAGCTCCGTTGCT=N	N	3589	1221	2.14544	6
X18P_AAGGAGCTCCTATTCA=N	N	2126	775	2.44591	0
X18P_AAGGAGCTCGAGGTAG=N	N	3698	1389	2.9205	10
X18P_AAGGAGCTCGCGTTTC=N	N	10988	2870	1.91118	10
X18P_AAGGAGCTCTGTCTCG=N	N	3772	1348	2.04136	15
X18P_AAGGAGCTCTTTCCTC=N	N	5077	1709	1.51664	10
X18P_AAGGCAGAGAGATGAG=N	N	4955	1545	1.57417	0
X18P_AAGGCAGAGGCCATAG=N	N	2345	874	1.0661	0
X18P_AAGGCAGAGGCTCAGA=N	N	3102	1080	1.96647	0
X18P_AAGGCAGAGGTGTGGT=N	N	4861	1538	3.1475	6
X18P_AAGGCAGAGTATCTCG=N	N	6855	2143	2.42159	10
X18P_AAGGCAGCAAAGAATC=N	N	2712	1080	2.21239	1
X18P_AAGGCAGCAAAGTGCG=N	N	2971	1156	1.11074	0
X18P_AAGGCAGCAAGTCATC=N	N	3467	1283	0.25959	0
X18P_AAGGCAGCACGAAGCA=N	N	5467	1725	1.28041	1
X18P_AAGGCAGCAGACGCAA=N	N	4186	1436	1.07501	1
X18P_AAGGCAGCATCGATTG=N	N	2540	879	1.53543	0
X18P_AAGGCAGCATGAAGTA=N	N	2186	926	1.32662	1
X18P_AAGGCAGGTCTAGCGC=N	N	3401	1007	1.49956	6
X18P_AAGGCAGGTCTTCAAG=N	N	6031	1850	2.0063	17
X18P_AAGGCAGGTCTTGCGG=N	N	1909	804	0.733368	0
X18P_AAGGCAGGTGCCTGGT=N	N	9254	2102	1.91269	6
X18P_AAGGCAGGTTCAGCGC=N	N	1924	711	2.7027	0
X18P_AAGGCAGTCACCGGGT=N	N	12430	2887	2.46179	10
X18P_AAGGCAGTCCGAACGC=N	N	2348	889	0.511073	0
X18P_AAGGCAGTCGCAAACT=N	N	2339	836	2.22317	15
X18P_AAGGCAGTCGGTGTCG=N	N	6515	2004	1.45817	10
X18P_AAGGCAGTCTATGTGG=N	N	3794	1478	1.6078	10
X18P_AAGGCAGTCTCGTATT=N	N	5160	1343	2.05426	6
X18P_AAGGTTCAGATGCGAC=N	N	2822	1044	1.91354	0
X18P_AAGGTTCAGATTACCC=N	N	7012	1772	1.75414	6
X18P_AAGGTTCAGGCCATAG=N	N	2572	953	1.94401	0
X18P_AAGGTTCCAATAGCAA=N	N	6425	1879	0.824903	10
X18P_AAGGTTCCACCACCAG=N	N	1978	802	0.758342	0
X18P_AAGGTTCCAGACACTT=N	N	6252	1740	1.69546	6
X18P_AAGGTTCCATACGCTA=N	N	4556	1414	1.69008	6
X18P_AAGGTTCGTGCCTGTG=N	N	6071	1911	1.56482	9
X18P_AAGGTTCGTGCGAAAC=N	N	4872	1395	1.35468	6
X18P_AAGGTTCTCAAACCGT=N	N	6113	1963	2.55194	10
X18P_AAGGTTCTCAGAGACG=N	N	6655	1591	1.56273	6
X18P_AAGGTTCTCCTGCCAT=N	N	4051	1445	1.80202	1
X18P_AAGGTTCTCTAGCACA=N	N	7438	1760	2.20489	6
X18P_AAGGTTCTCTGATTCT=N	N	2962	1178	3.03849	0
X18P_AAGGTTCTCTGGTATG=N	N	10682	2492	3.07995	17
X18P_AAGGTTCTCTTAACCT=N	N	2202	941	3.45141	1
X18P_AAGTCTGAGAACAACT=N	N	1958	803	1.27681	0
X18P_AAGTCTGAGAATTCCC=N	N	4385	1622	0.843786	1
X18P_AAGTCTGAGACAAAGG=N	N	2031	917	1.52634	1
X18P_AAGTCTGAGACTTGAA=N	N	3421	1080	2.60158	6
X18P_AAGTCTGAGAGTTGGC=N	N	2840	1035	1.02113	1
X18P_AAGTCTGAGGTAAACT=N	N	2298	829	2.30635	17
X18P_AAGTCTGAGTGACATA=N	N	4041	1367	1.53427	6
X18P_AAGTCTGCAATCCGAT=N	N	2440	901	1.55738	0
X18P_AAGTCTGCACGTAAGG=N	N	3598	1140	1.30628	1
X18P_AAGTCTGCACTGCCAG=N	N	13055	3023	2.66565	10
X18P_AAGTCTGCATGACGGA=N	N	2056	780	0.826848	0
X18P_AAGTCTGCATGTTCCC=N	N	3103	986	4.64067	6
X18P_AAGTCTGGTAGGCATG=N	N	1838	722	1.79543	1
X18P_AAGTCTGGTATTACCG=N	N	2422	987	1.15607	1
X18P_AAGTCTGGTCGGGTCT=N	N	3393	1222	1.94518	1
X18P_AAGTCTGTCAGATAAG=N	N	2772	1066	2.56133	1
X18P_AAGTCTGTCTCTGAGA=N	N	4505	1511	2.48613	10
X18P_AAGTCTGTCTGCCCTA=N	N	2655	1196	0.94162	11
X18P_AATCCAGAGCTCCTTC=N	N	8812	2492	2.58738	10
X18P_AATCCAGAGGAGTTGC=N	N	3161	1130	2.59412	1
X18P_AATCCAGAGGTACTCT=N	N	2661	935	0.939496	6
X18P_AATCCAGAGTCGTACT=N	N	2236	874	0.626118	0
X18P_AATCCAGCACGAAAGC=N	N	2339	813	0.855066	7
X18P_AATCCAGCACTTACGA=N	N	2635	860	2.04934	0
X18P_AATCCAGGTAGCACGA=N	N	2040	815	0.980392	1
X18P_AATCCAGGTATGCTTG=N	N	5034	1656	1.41041	15
X18P_AATCCAGGTATTAGCC=N	N	2665	1024	2.21388	1
X18P_AATCCAGGTGCAGTAG=N	N	5357	1462	0.933358	6
X18P_AATCCAGGTGTGACCC=N	N	1945	847	0.616967	1
X18P_AATCCAGTCAGCTTAG=N	N	2819	1172	1.48989	1
X18P_AATCCAGTCCGCGCAA=N	N	3326	1336	2.91642	1
X18P_AATCCAGTCGCCATAA=N	N	2736	1117	1.90058	0
X18P_AATCCAGTCGTGGACC=N	N	2777	1072	2.05257	0
X18P_AATCGGTAGATCGGGT=N	N	2976	1141	3.25941	1
X18P_AATCGGTAGGTACTCT=N	N	1844	774	0.488069	0
X18P_AATCGGTAGTGTCTCA=N	N	2987	1075	0.870439	1
X18P_AATCGGTCACGTGAGA=N	N	1874	812	3.52188	0
X18P_AATCGGTCACTTCGAA=N	N	1854	758	0.862999	0
X18P_AATCGGTCAGTCGTGC=N	N	1933	739	2.17279	0
X18P_AATCGGTCATAGTAAG=N	N	6075	1977	1.02058	10
X18P_AATCGGTGTAAATGAC=N	N	6991	1604	1.30167	6
X18P_AATCGGTGTATAGGTA=N	N	2703	1112	2.36774	1
X18P_AATCGGTGTCCAGTTA=N	N	2119	975	1.65172	17
X18P_AATCGGTGTCCATGAT=N	N	3082	1242	0.778715	1
X18P_AATCGGTGTCCCTTGT=N	N	6382	1856	2.06832	10
X18P_AATCGGTGTCCGAATT=N	N	2602	1019	1.9216	1
X18P_AATCGGTTCTACTCAT=N	N	6689	1697	1.64449	6
X18P_AATCGGTTCTGCCCTA=N	N	4207	1285	3.44664	6
X18P_ACACCAAAGCAATATG=N	N	4063	1492	2.80581	1
X18P_ACACCAAAGCGATGAC=N	N	1855	820	0.6469	1
X18P_ACACCAAAGCTGAAAT=N	N	1862	786	3.7594	0
X18P_ACACCAAAGGCTAGGT=N	N	5009	1456	1.63705	5
X18P_ACACCAAAGTGGAGAA=N	N	10686	2494	1.92776	6
X18P_ACACCAACAACTGCGC=N	N	3705	1312	1.88934	6
X18P_ACACCAACAATGCCAT=N	N	3612	1291	1.13511	0
X18P_ACACCAACACTAAGTC=N	N	2426	982	0.824402	0
X18P_ACACCAACAGGAATCG=N	N	4800	1529	3.45833	6
X18P_ACACCAACATGTTCCC=N	N	2091	927	1.0043	1
X18P_ACACCAAGTAAAGGAG=N	N	5853	1666	2.10149	6
X18P_ACACCAAGTCTGATCA=N	N	7309	1936	2.06595	17
X18P_ACACCAAGTGACTACT=N	N	2201	828	1.63562	0
X18P_ACACCAAGTGAGGGAG=N	N	2356	862	1.06112	0
X18P_ACACCAAGTTATGTGC=N	N	1865	821	1.60858	0
X18P_ACACCAAGTTCACCTC=N	N	2347	954	1.49127	0
X18P_ACACCAATCAAGCCTA=N	N	6900	1915	2.23188	6
X18P_ACACCAATCACCCTCA=N	N	7334	1571	0.695391	6
X18P_ACACCAATCCCATTAT=N	N	1889	831	0.582319	0
X18P_ACACCAATCCTTTACA=N	N	5280	1500	1.26894	17
X18P_ACACCAATCGTTACGA=N	N	6089	1570	2.28281	6
X18P_ACACCAATCTGTACGA=N	N	2798	965	1.92995	15
X18P_ACACCCTAGCCCTAAT=N	N	3494	1374	1.71723	1
X18P_ACACCCTAGCGATTCT=N	N	2161	959	0.601573	1
X18P_ACACCCTAGGGAACGG=N	N	4119	1328	0.679777	0
X18P_ACACCCTAGTCTTGCA=N	N	2225	917	1.34831	1
X18P_ACACCCTAGTGAAGTT=N	N	1932	859	0.828157	1
X18P_ACACCCTAGTGGACGT=N	N	1978	856	0.455005	1
X18P_ACACCCTAGTGGAGTC=N	N	12600	2615	1.5873	6
X18P_ACACCCTAGTGTCTCA=N	N	3905	1437	0.896287	1
X18P_ACACCCTCAAACCCAT=N	N	6371	1843	2.21315	6
X18P_ACACCCTCAAACTGCT=N	N	4450	1630	0.898876	15
X18P_ACACCCTCAAGCGCTC=N	N	10101	2579	2.2473	6
X18P_ACACCCTCAAGCTGAG=N	N	5251	1861	1.2569	10
X18P_ACACCCTCAATGACCT=N	N	1881	785	2.81765	0
X18P_ACACCCTCACCGAATT=N	N	8406	2340	1.97478	6
X18P_ACACCCTCAGCAGTTT=N	N	1921	719	2.29047	0
X18P_ACACCCTCATCTATGG=N	N	2322	900	2.75624	0
X18P_ACACCCTCATGTAGTC=N	N	10384	2451	2.38829	10
X18P_ACACCCTCATTAGGCT=N	N	2501	1038	3.91843	6
X18P_ACACCCTCATTATCTC=N	N	3502	1127	1.08509	0
X18P_ACACCCTGTACCTACA=N	N	13219	2953	3.12429	10
X18P_ACACCCTGTAGCACGA=N	N	2596	1107	1.50231	1
X18P_ACACCCTGTAGCGTCC=N	N	2012	884	1.49105	1
X18P_ACACCCTGTATCACCA=N	N	5667	1732	1.02347	1
X18P_ACACCCTGTCACTTCC=N	N	4853	1668	1.44241	15
X18P_ACACCCTGTTAAGGGC=N	N	1924	826	1.19543	1
X18P_ACACCCTGTTTAAGCC=N	N	2142	824	1.44725	0
X18P_ACACCCTTCAATACCG=N	N	4666	1470	1.84312	6
X18P_ACACCCTTCAGTGCAT=N	N	3159	1172	2.02596	1
X18P_ACACCCTTCCACGCAG=N	N	5014	1423	1.65536	6
X18P_ACACCCTTCCCATTTA=N	N	2084	859	1.05566	0
X18P_ACACCCTTCCCTTGTG=N	N	3038	1110	1.8104	0
X18P_ACACCCTTCCGATATG=N	N	2531	869	1.81746	6
X18P_ACACCCTTCCGTTGTC=N	N	6464	1617	1.57797	6
X18P_ACACCCTTCTGGGCCA=N	N	2115	834	0.756501	0
X18P_ACACCCTTCTGTCTAT=N	N	1884	746	1.96391	0
X18P_ACACCGGAGAGCTGGT=N	N	2092	904	2.77247	0
X18P_ACACCGGAGCACACAG=N	N	6248	1715	2.27273	6
X18P_ACACCGGAGCACCGCT=N	N	7930	2181	1.9546	10
X18P_ACACCGGAGCCCAATT=N	N	1849	734	1.46025	0
X18P_ACACCGGAGCGTTCCG=N	N	3175	1169	3.49606	1
X18P_ACACCGGAGGACGAAA=N	N	8531	2411	1.78174	10
X18P_ACACCGGAGTGGAGTC=N	N	2716	1066	0.736377	1
X18P_ACACCGGCAACGATCT=N	N	2992	1163	1.70455	6
X18P_ACACCGGCAATCAGAA=N	N	1852	810	2.59179	1
X18P_ACACCGGCACAGCCCA=N	N	7132	2151	2.2995	10
X18P_ACACCGGCACTCGACG=N	N	4784	1623	2.36204	1
X18P_ACACCGGCAGACAAGC=N	N	2692	1112	1.63447	1
X18P_ACACCGGCATTGTGCA=N	N	9046	2487	1.75768	10
X18P_ACACCGGGTAAGTAGT=N	N	4554	1443	3.44752	17
X18P_ACACCGGGTAAGTGTA=N	N	3257	1247	1.9957	0
X18P_ACACCGGGTACCCAAT=N	N	3177	1221	2.01448	1
X18P_ACACCGGGTAGTACCT=N	N	3555	1367	1.32208	15
X18P_ACACCGGGTTAAGTAG=N	N	1926	821	1.34995	0
X18P_ACACCGGGTTAGTGGG=N	N	3519	1247	2.27337	1
X18P_ACACCGGTCACAACGT=N	N	6865	2262	4.16606	13
X18P_ACACCGGTCAGTTGAC=N	N	2515	1061	1.66998	1
X18P_ACACCGGTCCACGCAG=N	N	2833	1028	1.44723	0
X18P_ACACCGGTCCCTTGCA=N	N	1872	750	0.854701	1
X18P_ACACCGGTCGTCGTTC=N	N	2038	816	2.50245	0
X18P_ACACCGGTCGTGGACC=N	N	2648	942	1.47281	0
X18P_ACACCGGTCGTTTATC=N	N	1850	745	2.27027	0
X18P_ACACCGGTCTACTCAT=N	N	1828	876	1.36761	1
X18P_ACACCGGTCTCGTATT=N	N	3844	1344	1.6129	15
X18P_ACACCGGTCTGCGTAA=N	N	2002	895	1.998	1
X18P_ACACCGGTCTGCTTGC=N	N	3717	1374	2.63653	1
X18P_ACACCGGTCTTTCCTC=N	N	8819	2271	3.11827	17
X18P_ACACTGAAGATCCGAG=N	N	7197	2115	1.68126	10
X18P_ACACTGAAGGCGACAT=N	N	3296	1296	2.24515	1
X18P_ACACTGAAGTGGGTTG=N	N	5527	1671	1.35697	6
X18P_ACACTGAAGTTGAGAT=N	N	2763	1199	0.941006	10
X18P_ACACTGAAGTTGAGTA=N	N	9308	2607	2.20241	10
X18P_ACACTGACACAACTGT=N	N	2924	1103	0.957592	0
X18P_ACACTGACACATTTCT=N	N	3702	1429	2.05294	1
X18P_ACACTGACACGAAGCA=N	N	3936	1383	1.9563	0
X18P_ACACTGACAGATCGGA=N	N	2040	916	2.0098	1
X18P_ACACTGACAGATCTGT=N	N	2500	909	2.4	0
X18P_ACACTGACATACGCCG=N	N	2913	1114	1.33883	1
X18P_ACACTGACATATGGTC=N	N	8162	2218	1.75202	10
X18P_ACACTGAGTAGGAGTC=N	N	1859	817	1.34481	0
X18P_ACACTGAGTCTAGCCG=N	N	2950	1107	2.23729	1
X18P_ACACTGATCAAACCAC=N	N	7994	1972	1.08832	6
X18P_ACACTGATCACGCATA=N	N	2392	994	1.25418	0
X18P_ACACTGATCATCGCTC=N	N	2382	1051	2.51889	1
X18P_ACACTGATCCGCTGTT=N	N	3639	1295	1.20912	0
X18P_ACACTGATCCTCATTA=N	N	2175	855	1.05747	0
X18P_ACACTGATCGAATCCA=N	N	11780	2857	2.40238	10
X18P_ACACTGATCGTTTGCC=N	N	3915	1383	1.78799	0
X18P_ACACTGATCTCATTCA=N	N	3134	1209	2.90364	0
X18P_ACACTGATCTCTAAGG=N	N	6663	2061	1.57587	10
X18P_ACACTGATCTTCGGTC=N	N	5794	1797	1.57059	0
X18P_ACAGCCGAGAAGGCCT=N	N	1982	863	0.807265	1
X18P_ACAGCCGAGAGAGCTC=N	N	1981	938	2.06966	0
X18P_ACAGCCGAGAGTGACC=N	N	6460	1520	1.05263	6
X18P_ACAGCCGAGATATACG=N	N	1973	754	1.01368	0
X18P_ACAGCCGAGATGGCGT=N	N	2391	945	1.58929	0
X18P_ACAGCCGAGCATGGCA=N	N	3109	1193	3.34513	0
X18P_ACAGCCGAGCTAAGAT=N	N	1955	826	1.02302	1
X18P_ACAGCCGAGTCAAGGC=N	N	6189	1807	1.66424	6
X18P_ACAGCCGAGTCATCCA=N	N	2594	855	1.15652	0
X18P_ACAGCCGCAATGTAAG=N	N	2787	952	1.43524	0
X18P_ACAGCCGCACTGTTAG=N	N	1999	858	0.550275	0
X18P_ACAGCCGCAGCCTTGG=N	N	3145	1166	2.16216	6
X18P_ACAGCCGCAGTCAGCC=N	N	1916	831	0.835073	1
X18P_ACAGCCGCAGTGACAG=N	N	2273	940	1.01188	1
X18P_ACAGCCGCAGTGGGAT=N	N	4255	1456	2.32667	0
X18P_ACAGCCGCATGACATC=N	N	2359	778	0.678253	0
X18P_ACAGCCGGTACCGGCT=N	N	1885	782	1.00796	1
X18P_ACAGCCGGTACGCTGC=N	N	2254	954	1.1535	0
X18P_ACAGCCGGTAGAGGAA=N	N	1984	825	1.20968	0
X18P_ACAGCCGGTAGTAGTA=N	N	7035	2193	2.38806	10
X18P_ACAGCCGGTTCCACGG=N	N	2584	938	1.35449	0
X18P_ACAGCCGTCAACGGCC=N	N	2925	1183	0.581197	1
X18P_ACAGCCGTCAGTTTGG=N	N	2566	1028	1.94856	0
X18P_ACAGCCGTCCAGATCA=N	N	4028	1293	1.46475	0
X18P_ACAGCCGTCCCTCTTT=N	N	2489	965	1.52672	6
X18P_ACAGCCGTCCTATGTT=N	N	2139	846	0.654511	0
X18P_ACAGCCGTCGGAATCT=N	N	2674	1033	0.972326	1
X18P_ACAGCCGTCGGCTACG=N	N	2633	1000	1.17736	0
X18P_ACAGCCGTCTCAAGTG=N	N	3054	1282	1.8664	1
X18P_ACAGCTAAGATGCGAC=N	N	2596	878	1.27119	0
X18P_ACAGCTAAGCAGCGTA=N	N	2146	900	2.05033	1
X18P_ACAGCTAAGCATCATC=N	N	2338	919	1.49701	0
X18P_ACAGCTACAAGAGTCG=N	N	2028	841	3.64892	1
X18P_ACAGCTACACATCCGG=N	N	1956	759	1.63599	0
X18P_ACAGCTACACGTAAGG=N	N	2306	748	1.51778	0
X18P_ACAGCTACAGCTGTAT=N	N	3799	1337	1.60569	1
X18P_ACAGCTACAGGTCCAC=N	N	12690	2895	2.39559	10
X18P_ACAGCTACAGTGACAG=N	N	5767	1654	2.23686	6
X18P_ACAGCTACATATACCG=N	N	2126	797	1.4111	0
X18P_ACAGCTACATGTAGTC=N	N	2184	919	1.37363	1
X18P_ACAGCTACATTATCTC=N	N	2099	940	0.952835	1
X18P_ACAGCTAGTACCGTAT=N	N	17277	3372	1.89848	10
X18P_ACAGCTAGTCGTGGCT=N	N	2006	837	0.747757	1
X18P_ACAGCTAGTTACGTCA=N	N	2524	1038	1.30745	1
X18P_ACAGCTAGTTCCCTTG=N	N	2520	979	1.38889	1
X18P_ACAGCTATCAGTTGAC=N	N	12664	2678	3.70341	17
X18P_ACAGCTATCATGTGGT=N	N	5423	1521	2.96884	6
X18P_ACAGCTATCCTTCAAT=N	N	2289	995	0.961118	1
X18P_ACAGCTATCTCCTATA=N	N	2676	1057	1.08371	15
X18P_ACAGCTATCTTGTTTG=N	N	2029	931	0.936422	1
X18P_ACATACGAGAACAATC=N	N	1854	760	1.45631	1
X18P_ACATACGAGACAGACC=N	N	2024	844	0.592885	1
X18P_ACATACGAGCACCGTC=N	N	2423	965	2.06356	1
X18P_ACATACGAGCGCCTTG=N	N	2290	863	0.349345	1
X18P_ACATACGCAAGCGATG=N	N	2189	931	0.77661	0
X18P_ACATACGCACCAGGCT=N	N	2758	1120	0.652647	14
X18P_ACATACGCACGTAAGG=N	N	10307	2169	1.97924	6
X18P_ACATACGCAGTAAGCG=N	N	2423	980	2.84771	0
X18P_ACATACGCATGCTGGC=N	N	3447	1224	1.27647	1
X18P_ACATACGCATGGATGG=N	N	5100	1668	2.33333	0
X18P_ACATACGGTACGCACC=N	N	3812	1177	2.4659	6
X18P_ACATACGGTCATACTG=N	N	4885	1755	1.31013	10
X18P_ACATACGGTGACGGTA=N	N	2704	1114	1.22041	15
X18P_ACATACGGTGGTCCGT=N	N	1937	781	3.3557	0
X18P_ACATACGTCAAACCAC=N	N	3131	1138	3.54519	6
X18P_ACATACGTCAATACCG=N	N	2142	839	1.12045	1
X18P_ACATACGTCACAGGCC=N	N	4710	1401	1.67728	0
X18P_ACATACGTCACGACTA=N	N	4609	1713	2.25645	1
X18P_ACATACGTCAGCTTAG=N	N	3487	1149	0.917694	1
X18P_ACATACGTCATGTCTT=N	N	2924	1129	1.26539	1
X18P_ACATACGTCTGCGGCA=N	N	4821	1679	1.68015	10
X18P_ACATACGTCTGGAGCC=N	N	7591	1958	1.75207	6
X18P_ACATCAGAGATATGGT=N	N	2620	1184	2.17557	11
X18P_ACATCAGCAAAGGAAG=N	N	3341	1225	2.51422	0
X18P_ACATCAGCAAGTTAAG=N	N	2037	869	1.27639	1
X18P_ACATCAGCATGATCCA=N	N	1902	757	0.998948	0
X18P_ACATCAGCATGGTCAT=N	N	1988	811	0.55332	1
X18P_ACATCAGGTAAGGGCT=N	N	2306	1015	2.732	1
X18P_ACATCAGGTACATCCA=N	N	2976	1125	0.907258	1
X18P_ACATCAGGTCGTTGTA=N	N	1990	769	0.703518	0
X18P_ACATCAGGTCTAGTCA=N	N	3431	1362	2.15681	1
X18P_ACATCAGGTCTGGAGA=N	N	5737	1732	3.62559	17
X18P_ACATCAGGTGATGATA=N	N	4732	1412	1.94421	6
X18P_ACATCAGGTGGCAAAC=N	N	3701	1197	2.86409	17
X18P_ACATCAGGTGTGCGTC=N	N	2630	1079	2.88973	1
X18P_ACATCAGGTTCAGTAC=N	N	2324	778	2.10843	15
X18P_ACATCAGGTTCTGAAC=N	N	1886	851	1.06045	1
X18P_ACATCAGGTTGTCTTT=N	N	1875	796	1.44	0
X18P_ACATCAGTCCCAACGG=N	N	3971	1634	1.88869	10
X18P_ACATCAGTCCCATTAT=N	N	1989	758	1.55857	0
X18P_ACATCAGTCGCCGTGA=N	N	4528	1610	1.92138	10
X18P_ACATCAGTCTCAACTT=N	N	6849	2005	2.51132	6
X18P_ACATCAGTCTCACATT=N	N	3505	1272	1.16976	0
X18P_ACATCAGTCTGGGCCA=N	N	2863	1076	1.57178	1
X18P_ACATCAGTCTTCATGT=N	N	1828	830	0.929978	0
X18P_ACATCAGTCTTGCAAG=N	N	3505	1240	1.0271	1
X18P_ACATGGTAGAAACCGC=N	N	1527	643	0.0654879	14
X18P_ACATGGTAGATAGCAT=N	N	3680	1139	3.20652	6
X18P_ACATGGTAGCGTCAAG=N	N	5649	1798	1.62861	10
X18P_ACATGGTAGCGTTCCG=N	N	5512	1837	2.52177	10
X18P_ACATGGTAGGATGGAA=N	N	2616	1137	2.06422	1
X18P_ACATGGTCAAGCTGGA=N	N	2410	988	3.19502	0
X18P_ACATGGTCACCTCGTT=N	N	4034	1431	1.71046	10
X18P_ACATGGTCAGGCGATA=N	N	5579	1527	2.02545	6
X18P_ACATGGTCATACGCTA=N	N	17412	3390	2.57294	10
X18P_ACATGGTCATTACGAC=N	N	2482	956	0.966962	0
X18P_ACATGGTCATTTGCTT=N	N	4290	1469	1.18881	0
X18P_ACATGGTGTAGCGTGA=N	N	7823	1965	2.3776	6
X18P_ACATGGTGTATAGTAG=N	N	2551	942	1.37201	0
X18P_ACATGGTGTCGCCATG=N	N	1832	864	0.327511	1
X18P_ACATGGTGTCGCGAAA=N	N	8272	2137	1.45068	10
X18P_ACATGGTGTCGGCACT=N	N	4611	1339	0.95424	17
X18P_ACATGGTGTTGGTTTG=N	N	3681	1370	0.597664	1
X18P_ACATGGTGTTGTGGCC=N	N	2923	1125	2.87376	0
X18P_ACATGGTTCACGAAGG=N	N	5278	1540	2.08412	6
X18P_ACATGGTTCACGATGT=N	N	8884	2482	2.47636	10
X18P_ACATGGTTCCACGACG=N	N	4022	1435	0.969667	1
X18P_ACATGGTTCCGAATGT=N	N	10686	2535	2.47052	10
X18P_ACATGGTTCGTGGACC=N	N	3941	1470	2.15681	17
X18P_ACATGGTTCTAACTGG=N	N	4124	1437	1.64888	1
X18P_ACATGGTTCTGCAAGT=N	N	1856	834	1.13147	0
X18P_ACCAGTAAGAACTCGG=N	N	1906	834	1.10178	1
X18P_ACCAGTAAGACCGGAT=N	N	5473	1533	1.68098	6
X18P_ACCAGTAAGAGGTTGC=N	N	2096	944	2.14695	1
X18P_ACCAGTAAGAGTGAGA=N	N	3579	1113	2.23526	6
X18P_ACCAGTAAGCGTTCCG=N	N	2093	966	2.48447	1
X18P_ACCAGTAAGCTCCTTC=N	N	2278	939	1.31694	1
X18P_ACCAGTAAGGCCGAAT=N	N	1948	752	2.5154	0
X18P_ACCAGTAAGTCCTCCT=N	N	2257	913	1.10767	1
X18P_ACCAGTAAGTTATCGC=N	N	3337	1177	1.22865	17
X18P_ACCAGTACAAGCGCTC=N	N	1970	786	1.16751	0
X18P_ACCAGTACAATGGATA=N	N	5212	1594	2.18726	6
X18P_ACCAGTACACAAGACG=N	N	1957	785	0.919775	0
X18P_ACCAGTACACACAGAG=N	N	5349	1878	1.58908	10
X18P_ACCAGTACACGCATCG=N	N	1840	812	1.84783	1
X18P_ACCAGTACAGCTGGCT=N	N	7380	1913	2.26287	6
X18P_ACCAGTACAGTTTACG=N	N	3532	1292	2.49151	1
X18P_ACCAGTACATATACCG=N	N	2743	1146	1.64054	1
X18P_ACCAGTACATTAGCCA=N	N	1967	856	1.52517	0
X18P_ACCAGTACATTGGTAC=N	N	2100	903	1.19048	1
X18P_ACCAGTAGTCCAGTAT=N	N	4236	1478	2.14825	1
X18P_ACCAGTATCAACCATG=N	N	1955	856	0.869565	1
X18P_ACCAGTATCAAGAAGT=N	N	3024	1190	2.74471	1
X18P_ACCAGTATCACAAACC=N	N	1838	793	3.1012	0
X18P_ACCAGTATCAGTTCGA=N	N	6122	1747	1.40477	0
X18P_ACCAGTATCATCGATG=N	N	6624	1609	1.60024	6
X18P_ACCAGTATCGACAGCC=N	N	2333	962	1.71453	1
X18P_ACCCACTAGAAACCGC=N	N	2680	1110	2.68657	6
X18P_ACCCACTAGCATGGCA=N	N	1863	774	2.68384	0
X18P_ACCCACTAGCCTATGT=N	N	5298	1539	1.2835	0
X18P_ACCCACTAGCGTTGCC=N	N	1871	745	1.12239	0
X18P_ACCCACTAGCTTCGCG=N	N	3134	1028	1.24442	0
X18P_ACCCACTAGGAGCGTT=N	N	3532	1012	2.09513	6
X18P_ACCCACTAGTGCGATG=N	N	10504	2416	1.95164	6
X18P_ACCCACTAGTGGGATC=N	N	2780	1061	1.18705	1
X18P_ACCCACTCAACTGCGC=N	N	4861	1462	1.9749	6
X18P_ACCCACTCAAGAGTCG=N	N	2059	827	1.26275	0
X18P_ACCCACTCACCGCTAG=N	N	4329	1566	1.9173	1
X18P_ACCCACTCACGACTCG=N	N	1872	858	1.44231	1
X18P_ACCCACTCATCACGAT=N	N	4833	1516	1.6139	6
X18P_ACCCACTCATCTATGG=N	N	5689	1641	1.47653	6
X18P_ACCCACTCATTAGGCT=N	N	2181	866	1.87987	0
X18P_ACCCACTCATTGGGCC=N	N	2641	953	0.605831	1
X18P_ACCCACTGTAAGTTCC=N	N	2067	913	0.919207	1
X18P_ACCCACTGTACAGTTC=N	N	9655	2335	2.30968	6
X18P_ACCCACTGTAGAGTGC=N	N	2584	1077	2.08978	1
X18P_ACCCACTGTGTTTGTG=N	N	8073	2137	2.44023	6
X18P_ACCCACTTCACCAGGC=N	N	2283	912	0.481822	0
X18P_ACCCACTTCAGCTCTC=N	N	3235	1317	2.65842	1
X18P_ACCCACTTCCTCGCAT=N	N	2100	815	0.47619	0
X18P_ACCCACTTCCTGTAGA=N	N	3325	1172	1.26316	0
X18P_ACCCACTTCGCAAGCC=N	N	3259	1213	1.81037	1
X18P_ACCGTAAAGTAGCGGT=N	N	1980	781	0.858586	0
X18P_ACCGTAAAGTGAAGAG=N	N	5233	1836	2.08294	10
X18P_ACCGTAAAGTTGAGTA=N	N	4722	1386	1.63066	6
X18P_ACCGTAACAAAGCAAT=N	N	2312	941	1.6436	1
X18P_ACCGTAACACAGTCGC=N	N	4554	1609	1.71278	10
X18P_ACCGTAACACGAAGCA=N	N	3174	1286	1.95337	1
X18P_ACCGTAACACTTGGAT=N	N	5515	1795	1.94016	10
X18P_ACCGTAACATCGTCGG=N	N	7038	1902	2.57175	6
X18P_ACCGTAAGTACCGTTA=N	N	5711	1398	2.17125	6
X18P_ACCGTAAGTGGGTCAA=N	N	1928	733	2.17842	0
X18P_ACCGTAAGTTGAACTC=N	N	7874	2356	2.93371	10
X18P_ACCGTAAGTTTGGGCC=N	N	2332	909	0.900515	0
X18P_ACCGTAATCAAACCAC=N	N	6531	1840	1.69959	6
X18P_ACCGTAATCAAGAAGT=N	N	1923	855	5.46022	17
X18P_ACCGTAATCACATACG=N	N	2346	776	1.6624	15
X18P_ACCGTAATCAGCGACC=N	N	4562	1839	2.14818	16
X18P_ACCGTAATCGACCAGC=N	N	4000	1439	1.275	0
X18P_ACCGTAATCTTCAACT=N	N	1932	942	1.96687	1
X18P_ACCTTTAAGGGTTTCT=N	N	9856	2243	1.58279	6
X18P_ACCTTTAAGTGGGTTG=N	N	2037	862	0.883652	0
X18P_ACCTTTACAAGTAGTA=N	N	8467	2213	1.46451	10
X18P_ACCTTTACAATCAGAA=N	N	4808	1596	2.18386	1
X18P_ACCTTTACATAGTAAG=N	N	3336	1310	0.989209	0
X18P_ACCTTTAGTGATAAGT=N	N	3083	1159	1.55693	0
X18P_ACCTTTAGTGCATCTA=N	N	3332	1326	1.59064	1
X18P_ACCTTTAGTTCAGTAC=N	N	3684	1345	1.41151	10
X18P_ACCTTTAGTTCCTCCA=N	N	6258	2005	2.30105	10
X18P_ACCTTTAGTTGATTGC=N	N	2263	919	0.795404	1
X18P_ACCTTTATCCCTCTTT=N	N	4571	1548	1.3345	0
X18P_ACCTTTATCGAGAGCA=N	N	1981	881	3.73549	1
X18P_ACCTTTATCGGAATCT=N	N	5206	1418	1.57511	6
X18P_ACCTTTATCGTTACAG=N	N	2002	784	0.699301	0
X18P_ACCTTTATCTTCATGT=N	N	3049	1122	2.16464	1
X18P_ACGAGCCAGACACTAA=N	N	2742	1020	3.1364	0
X18P_ACGAGCCAGCCAACAG=N	N	2502	1012	2.47802	1
X18P_ACGAGCCCAAAGTCAA=N	N	4666	1551	1.41449	15
X18P_ACGAGCCCACATTAGC=N	N	6913	2243	2.71951	10
X18P_ACGAGCCCAGACAAGC=N	N	6686	1665	1.30123	6
X18P_ACGAGCCCAGATCTGT=N	N	1848	812	1.2987	0
X18P_ACGAGCCCATCAGTCA=N	N	3765	1300	1.48738	1
X18P_ACGAGCCCATTATCTC=N	N	1961	793	1.37685	0
X18P_ACGAGCCGTCCCGACA=N	N	2239	930	2.14381	1
X18P_ACGAGCCGTCGAATCT=N	N	7910	1806	1.49178	6
X18P_ACGAGCCGTGCGATAG=N	N	2737	1170	1.93643	1
X18P_ACGAGCCGTGCTCTTC=N	N	4229	1402	2.45921	1
X18P_ACGAGCCGTTGCCTCT=N	N	7931	2386	0.857395	10
X18P_ACGAGCCGTTTGCATG=N	N	2543	912	2.59536	0
X18P_ACGAGCCTCATCACCC=N	N	2186	840	1.37237	0
X18P_ACGAGCCTCATCGCTC=N	N	2067	755	0.967586	0
X18P_ACGAGCCTCATTATCC=N	N	7901	2263	2.4807	10
X18P_ACGAGCCTCCCTTGCA=N	N	3265	1158	1.56202	0
X18P_ACGAGCCTCGGCTACG=N	N	15559	3152	3.51565	17
X18P_ACGAGCCTCTACTATC=N	N	1921	742	2.4987	0
X18P_ACGAGCCTCTTGTATC=N	N	1847	862	0.812128	1
X18P_ACGAGGAAGAAACCAT=N	N	3979	1380	2.63885	15
X18P_ACGAGGAAGAGACTTA=N	N	2415	1015	0.57971	1
X18P_ACGAGGAAGCTAGGCA=N	N	2323	866	0.990099	0
X18P_ACGAGGACACACTGCG=N	N	2096	876	2.71947	6
X18P_ACGAGGACACAGCGTC=N	N	2065	815	1.16223	0
X18P_ACGAGGACAGATCTGT=N	N	8256	2198	2.48304	6
X18P_ACGAGGACAGCTGGCT=N	N	3421	1245	1.7831	1
X18P_ACGAGGAGTAACGACG=N	N	4873	1789	2.48307	10
X18P_ACGAGGAGTAGCGTAG=N	N	1891	744	0.740349	0
X18P_ACGAGGAGTCACACGC=N	N	9320	2446	1.51288	10
X18P_ACGAGGAGTCCAGTTA=N	N	3331	1150	2.64185	6
X18P_ACGAGGAGTCTACCTC=N	N	11463	2525	3.03585	17
X18P_ACGAGGAGTTGATTCG=N	N	1970	752	0.558376	7
X18P_ACGAGGATCACGAAGG=N	N	2571	890	2.83936	6
X18P_ACGAGGATCACTGGGC=N	N	4936	1266	2.00567	6
X18P_ACGAGGATCATAAAGG=N	N	13955	3205	1.56933	10
X18P_ACGAGGATCATTGCGA=N	N	1976	725	0.961538	0
X18P_ACGAGGATCCGTACAA=N	N	1976	843	1.21457	1
X18P_ACGAGGATCGCCATAA=N	N	2053	831	0.828057	1
X18P_ACGAGGATCTAACGGT=N	N	7472	1917	1.72645	6
X18P_ACGAGGATCTTACCGC=N	N	6035	1863	1.60729	10
X18P_ACGATACAGCACGCCT=N	N	2235	769	2.32662	0
X18P_ACGATACAGGCAGTCA=N	N	2138	786	3.69504	0
X18P_ACGATACCAGCATGAG=N	N	2290	989	1.87773	1
X18P_ACGATACCATAGGATA=N	N	2443	945	1.63733	1
X18P_ACGATACCATCATCCC=N	N	2041	821	0.489956	0
X18P_ACGATACCATCTCCCA=N	N	5164	1772	1.87839	1
X18P_ACGATACGTATCTGCA=N	N	2716	1008	1.9514	6
X18P_ACGATACGTATGCTTG=N	N	4000	1268	2.175	6
X18P_ACGATACGTCAGAAGC=N	N	2679	1045	1.45577	1
X18P_ACGATACGTCGACTAT=N	N	2375	1005	1.17895	1
X18P_ACGATACGTCTAAAGA=N	N	2823	1122	2.23167	0
X18P_ACGATACGTTTAGGAA=N	N	1898	836	0.790306	1
X18P_ACGATACGTTTGTTTC=N	N	1925	829	1.19481	0
X18P_ACGATACTCAAACCAC=N	N	18868	3536	3.40789	17
X18P_ACGATACTCATCGATG=N	N	3243	1330	1.23343	10
X18P_ACGATACTCGTCACGG=N	N	5543	1905	1.22677	10
X18P_ACGATACTCTAGCACA=N	N	1964	851	0.916497	1
X18P_ACGATACTCTCGTATT=N	N	2239	863	1.47387	0
X18P_ACGATGTAGAACAACT=N	N	2828	1151	1.62659	1
X18P_ACGATGTAGCTACCTA=N	N	6583	1924	2.4305	6
X18P_ACGATGTAGCTGCAAG=N	N	3871	1146	1.29166	6
X18P_ACGATGTAGGCCATAG=N	N	2363	901	1.43885	0
X18P_ACGATGTAGGCTATCT=N	N	3263	1215	1.90009	1
X18P_ACGATGTAGGTGTTAA=N	N	6980	2067	2.47851	6
X18P_ACGATGTAGTACGTAA=N	N	2375	836	0.715789	0
X18P_ACGATGTAGTCATGCT=N	N	3367	1304	1.3365	1
X18P_ACGATGTAGTGGAGAA=N	N	7318	1903	2.45969	6
X18P_ACGATGTAGTGTCTCA=N	N	10744	2389	2.15934	15
X18P_ACGATGTAGTTGAGTA=N	N	5966	1841	1.84378	10
X18P_ACGATGTCAATCGGTT=N	N	3198	1252	1.81363	0
X18P_ACGATGTCACGAAATA=N	N	5180	1673	2.54826	1
X18P_ACGATGTGTAAATGAC=N	N	1865	809	0.911528	1
X18P_ACGATGTGTAGCGCTC=N	N	2766	1028	1.40998	15
X18P_ACGATGTGTCTGGAGA=N	N	1856	788	0.75431	0
X18P_ACGATGTGTTGGTAAA=N	N	3006	1149	1.36394	0
X18P_ACGATGTGTTTGGGCC=N	N	1860	731	2.31183	0
X18P_ACGATGTTCAATCTCT=N	N	2030	935	1.33005	1
X18P_ACGATGTTCACGGTTA=N	N	2166	931	1.61588	0
X18P_ACGATGTTCAGCTTAG=N	N	2376	943	1.17845	1
X18P_ACGATGTTCAGGATCT=N	N	6671	1720	2.36846	6
X18P_ACGATGTTCTGCGACG=N	N	4580	1492	2.09607	10
X18P_ACGATGTTCTTCCTTC=N	N	4424	1567	1.94394	10
X18P_ACGCAGCAGACTAGAT=N	N	2505	964	2.35529	1
X18P_ACGCAGCAGAGGTTAT=N	N	4524	1483	1.72414	0
X18P_ACGCAGCAGGATGGAA=N	N	2596	1116	1.88752	1
X18P_ACGCAGCAGTGTACTC=N	N	2032	808	0.688976	0
X18P_ACGCAGCAGTGTTGAA=N	N	9770	2355	1.46366	6
X18P_ACGCAGCCAAAGAATC=N	N	3198	1229	3.68981	17
X18P_ACGCAGCCAAATACAG=N	N	2289	968	1.92224	0
X18P_ACGCAGCCAATGGACG=N	N	2067	817	0.774069	0
X18P_ACGCAGCCACACTGCG=N	N	4917	1759	2.19646	10
X18P_ACGCAGCCACTATCTT=N	N	1874	816	1.38741	1
X18P_ACGCAGCCAGACGCCT=N	N	1915	874	0.678851	1
X18P_ACGCAGCCATATGAGA=N	N	3887	1364	0.668896	1
X18P_ACGCAGCCATGGTTGT=N	N	2648	1196	2.53021	1
X18P_ACGCAGCGTAGAGCTG=N	N	9796	2230	2.3479	6
X18P_ACGCAGCGTGCCTGCA=N	N	4611	1557	14.1835	10
X18P_ACGCAGCGTGTCAATC=N	N	4551	1519	1.75786	1
X18P_ACGCAGCTCAAGAAGT=N	N	1931	845	1.03573	1
X18P_ACGCAGCTCAGCGACC=N	N	3767	1168	1.38041	0
X18P_ACGCAGCTCAGCTTAG=N	N	8408	1980	1.34396	6
X18P_ACGCAGCTCGCGCCAA=N	N	3421	1230	1.25694	1
X18P_ACGCAGCTCTCTAGGA=N	N	1996	830	0.851703	1
X18P_ACGCCAGAGAAACCGC=N	N	3480	1284	1.35057	1
X18P_ACGCCAGAGAGAACAG=N	N	3116	1215	1.09114	0
X18P_ACGCCAGAGCAACGGT=N	N	4333	1410	1.22317	0
X18P_ACGCCAGAGCCACGTC=N	N	3279	1237	4.66606	1
X18P_ACGCCAGAGCCAGAAC=N	N	3781	1432	2.82994	11
X18P_ACGCCAGAGCGATGAC=N	N	5623	1656	1.9029	1
X18P_ACGCCAGAGTACGACG=N	N	3377	1238	2.07285	1
X18P_ACGCCAGAGTGTACTC=N	N	2295	903	0.915033	0
X18P_ACGCCAGCAAGAGGCT=N	N	2687	1000	1.93524	0
X18P_ACGCCAGCAAGTTCTG=N	N	2439	950	2.05002	1
X18P_ACGCCAGCACCGGAAA=N	N	8925	2213	0.235294	14
X18P_ACGCCAGCACTACAGT=N	N	2073	841	1.06126	0
X18P_ACGCCAGCATCGATTG=N	N	2578	906	0.853375	1
X18P_ACGCCAGCATCGGAAG=N	N	4579	1367	2.40227	0
X18P_ACGCCAGCATTATCTC=N	N	8837	2281	1.53898	10
X18P_ACGCCAGGTAACGTTC=N	N	2666	975	2.13803	6
X18P_ACGCCAGGTAGAAAGG=N	N	1988	828	1.30785	0
X18P_ACGCCAGGTATCAGTC=N	N	3583	1251	1.22802	1
X18P_ACGCCAGGTCAAAGCG=N	N	3938	1524	2.48857	10
X18P_ACGCCAGGTCATATGC=N	N	2080	869	1.68269	0
X18P_ACGCCAGGTCCGTTAA=N	N	2445	1107	0.654397	1
X18P_ACGCCAGGTCTCTTTA=N	N	3059	1117	1.89604	1
X18P_ACGCCAGGTGTCCTCT=N	N	3012	1070	1.59363	15
X18P_ACGCCAGGTGTTTGTG=N	N	2193	931	1.09439	0
X18P_ACGCCAGTCAACGGGA=N	N	4811	1562	0.914571	0
X18P_ACGCCAGTCACCTTAT=N	N	4142	1406	2.29358	6
X18P_ACGCCAGTCCACGTTC=N	N	2354	832	1.14698	0
X18P_ACGCCAGTCCTCAACC=N	N	2106	845	3.4188	0
X18P_ACGCCAGTCTGTACGA=N	N	4601	1581	1.71702	1
X18P_ACGCCGAAGAGGACGG=N	N	10760	2601	2.15613	10
X18P_ACGCCGAAGCCCAGCT=N	N	1874	807	0.640342	1
X18P_ACGCCGAAGGCAGGTT=N	N	2116	890	1.0397	0
X18P_ACGCCGAAGTCGTTTG=N	N	2129	891	0.939408	0
X18P_ACGCCGACAAACGCGA=N	N	2642	970	3.02801	1
X18P_ACGCCGACAAGTTGTC=N	N	2358	936	1.31467	1
X18P_ACGCCGACAATGTAAG=N	N	1922	873	1.14464	1
X18P_ACGCCGACAGACAAGC=N	N	6141	1504	1.7261	6
X18P_ACGCCGACAGCATACT=N	N	1995	809	1.75439	1
X18P_ACGCCGACAGGGTACA=N	N	5309	1518	3.46581	0
X18P_ACGCCGAGTAATAGCA=N	N	3550	1274	1.83099	1
X18P_ACGCCGAGTCGCATCG=N	N	5889	1856	1.96977	10
X18P_ACGCCGAGTGCCTTGG=N	N	3976	1353	1.10664	1
X18P_ACGCCGAGTTACGACT=N	N	8071	2338	1.63549	14
X18P_ACGCCGAGTTCATGGT=N	N	2247	898	0.445038	0
X18P_ACGCCGAGTTTGCATG=N	N	2628	1133	2.05479	1
X18P_ACGCCGATCAACTCTT=N	N	9834	2280	1.98292	6
X18P_ACGCCGATCCCAGGTG=N	N	2671	917	1.31037	1
X18P_ACGCCGATCGAATCCA=N	N	5965	1780	3.47024	10
X18P_ACGCCGATCTGTCCGT=N	N	5796	1408	1.57005	6
X18P_ACGGAGAAGACCCACC=N	N	3321	1259	1.86691	1
X18P_ACGGAGAAGACGCACA=N	N	3001	1234	2.6991	1
X18P_ACGGAGAAGAGGGATA=N	N	5718	1467	2.3085	6
X18P_ACGGAGAAGAGGTTGC=N	N	2839	1024	1.23283	0
X18P_ACGGAGAAGCAGATCG=N	N	2419	943	0.744109	1
X18P_ACGGAGAAGCTTATCG=N	N	6168	1430	1.00519	6
X18P_ACGGAGAAGGAGTTTA=N	N	2963	1284	2.15997	10
X18P_ACGGAGAAGGCGACAT=N	N	1911	721	1.77917	0
X18P_ACGGAGAAGGTTCCTA=N	N	12622	2925	2.51149	10
X18P_ACGGAGAAGTGCCATT=N	N	3511	1204	1.31017	6
X18P_ACGGAGACAACTTGAC=N	N	3320	1279	1.35542	1
X18P_ACGGAGACACATTTCT=N	N	6357	2135	2.24949	10
X18P_ACGGAGACACCAGATT=N	N	1932	860	3.62319	1
X18P_ACGGAGACACCCATGG=N	N	7986	1924	2.05359	17
X18P_ACGGAGACACCCATTC=N	N	6653	1947	1.93897	1
X18P_ACGGAGACATCCGCGA=N	N	3185	1154	2.57457	0
X18P_ACGGAGACATCTATGG=N	N	2269	940	1.23402	1
X18P_ACGGAGACATTTCACT=N	N	2074	938	1.59113	1
X18P_ACGGAGAGTAGCGATG=N	N	4792	1271	3.27629	6
X18P_ACGGAGAGTCGCGTGT=N	N	2239	764	0.669942	0
X18P_ACGGAGAGTGAGTATA=N	N	2934	1231	2.65849	1
X18P_ACGGAGAGTGTGACGA=N	N	4024	1304	1.3668	0
X18P_ACGGAGAGTTACAGAA=N	N	2290	853	1.00437	0
X18P_ACGGAGAGTTATCACG=N	N	3480	1207	1.17816	0
X18P_ACGGAGATCAAACAAG=N	N	2051	948	1.36519	1
X18P_ACGGAGATCAGGCCCA=N	N	1969	851	0.964957	0
X18P_ACGGAGATCATCACCC=N	N	9210	2329	2.13898	10
X18P_ACGGAGATCTCAAGTG=N	N	1943	848	1.49254	1
X18P_ACGGAGATCTCCTATA=N	N	2150	880	1.44186	0
X18P_ACGGAGATCTCGCTTG=N	N	1832	808	1.03712	1
X18P_ACGGAGATCTGCCCTA=N	N	5027	1395	3.02367	6
X18P_ACGGCCAAGACTACAA=N	N	1869	709	1.87266	0
X18P_ACGGCCAAGCTGATAA=N	N	2213	867	0.587438	0
X18P_ACGGCCAAGGAGTTTA=N	N	5445	1817	1.76309	10
X18P_ACGGCCAAGGCGTACA=N	N	4112	1588	1.31323	10
X18P_ACGGCCAAGGGTTTCT=N	N	5607	1669	1.87266	1
X18P_ACGGCCAAGGTAGCTG=N	N	1835	797	1.25341	0
X18P_ACGGCCAAGTGGGCTA=N	N	1894	764	1.37276	0
X18P_ACGGCCAAGTTAACGA=N	N	2501	1160	2.91883	10
X18P_ACGGCCACAAGCCCAC=N	N	2268	884	0.793651	1
X18P_ACGGCCACAAGGGTCA=N	N	9493	2331	1.60118	6
X18P_ACGGCCACAATAACGA=N	N	1905	866	0.787402	1
X18P_ACGGCCACAATCGGTT=N	N	5105	1511	2.0764	6
X18P_ACGGCCACACGCTTTC=N	N	4917	1685	1.70836	1
X18P_ACGGCCACATAGTAAG=N	N	10939	2845	1.75519	10
X18P_ACGGCCACATGGGACA=N	N	8834	2457	2.11682	10
X18P_ACGGCCACATTCTTAC=N	N	2242	810	2.00714	15
X18P_ACGGCCAGTAAATGAC=N	N	2073	798	2.99083	0
X18P_ACGGCCAGTCATATGC=N	N	9200	2006	1.23913	6
X18P_ACGGCCAGTGTGACGA=N	N	2498	978	1.0008	1
X18P_ACGGCCAGTTCGTCTC=N	N	2268	984	3.04233	10
X18P_ACGGCCAGTTCTGGTA=N	N	2566	1000	1.87062	6
X18P_ACGGCCAGTTGACGTT=N	N	2136	821	0.79588	0
X18P_ACGGCCATCAGTGCAT=N	N	2185	769	1.00686	0
X18P_ACGGCCATCCACGTGG=N	N	19062	3643	2.42892	10
X18P_ACGGCCATCGATGAGG=N	N	5243	1488	1.23975	6
X18P_ACGGGCTAGATAGTCA=N	N	5897	1791	1.78057	6
X18P_ACGGGCTAGGACCACA=N	N	3479	1103	1.29348	0
X18P_ACGGGCTAGGTAGCTG=N	N	4731	1558	2.3885	1
X18P_ACGGGCTAGTAAGTAC=N	N	7538	2167	1.76439	10
X18P_ACGGGCTAGTGTCCCG=N	N	3179	1178	1.19534	1
X18P_ACGGGCTCACCAGGTC=N	N	7511	1927	2.48968	17
X18P_ACGGGCTCACGAAGCA=N	N	3739	1383	1.44424	1
X18P_ACGGGCTCACTATCTT=N	N	1942	710	1.49331	15
X18P_ACGGGCTCACTGCCAG=N	N	7425	1979	1.6835	6
X18P_ACGGGCTCATGTCTCC=N	N	2119	942	1.51015	1
X18P_ACGGGCTGTAGAAGGA=N	N	5894	1918	2.0699	10
X18P_ACGGGCTGTAGCTCCG=N	N	1942	836	1.28733	1
X18P_ACGGGCTGTATCGCAT=N	N	2702	1077	1.5544	10
X18P_ACGGGCTGTCCTGCTT=N	N	1893	960	1.215	0
X18P_ACGGGCTGTCGGCATC=N	N	7600	2045	2.10526	10
X18P_ACGGGCTGTCTGCCAG=N	N	3746	1380	1.44154	1
X18P_ACGGGCTGTTCAGCGC=N	N	2049	868	1.26891	0
X18P_ACGGGCTTCCCTTGCA=N	N	2833	1141	1.51783	1
X18P_ACGGGCTTCCGAATGT=N	N	1987	879	1.35883	0
X18P_ACGGGCTTCCTCAATT=N	N	2295	923	1.43791	1
X18P_ACGGGCTTCCTGTACC=N	N	2216	812	0.586643	0
X18P_ACGGGCTTCTGCGGCA=N	N	1854	752	1.94175	0
X18P_ACGGGTCAGACTCGGA=N	N	5486	1742	2.07802	1
X18P_ACGGGTCAGAGTACAT=N	N	8102	1702	1.22192	6
X18P_ACGGGTCAGCTAGCCC=N	N	4980	1550	1.30522	6
X18P_ACGGGTCAGGGCTCTC=N	N	1977	789	0.354072	0
X18P_ACGGGTCAGGGCTTGA=N	N	2167	970	0.784495	1
X18P_ACGGGTCAGTCAATAG=N	N	3260	1209	1.80982	1
X18P_ACGGGTCAGTGATCGG=N	N	13679	2723	2.08349	6
X18P_ACGGGTCAGTTTGCGT=N	N	2017	859	1.28904	1
X18P_ACGGGTCCACGAAATA=N	N	1843	802	1.24797	1
X18P_ACGGGTCCACGGATAG=N	N	9230	1985	3.62947	17
X18P_ACGGGTCCACTCGACG=N	N	2393	892	1.17008	0
X18P_ACGGGTCCAGTCGTGC=N	N	3461	1266	1.44467	1
X18P_ACGGGTCCAGTTTACG=N	N	4280	1268	1.84579	6
X18P_ACGGGTCCATGGTAGG=N	N	5456	1808	2.32771	10
X18P_ACGGGTCGTATAGGGC=N	N	6180	1601	1.74757	6
X18P_ACGGGTCGTCGCTTTC=N	N	5277	1745	2.27402	10
X18P_ACGGGTCGTGATGTGG=N	N	1853	980	9.28225	13
X18P_ACGGGTCGTTCGAATC=N	N	6449	2013	1.93829	10
X18P_ACGGGTCGTTGTGGCC=N	N	3283	1131	1.6753	15
X18P_ACGGGTCTCCCATTTA=N	N	4021	1423	1.64138	1
X18P_ACGTCAAAGAAACGAG=N	N	6500	1824	0.738462	10
X18P_ACGTCAAAGATCCCGC=N	N	5839	1993	1.19884	10
X18P_ACGTCAAAGATCCTGT=N	N	16162	2846	1.79433	6
X18P_ACGTCAAAGGACCACA=N	N	2087	858	1.05414	0
X18P_ACGTCAAAGGAGTAGA=N	N	1842	812	1.52009	0
X18P_ACGTCAAAGGGTGTGT=N	N	4562	1575	2.30162	10
X18P_ACGTCAAAGTACGATA=N	N	1877	939	1.75812	11
X18P_ACGTCAACATGCCTTC=N	N	1872	677	3.20513	15
X18P_ACGTCAAGTAAGAGGA=N	N	1888	767	2.06568	0
X18P_ACGTCAAGTAAGGGAA=N	N	2882	1099	2.53296	0
X18P_ACGTCAAGTCCATCCT=N	N	2050	773	0.585366	0
X18P_ACGTCAAGTGGGTATG=N	N	15250	1646	0.695082	17
X18P_ACGTCAAGTTCGGGCT=N	N	3756	1487	1.38445	1
X18P_ACGTCAATCAAACAAG=N	N	1984	830	0.907258	0
X18P_ACGTCAATCAATAAGG=N	N	3626	1207	2.50965	6
X18P_ACGTCAATCCATGCTC=N	N	2596	1057	1.57935	1
X18P_ACGTCAATCGACAGCC=N	N	2140	756	1.54206	0
X18P_ACGTCAATCGCCTGTT=N	N	2238	871	0.714924	0
X18P_ACGTCAATCTCGGACG=N	N	5920	1725	2.12838	6
X18P_ACGTCAATCTGACCTC=N	N	3816	1494	1.51992	1
X18P_ACTATCTAGAATAGGG=N	N	2420	1051	3.26446	1
X18P_ACTATCTAGATAGCAT=N	N	2299	994	2.60983	1
X18P_ACTATCTAGCTATGCT=N	N	4311	1511	1.71654	0
X18P_ACTATCTAGGCCGAAT=N	N	3313	1250	1.78086	6
X18P_ACTATCTAGTCGAGTG=N	N	2893	1057	1.72831	0
X18P_ACTATCTAGTTTAGGA=N	N	6273	1757	2.3912	6
X18P_ACTATCTCAAAGGTGC=N	N	4706	1256	2.61368	6
X18P_ACTATCTCACCAGATT=N	N	2216	908	0.99278	1
X18P_ACTATCTCACGCTTTC=N	N	3058	1216	0.948332	1
X18P_ACTATCTCAGCTTAAC=N	N	3326	1267	1.92423	0
X18P_ACTATCTCAGGTCGTC=N	N	3169	1195	1.19912	1
X18P_ACTATCTCATCATCCC=N	N	2806	1197	5.09622	10
X18P_ACTATCTCATGGAATA=N	N	2226	860	1.21294	0
X18P_ACTATCTCATTGCGGC=N	N	2771	1028	1.22699	0
X18P_ACTATCTGTATATCCG=N	N	1848	868	1.67749	1
X18P_ACTATCTGTCGGCACT=N	N	2353	839	1.74246	1
X18P_ACTATCTGTCTCTCTG=N	N	3279	1183	2.89722	0
X18P_ACTATCTTCAATCTCT=N	N	4793	1790	5.19508	13
X18P_ACTATCTTCACGGTTA=N	N	3514	1326	1.82129	0
X18P_ACTATCTTCTGTACGA=N	N	6711	1358	1.44539	6
X18P_ACTGAACAGCAATATG=N	N	3421	1290	1.4031	1
X18P_ACTGAACAGGATGTAT=N	N	3642	1263	1.75728	0
X18P_ACTGAACAGTACGCCC=N	N	2197	866	1.50205	1
X18P_ACTGAACAGTAGGCCA=N	N	2252	853	0.754885	0
X18P_ACTGAACAGTGTACGG=N	N	3998	1425	2.42621	1
X18P_ACTGAACAGTTAGGTA=N	N	4370	1390	2.01373	6
X18P_ACTGAACCAACGATCT=N	N	1946	736	1.6444	0
X18P_ACTGAACCAACTGGCC=N	N	1961	814	0.764916	0
X18P_ACTGAACCAAGTACCT=N	N	9135	2489	1.7734	10
X18P_ACTGAACGTACAAGTA=N	N	5743	1727	1.51489	6
X18P_ACTGAACGTATCAGTC=N	N	2540	1068	2.48031	1
X18P_ACTGAACGTCGAAAGC=N	N	6924	1817	2.39746	1
X18P_ACTGAACGTTACAGAA=N	N	2900	1116	2.31034	1
X18P_ACTGAACGTTGAGGTG=N	N	2218	1045	7.75473	13
X18P_ACTGAACGTTTGGCGC=N	N	3538	1384	1.7524	1
X18P_ACTGAACTCAAAGTAG=N	N	1987	782	0.70458	0
X18P_ACTGAACTCAGCACAT=N	N	4432	1563	2.88809	17
X18P_ACTGAACTCATCACCC=N	N	2474	1083	2.02102	1
X18P_ACTGAACTCGCAGGCT=N	N	6118	1866	3.31808	17
X18P_ACTGAACTCGTGGGAA=N	N	6124	1550	1.64925	6
X18P_ACTGAGTAGACGACGT=N	N	2237	881	1.25168	1
X18P_ACTGAGTAGCAATATG=N	N	3893	1446	1.2073	1
X18P_ACTGAGTAGGGCACTA=N	N	1906	741	0.786988	0
X18P_ACTGAGTAGGTGTTAA=N	N	3279	1146	2.28728	0
X18P_ACTGAGTAGTGGAGAA=N	N	1875	803	1.33333	1
X18P_ACTGAGTCAACACCTA=N	N	2076	856	0.770713	1
X18P_ACTGAGTCACGTAAGG=N	N	8493	2377	3.80313	10
X18P_ACTGAGTCAGGGTTAG=N	N	5787	1401	1.52065	6
X18P_ACTGAGTCAGGTCTCG=N	N	3451	1368	1.53579	1
X18P_ACTGAGTCATCCTAGA=N	N	1858	818	1.07643	1
X18P_ACTGAGTCATGGAATA=N	N	2189	903	0.548196	0
X18P_ACTGAGTCATTACGAC=N	N	8561	2312	1.71709	6
X18P_ACTGAGTCATTATCTC=N	N	2138	965	1.07577	1
X18P_ACTGAGTGTATATCCG=N	N	5664	1806	2.10099	10
X18P_ACTGAGTGTCAGAAGC=N	N	2687	1118	2.34462	1
X18P_ACTGAGTGTCGGCATC=N	N	2846	1218	1.15952	10
X18P_ACTGAGTTCCGCTGTT=N	N	2023	705	0.840336	0
X18P_ACTGAGTTCGCGGATC=N	N	3857	1358	2.43713	17
X18P_ACTGAGTTCTAACTGG=N	N	3190	1266	1.59875	1
X18P_ACTGAGTTCTCTGTCG=N	N	2764	1178	1.66425	1
X18P_ACTGATGAGAACTGTA=N	N	1864	856	0.697425	0
X18P_ACTGATGAGAAGGACA=N	N	2106	820	1.18708	0
X18P_ACTGATGAGCCGCCTA=N	N	2314	810	2.29041	6
X18P_ACTGATGAGCTATGCT=N	N	2661	1099	1.61593	1
X18P_ACTGATGAGGACACCA=N	N	6686	1943	1.28627	0
X18P_ACTGATGAGGCGCTCT=N	N	2279	945	1.05309	0
X18P_ACTGATGCAAATTGCC=N	N	7754	2183	2.46324	10
X18P_ACTGATGCACACGCTG=N	N	2049	804	1.31772	0
X18P_ACTGATGCACCAGCAC=N	N	1969	790	0.558659	0
X18P_ACTGATGCAGCGATCC=N	N	5920	1788	3.51351	10
X18P_ACTGATGCATCATCCC=N	N	2065	896	1.69492	1
X18P_ACTGATGGTAGAGCTG=N	N	7836	2091	2.67994	17
X18P_ACTGATGGTCGCTTCT=N	N	4672	1830	1.24144	11
X18P_ACTGATGGTGTTGAGG=N	N	2077	1095	1.05922	11
X18P_ACTGATGGTTCTGAAC=N	N	4467	1574	1.97	1
X18P_ACTGATGTCACAGGCC=N	N	1957	777	0.204394	0
X18P_ACTGATGTCGCCAAAT=N	N	3972	1320	1.81269	0
X18P_ACTGATGTCGGCTTGG=N	N	3475	1320	1.52518	1
X18P_ACTGATGTCTGTCTAT=N	N	6059	1502	3.0038	6
X18P_ACTGCTCAGAACAATC=N	N	5412	1694	1.94013	1
X18P_ACTGCTCAGCTCCCAG=N	N	2154	877	1.16063	0
X18P_ACTGCTCAGGAGTAGA=N	N	2017	771	1.18989	0
X18P_ACTGCTCAGGTTACCT=N	N	4000	1352	1.45	0
X18P_ACTGCTCAGTGACTCT=N	N	3087	1272	2.07321	1
X18P_ACTGCTCAGTGCCATT=N	N	2626	958	1.78979	0
X18P_ACTGCTCCACGAAGCA=N	N	6728	2093	1.66468	10
X18P_ACTGCTCCAGCTGTGC=N	N	2164	878	1.57116	0
X18P_ACTGCTCCAGGGAGAG=N	N	4254	1406	3.00893	15
X18P_ACTGCTCCATACGCCG=N	N	1964	734	1.47658	6
X18P_ACTGCTCCATGCCCGA=N	N	1839	811	2.50136	6
X18P_ACTGCTCGTCATATGC=N	N	3495	1262	1.68813	10
X18P_ACTGCTCTCACAAACC=N	N	3339	1226	2.30608	1
X18P_ACTGCTCTCATCGATG=N	N	2203	916	1.13482	1
X18P_ACTGCTCTCCACGTTC=N	N	2446	930	1.47179	0
X18P_ACTGCTCTCCATGCTC=N	N	3493	1220	1.71772	1
X18P_ACTGCTCTCCGTTGTC=N	N	2110	921	0.663507	1
X18P_ACTGCTCTCCTAGAAC=N	N	5481	1548	0.127714	14
X18P_ACTGCTCTCCTTGACC=N	N	2473	844	0.970481	0
X18P_ACTGCTCTCGATAGAA=N	N	2091	882	0.382592	0
X18P_ACTGCTCTCGTTTATC=N	N	4877	1634	2.07095	1
X18P_ACTGTCCAGCTAGTTC=N	N	1946	824	1.02775	1
X18P_ACTGTCCAGGCGACAT=N	N	1838	821	0.489663	0
X18P_ACTGTCCAGTACACCT=N	N	5520	1994	2.22826	10
X18P_ACTGTCCAGTATCGAA=N	N	1859	666	0.806885	0
X18P_ACTGTCCAGTCGTTTG=N	N	7219	1435	1.53761	6
X18P_ACTGTCCCACAGACAG=N	N	5503	1430	1.98074	6
X18P_ACTGTCCCACGGATAG=N	N	2919	1242	1.26756	1
X18P_ACTGTCCCAGTACACT=N	N	3009	1311	8.37488	13
X18P_ACTGTCCGTAAAGTCA=N	N	2511	1037	1.19474	0
X18P_ACTGTCCGTACAAGTA=N	N	4084	1253	1.27326	6
X18P_ACTGTCCGTACCGGCT=N	N	3718	1245	2.42066	6
X18P_ACTGTCCGTCGCTTCT=N	N	2223	1052	1.4395	11
X18P_ACTGTCCGTCTGATCA=N	N	2998	1244	2.30153	1
X18P_ACTGTCCGTGACAAAT=N	N	9511	2478	2.10283	10
X18P_ACTGTCCGTGCCTTGG=N	N	1997	865	1.15173	1
X18P_ACTGTCCGTGCGAAAC=N	N	5827	1487	1.73331	6
X18P_ACTGTCCGTTCAGCGC=N	N	1928	792	1.24481	0
X18P_ACTGTCCGTTCAGGCC=N	N	1934	722	3.05067	0
X18P_ACTGTCCTCACCGTAA=N	N	2765	973	1.77215	6
X18P_ACTGTCCTCACTCCTG=N	N	6415	1475	1.38737	6
X18P_ACTGTCCTCAGTTTGG=N	N	2195	917	0.364465	17
X18P_ACTGTCCTCCAGGGCT=N	N	3140	1212	2.00637	1
X18P_ACTGTCCTCCCACTTG=N	N	5680	1842	1.35563	10
X18P_ACTTACTAGAACTCGG=N	N	2888	1024	2.07756	0
X18P_ACTTACTAGAGGACGG=N	N	4111	1376	1.946	1
X18P_ACTTACTAGTTCCACA=N	N	2196	958	1.04736	1
X18P_ACTTACTCAACGATCT=N	N	9617	2588	1.93408	10
X18P_ACTTACTCAATAGAGT=N	N	8065	2355	2.88903	10
X18P_ACTTACTCACAACTGT=N	N	2915	1119	1.98971	1
X18P_ACTTACTCACCGGAAA=N	N	8373	2137	2.05422	17
X18P_ACTTACTCATGCAATC=N	N	6265	1868	1.5004	1
X18P_ACTTACTGTACAAGTA=N	N	3846	1267	2.73011	0
X18P_ACTTACTGTACCGTAT=N	N	3235	1232	1.94745	0
X18P_ACTTACTGTCGTCTTC=N	N	6194	1687	1.58218	6
X18P_ACTTACTGTGCAACGA=N	N	3251	1192	1.72255	0
X18P_ACTTACTGTGCACGAA=N	N	3407	1304	2.87643	10
X18P_ACTTACTGTGGTCCGT=N	N	3237	1199	1.32839	0
X18P_ACTTACTTCCCTTGCA=N	N	3411	1278	1.49516	1
X18P_ACTTACTTCGGTGTTA=N	N	5890	1354	2.309	6
X18P_ACTTACTTCTGCGACG=N	N	2978	1028	1.00739	15
X18P_ACTTGTTAGAATGTGT=N	N	2026	916	1.33268	1
X18P_ACTTGTTAGACTACAA=N	N	4968	1455	2.01288	6
X18P_ACTTGTTAGCTAGCCC=N	N	2204	835	1.1343	0
X18P_ACTTGTTCAACCGCCA=N	N	4661	1262	1.99528	6
X18P_ACTTGTTCACAACTGT=N	N	1986	818	1.61128	0
X18P_ACTTGTTCACACGCTG=N	N	6032	1949	2.07228	6
X18P_ACTTGTTCACTACAGT=N	N	1887	790	1.32485	1
X18P_ACTTGTTCAGGGCATA=N	N	3055	1205	1.30933	1
X18P_ACTTGTTCATTGTGCA=N	N	1931	937	2.69291	11
X18P_ACTTGTTGTAAGTTCC=N	N	3785	1402	1.4531	0
X18P_ACTTGTTGTACGACCC=N	N	1924	770	1.29938	0
X18P_ACTTGTTGTCCATCCT=N	N	2041	875	0.783929	1
X18P_ACTTGTTGTCTCCATC=N	N	2512	836	1.07484	0
X18P_ACTTGTTTCAACACAC=N	N	2218	867	1.08206	0
X18P_ACTTGTTTCAACGCTA=N	N	2080	899	2.45192	1
X18P_ACTTGTTTCACCACCT=N	N	2749	1146	0.69116	10
X18P_ACTTGTTTCCCAGGTG=N	N	4307	1256	1.71813	6
X18P_ACTTGTTTCCTGCAGG=N	N	2724	932	2.12922	5
X18P_ACTTGTTTCGCTGATA=N	N	2435	901	1.47844	15
X18P_ACTTGTTTCGGAAATA=N	N	5817	1733	2.30359	10
X18P_ACTTGTTTCGTTTGCC=N	N	6147	1752	1.69188	15
X18P_ACTTTCAAGAGAGCTC=N	N	2997	1111	1.73507	0
X18P_ACTTTCAAGCATCATC=N	N	9765	2427	1.88428	6
X18P_ACTTTCAAGCCAGAAC=N	N	10937	2816	1.89266	10
X18P_ACTTTCAAGCGGCTTC=N	N	2473	992	1.13223	1
X18P_ACTTTCAAGCTGAACG=N	N	2938	1124	1.2934	1
X18P_ACTTTCAAGCTTTGGT=N	N	1887	720	0.847907	0
X18P_ACTTTCAAGGTAGCCA=N	N	2634	1075	1.74639	1
X18P_ACTTTCAAGTAAGTAC=N	N	1873	827	1.76188	0
X18P_ACTTTCAAGTACCGGA=N	N	6280	1953	1.91083	10
X18P_ACTTTCAAGTTGTCGT=N	N	8425	2076	1.44807	6
X18P_ACTTTCACACAGGCCT=N	N	2799	1075	1.82208	6
X18P_ACTTTCACACCAGGCT=N	N	7845	2239	1.01976	10
X18P_ACTTTCACACCCATTC=N	N	6158	1871	2.02988	6
X18P_ACTTTCACACCGCTAG=N	N	2283	959	0.350416	1
X18P_ACTTTCACAGTCACTA=N	N	3361	1334	0.952098	1
X18P_ACTTTCAGTCGAAAGC=N	N	2838	1190	2.50176	1
X18P_ACTTTCAGTTATTCTC=N	N	2253	951	1.5091	1
X18P_ACTTTCAGTTCATGGT=N	N	2527	864	1.46419	0
X18P_ACTTTCAGTTCCACGG=N	N	2363	1029	2.62378	1
X18P_ACTTTCAGTTGGACCC=N	N	7716	1935	3.49922	17
X18P_ACTTTCATCACGATGT=N	N	16597	3435	2.56673	10
X18P_ACTTTCATCCTTGGTC=N	N	2912	1009	2.40385	0
X18P_ACTTTCATCTCTAAGG=N	N	2297	991	0.957771	1
X18P_AGAATAGAGAGACTTA=N	N	1821	746	0.878638	1
X18P_AGAATAGAGATGCCAG=N	N	5733	1785	2.26757	10
X18P_AGAATAGAGGAACTGC=N	N	2064	918	0.678295	1
X18P_AGAATAGAGTACGCCC=N	N	3871	1394	1.62749	0
X18P_AGAATAGAGTCATGCT=N	N	3771	1308	2.01538	6
X18P_AGAATAGAGTCCCACG=N	N	3316	1245	1.68878	0
X18P_AGAATAGAGTGAAGAG=N	N	5018	1383	1.43483	0
X18P_AGAATAGAGTGGGATC=N	N	6268	2111	2.21761	10
X18P_AGAATAGCAAATACAG=N	N	3808	1355	1.91702	0
X18P_AGAATAGCAACACGCC=N	N	2590	807	2.35521	15
X18P_AGAATAGCACAGTCGC=N	N	8689	2243	2.63552	15
X18P_AGAATAGCAGGCTCAC=N	N	6814	2033	2.67097	10
X18P_AGAATAGCATCACGAT=N	N	1840	778	1.30435	0
X18P_AGAATAGGTATATCCG=N	N	4033	1079	1.28936	6
X18P_AGAATAGGTCTGCAAT=N	N	3094	1070	0.808016	15
X18P_AGAATAGGTCTGGTCG=N	N	4200	1398	0.880952	0
X18P_AGAATAGGTGCCTGGT=N	N	2524	925	1.74326	6
X18P_AGAATAGTCACCTCGT=N	N	8346	2020	1.92907	6
X18P_AGAATAGTCACCTTAT=N	N	2347	1160	1.7043	10
X18P_AGAATAGTCATGTAGC=N	N	3580	1036	1.45251	6
X18P_AGAATAGTCGATGAGG=N	N	5626	1762	2.27515	6
X18P_AGAATAGTCGGGAGTA=N	N	4859	1545	1.19366	1
X18P_AGAATAGTCTGGTGTA=N	N	2580	1047	1.27907	1
X18P_AGACGTTAGCGATCCC=N	N	3519	1343	1.59136	1
X18P_AGACGTTAGGCGATAC=N	N	6515	1615	1.8112	6
X18P_AGACGTTCAAGCTGGA=N	N	7633	2207	2.13546	10
X18P_AGACGTTCAAGCTGTT=N	N	1925	806	1.09091	1
X18P_AGACGTTCAAGGTGTG=N	N	2344	1058	2.04778	1
X18P_AGACGTTCAGACAAGC=N	N	2914	1222	0.892244	10
X18P_AGACGTTCATAGAAAC=N	N	1897	780	1.37059	1
X18P_AGACGTTCATTCGACA=N	N	5983	1629	1.82183	6
X18P_AGACGTTGTACTTGAC=N	N	9974	2316	3.09805	6
X18P_AGACGTTGTCATACTG=N	N	5464	1396	1.33602	6
X18P_AGACGTTGTCCGAGTC=N	N	3145	1058	1.27186	1
X18P_AGACGTTGTGCTGTAT=N	N	1914	819	0.835946	1
X18P_AGACGTTGTTATGTGC=N	N	2794	1040	1.61059	1
X18P_AGACGTTGTTCCACTC=N	N	2008	850	1.54382	1
X18P_AGACGTTGTTTGTTGG=N	N	7217	2055	1.19163	0
X18P_AGACGTTTCATGCAAC=N	N	1841	848	1.52091	0
X18P_AGACGTTTCCACTGGG=N	N	2229	931	0.672948	1
X18P_AGACGTTTCTATCCTA=N	N	2727	1102	2.53025	1
X18P_AGACGTTTCTCTGCTG=N	N	4065	1171	0.0492005	14
X18P_AGAGCGAAGAAGATTC=N	N	10600	2710	1.5283	10
X18P_AGAGCGAAGCAGATCG=N	N	1983	892	1.96672	0
X18P_AGAGCGAAGCGTCAAG=N	N	2558	949	1.44644	0
X18P_AGAGCGAAGGCATGGT=N	N	3863	1337	1.24256	1
X18P_AGAGCGAAGGCTACGA=N	N	10396	2436	1.90458	17
X18P_AGAGCGAAGGGTGTGT=N	N	1921	798	1.14524	0
X18P_AGAGCGAAGTACGACG=N	N	1967	824	1.01678	0
X18P_AGAGCGAAGTGAACGC=N	N	2265	882	1.01545	0
X18P_AGAGCGAAGTTGTCGT=N	N	2209	778	0.905387	0
X18P_AGAGCGACACCGGAAA=N	N	2967	1149	2.4941	1
X18P_AGAGCGACACGCGAAA=N	N	3796	1309	1.71233	0
X18P_AGAGCGAGTACTTCTT=N	N	2022	832	0.890208	1
X18P_AGAGCGAGTAGCGTAG=N	N	2238	955	2.8597	1
X18P_AGAGCGAGTATAGGGC=N	N	5744	1554	1.49721	17
X18P_AGAGCGAGTCATCCCT=N	N	1945	927	0.976864	1
X18P_AGAGCGAGTCCAGTAT=N	N	2542	1039	1.37687	1
X18P_AGAGCGAGTGTAAGTA=N	N	5382	2130	1.5236	10
X18P_AGAGCGAGTTTCGCTC=N	N	2063	945	1.30877	1
X18P_AGAGCGATCACCATAG=N	N	5709	1456	1.76914	6
X18P_AGAGCTTAGGGTGTTG=N	N	3166	1322	1.95831	0
X18P_AGAGCTTAGTGGTAGC=N	N	4965	1526	1.65156	17
X18P_AGAGCTTCAACACGCC=N	N	6598	1611	1.13671	6
X18P_AGAGCTTCACAACGTT=N	N	9063	2239	2.15161	6
X18P_AGAGCTTGTCATCGGC=N	N	6270	2146	2.02552	10
X18P_AGAGCTTGTCTCTTAT=N	N	6437	1904	1.58459	10
X18P_AGAGCTTGTCTGCGGT=N	N	6507	1616	2.47426	6
X18P_AGAGCTTTCAGTACGT=N	N	1862	835	1.66488	1
X18P_AGAGCTTTCAGTTCGA=N	N	3440	1083	2.06395	1
X18P_AGAGCTTTCCCTCAGT=N	N	2303	859	0.998697	0
X18P_AGAGCTTTCCGCGGTA=N	N	5139	1547	1.59564	1
X18P_AGAGCTTTCGCTAGCG=N	N	1830	847	0.983607	1
X18P_AGAGCTTTCGTACCGG=N	N	3186	1087	2.00879	0
X18P_AGAGTGGAGAGCTGGT=N	N	2282	975	3.54952	17
X18P_AGAGTGGAGCCACGCT=N	N	2821	1150	1.77242	1
X18P_AGAGTGGAGCGCTCCA=N	N	3768	1228	2.86624	0
X18P_AGAGTGGAGGAGCGTT=N	N	4136	1330	2.34526	1
X18P_AGAGTGGAGGAGTCTG=N	N	4712	1517	1.97368	1
X18P_AGAGTGGAGTGTACCT=N	N	2757	1209	2.06746	1
X18P_AGAGTGGCAAACTGTC=N	N	4001	1362	2.02449	6
X18P_AGAGTGGCAACACCCG=N	N	2161	837	1.24942	0
X18P_AGAGTGGCAAGAAGAG=N	N	2616	1012	1.56728	1
X18P_AGAGTGGCAGATGGGT=N	N	4762	1416	1.91096	15
X18P_AGAGTGGCAGGGTACA=N	N	8573	2253	1.94798	10
X18P_AGAGTGGCATATACCG=N	N	3346	1323	2.45069	1
X18P_AGAGTGGGTAAGAGGA=N	N	2048	909	2.19727	1
X18P_AGAGTGGGTAGCGTGA=N	N	2504	963	1.877	0
X18P_AGAGTGGGTATAGGGC=N	N	5407	1508	2.16386	6
X18P_AGAGTGGGTGGGTATG=N	N	9663	2485	1.73859	10
X18P_AGAGTGGGTGTCAATC=N	N	1863	751	0.85883	0
X18P_AGAGTGGGTTGTGGAG=N	N	1981	806	0.656234	0
X18P_AGAGTGGTCAAACAAG=N	N	7942	2271	1.5865	10
X18P_AGAGTGGTCAACCATG=N	N	4093	1369	2.71195	6
X18P_AGAGTGGTCAACTCTT=N	N	2032	843	0.590551	1
X18P_AGAGTGGTCCAGAGGA=N	N	2146	903	0.652377	1
X18P_AGAGTGGTCGCGGATC=N	N	3431	1220	2.27339	1
X18P_AGAGTGGTCTCATTCA=N	N	5224	1284	1.51225	6
X18P_AGATCTGAGAGCCCAA=N	N	3981	1349	1.35644	1
X18P_AGATCTGAGAGTGACC=N	N	1843	761	0.271297	0
X18P_AGATCTGAGGACGAAA=N	N	3183	1239	0.659755	1
X18P_AGATCTGAGGCCCTTG=N	N	5801	1678	1.58593	6
X18P_AGATCTGAGTGCTGCC=N	N	2488	967	3.05466	0
X18P_AGATCTGCAAACCTAC=N	N	3617	1331	2.04589	1
X18P_AGATCTGCAAGCGCTC=N	N	2791	1186	2.22143	1
X18P_AGATCTGCAAGCTGGA=N	N	4994	1346	1.98238	6
X18P_AGATCTGCACCGTTGG=N	N	3508	1355	1.48233	1
X18P_AGATCTGCAGGATCGA=N	N	2507	1028	0.71799	1
X18P_AGATCTGCAGTCAGAG=N	N	2783	1068	0.970176	1
X18P_AGATCTGCATTACGAC=N	N	2368	1000	0.886824	0
X18P_AGATCTGGTCATCCCT=N	N	3941	1448	2.18219	1
X18P_AGATCTGGTCTTTCAT=N	N	1913	865	2.66597	1
X18P_AGATCTGTCAACGGGA=N	N	2073	844	2.02605	0
X18P_AGATCTGTCAACTCTT=N	N	3499	1192	1.42898	0
X18P_AGATCTGTCCGTAGGC=N	N	3762	1400	3.50877	0
X18P_AGATCTGTCGGCGGTT=N	N	2130	622	1.40845	15
X18P_AGATCTGTCGTCCGTT=N	N	2121	911	1.13154	1
X18P_AGATTGCAGATCCCAT=N	N	2046	899	1.2219	0
X18P_AGATTGCAGATGTTAG=N	N	2588	964	1.12056	0
X18P_AGATTGCAGCGTGTCC=N	N	1848	846	0.757576	1
X18P_AGATTGCAGTAGCGGT=N	N	8654	2239	2.18396	10
X18P_AGATTGCAGTGAAGTT=N	N	2329	740	1.84629	0
X18P_AGATTGCCAACACGCC=N	N	6140	1978	1.92182	10
X18P_AGATTGCCAGTAAGCG=N	N	6337	1952	2.9667	1
X18P_AGATTGCCATAGGATA=N	N	5270	1837	1.82163	1
X18P_AGATTGCCATCTATGG=N	N	5643	1542	2.00248	6
X18P_AGATTGCCATGAACCT=N	N	2316	903	1.42487	0
X18P_AGATTGCCATTGGTAC=N	N	2316	940	1.42487	1
X18P_AGATTGCGTATAGGGC=N	N	2488	1073	1.00482	1
X18P_AGATTGCGTCAACTGT=N	N	3768	1318	2.20276	6
X18P_AGATTGCGTGAGCGAT=N	N	5671	1686	1.92206	6
X18P_AGATTGCGTGCAGACA=N	N	3423	1377	2.83377	0
X18P_AGATTGCGTTGAGGTG=N	N	7776	2241	2.50772	10
X18P_AGATTGCGTTGTCTTT=N	N	2156	823	2.17996	0
X18P_AGATTGCTCCCAAGTA=N	N	6806	2122	1.89539	10
X18P_AGATTGCTCCGAATGT=N	N	2092	831	1.62524	1
X18P_AGATTGCTCGTCTGAA=N	N	5300	1628	3.26415	0
X18P_AGATTGCTCTACTCAT=N	N	5089	1487	1.90607	6
X18P_AGATTGCTCTAGAGTC=N	N	2191	900	0.958466	1
X18P_AGATTGCTCTCGTATT=N	N	3403	1271	1.41052	0
X18P_AGATTGCTCTGGTATG=N	N	1851	776	2.10697	0
X18P_AGCAGCCAGAATTCCC=N	N	6778	2130	2.05075	1
X18P_AGCAGCCAGAGACGAA=N	N	6781	1719	2.0056	6
X18P_AGCAGCCAGCTAGGCA=N	N	2460	897	3.86179	1
X18P_AGCAGCCAGCTCCCAG=N	N	3425	1236	1.48905	0
X18P_AGCAGCCAGCTGCGAA=N	N	2040	779	1.37255	0
X18P_AGCAGCCAGGATGGAA=N	N	6605	1992	1.65026	10
X18P_AGCAGCCAGGCCCGTT=N	N	5437	1729	1.14033	0
X18P_AGCAGCCAGTAATCCC=N	N	3178	1206	1.95091	17
X18P_AGCAGCCAGTGACTCT=N	N	3791	1256	1.39805	0
X18P_AGCAGCCCAAACCCAT=N	N	3543	1219	1.77815	1
X18P_AGCAGCCCAACCGCCA=N	N	10132	2637	2.64508	10
X18P_AGCAGCCCAATGAAAC=N	N	2160	824	1.75926	6
X18P_AGCAGCCCAATGTTGC=N	N	6440	2041	1.80124	10
X18P_AGCAGCCCACTTGGAT=N	N	6984	1539	1.36025	6
X18P_AGCAGCCCAGCTGCTG=N	N	2228	862	2.24417	0
X18P_AGCAGCCCAGGGTACA=N	N	2610	1008	2.87356	6
X18P_AGCAGCCGTCCGCTGA=N	N	4829	1244	3.06482	6
X18P_AGCAGCCGTCTTCTCG=N	N	6492	1926	2.1719	1
X18P_AGCAGCCGTGGTCTCG=N	N	10174	2266	4.39355	17
X18P_AGCAGCCTCAGTTTGG=N	N	3715	1338	1.3459	1
X18P_AGCAGCCTCCGCGTTT=N	N	3499	1298	1.2575	1
X18P_AGCAGCCTCCGGGTGT=N	N	1918	752	1.2513	0
X18P_AGCAGCCTCCTGCAGG=N	N	2860	1038	3.04196	0
X18P_AGCAGCCTCGCCGTGA=N	N	4971	1724	2.23295	10
X18P_AGCAGCCTCTCTAAGG=N	N	6264	1528	1.58046	6
X18P_AGCAGCCTCTTGCCGT=N	N	3608	1332	3.65854	6
X18P_AGCATACAGAGTAATC=N	N	5020	1557	1.03586	15
X18P_AGCATACAGCATCATC=N	N	4161	1407	2.83586	6
X18P_AGCATACAGCGGATCA=N	N	4140	1311	0.869565	0
X18P_AGCATACAGGGAAACA=N	N	7241	2089	1.25673	1
X18P_AGCATACAGGGATCTG=N	N	2222	871	1.39514	0
X18P_AGCATACAGGTACTCT=N	N	2020	856	1.08911	0
X18P_AGCATACAGGTGACCA=N	N	6810	1960	2.30543	10
X18P_AGCATACAGTCTCCTC=N	N	2017	818	1.53694	0
X18P_AGCATACAGTTAGGTA=N	N	2498	928	1.32106	0
X18P_AGCATACCAAAGAATC=N	N	4801	1306	2.37451	6
X18P_AGCATACCAAATACAG=N	N	4363	1540	1.55856	1
X18P_AGCATACCAATACGCT=N	N	1940	757	1.80412	0
X18P_AGCATACCAGGGATTG=N	N	2766	1012	1.19306	1
X18P_AGCATACCATGAACCT=N	N	14769	3448	2.05159	10
X18P_AGCATACCATGCCTAA=N	N	1845	756	1.08401	0
X18P_AGCATACCATTGAGCT=N	N	10687	2410	1.90886	6
X18P_AGCATACGTACATGTC=N	N	2083	861	1.10418	0
X18P_AGCATACGTGTAAGTA=N	N	5955	1982	1.66247	10
X18P_AGCATACGTGTCCTCT=N	N	8150	2376	1.31288	10
X18P_AGCATACGTGTTGGGA=N	N	2070	863	0.57971	1
X18P_AGCATACGTTTCGCTC=N	N	1887	909	1.37785	0
X18P_AGCATACTCAACACAC=N	N	2219	986	0.721046	1
X18P_AGCATACTCAGTGCAT=N	N	1922	777	2.60146	0
X18P_AGCATACTCCACGTTC=N	N	2907	1048	1.99518	1
X18P_AGCATACTCTCAAGTG=N	N	1858	832	1.29171	1
X18P_AGCATACTCTGAGTGT=N	N	4171	1430	1.07888	0
X18P_AGCATACTCTGGGCCA=N	N	2237	913	1.51989	1
X18P_AGCATACTCTGTTGAG=N	N	6872	2067	1.61525	10
X18P_AGCCTAAAGACGCAAC=N	N	4295	1658	6.77532	6
X18P_AGCCTAAAGGATATAC=N	N	4430	1466	2.68623	0
X18P_AGCCTAAAGGCCATAG=N	N	2818	1091	2.12917	1
X18P_AGCCTAAAGGTGTTAA=N	N	1933	807	0.931195	0
X18P_AGCCTAAAGTGAAGAG=N	N	3170	1190	1.64038	0
X18P_AGCCTAACAAGGACAC=N	N	6022	1667	2.5905	6
X18P_AGCCTAACACGGTAGA=N	N	12293	2946	1.46425	10
X18P_AGCCTAACAGCCTATA=N	N	2720	928	2.38971	6
X18P_AGCCTAACAGCTCCGA=N	N	7410	1910	1.24157	6
X18P_AGCCTAACATAGAAAC=N	N	1846	825	1.02925	0
X18P_AGCCTAACATCGTCGG=N	N	2199	788	2.36471	15
X18P_AGCCTAACATGTCCTC=N	N	3701	1279	1.70224	0
X18P_AGCCTAAGTACATCCA=N	N	2016	817	3.125	0
X18P_AGCCTAAGTATCAGTC=N	N	4910	1628	1.97556	1
X18P_AGCCTAAGTCACACGC=N	N	5153	1701	1.12556	1
X18P_AGCCTAAGTGCATCTA=N	N	1878	843	1.86368	1
X18P_AGCCTAAGTTGTCGCG=N	N	9381	2339	3.38983	6
X18P_AGCCTAATCAACACAC=N	N	1935	808	0.826873	0
X18P_AGCCTAATCCGAACGC=N	N	3340	1393	1.58683	1
X18P_AGCCTAATCGCACTCT=N	N	5677	1810	1.46204	6
X18P_AGCGGTCAGAAACCAT=N	N	3019	1130	1.95429	0
X18P_AGCGGTCAGATGGCGT=N	N	4519	1258	1.94733	6
X18P_AGCGGTCAGCCGCCTA=N	N	3632	1414	2.17511	1
X18P_AGCGGTCAGCGATTCT=N	N	4175	1478	2.70659	10
X18P_AGCGGTCAGGAGCGAG=N	N	1977	871	1.21396	0
X18P_AGCGGTCAGTCCCACG=N	N	2030	795	1.03448	1
X18P_AGCGGTCAGTGCCAGA=N	N	3427	1099	1.1672	0
X18P_AGCGGTCCAGATTGCT=N	N	8518	2194	2.46537	6
X18P_AGCGGTCCAGTAAGAT=N	N	3120	1150	1.66667	1
X18P_AGCGGTCCATCATCCC=N	N	2279	881	1.6674	6
X18P_AGCGGTCGTAACGACG=N	N	7370	1987	1.50611	0
X18P_AGCGGTCGTCACCCAG=N	N	2196	893	0.819672	0
X18P_AGCGGTCGTCCGAACC=N	N	1890	902	2.06349	1
X18P_AGCGGTCTCACCATAG=N	N	5171	1670	2.26262	1
X18P_AGCGGTCTCAGCGATT=N	N	1843	781	2.60445	0
X18P_AGCGGTCTCAGTTTGG=N	N	2833	1174	1.58842	1
X18P_AGCGGTCTCATGGTCA=N	N	2206	928	1.1786	1
X18P_AGCGGTCTCCTGTAGA=N	N	4345	1156	1.93326	6
X18P_AGCGGTCTCGGTCTAA=N	N	12031	2762	2.17771	6
X18P_AGCGGTCTCGTACGGC=N	N	5416	1577	2.12334	6
X18P_AGCGGTCTCTGTGCAA=N	N	3091	1192	1.71466	1
X18P_AGCGTATAGATATGGT=N	N	2571	839	1.6725	0
X18P_AGCGTATAGATTACCC=N	N	6440	2073	1.70807	10
X18P_AGCGTATAGCGATATA=N	N	3313	1300	1.38847	1
X18P_AGCGTATAGCTATGCT=N	N	2235	975	0.49217	10
X18P_AGCGTATAGCTGTTCA=N	N	2100	914	1.04762	0
X18P_AGCGTATAGTACGCCC=N	N	1915	806	0.939948	0
X18P_AGCGTATAGTGAATTG=N	N	2567	1056	1.83093	1
X18P_AGCGTATCAAACTGCT=N	N	2054	872	1.41188	0
X18P_AGCGTATCAACGATCT=N	N	2943	1136	4.3493	15
X18P_AGCGTATCAAGCGAGT=N	N	13298	3155	2.57934	10
X18P_AGCGTATCACATTTCT=N	N	2303	929	0.781589	0
X18P_AGCGTATCACGTGAGA=N	N	2113	903	0.709891	1
X18P_AGCGTATCAGACGCCT=N	N	5191	1570	2.29243	10
X18P_AGCGTATCAGCATGAG=N	N	3855	1325	2.87938	0
X18P_AGCGTATGTACTTCTT=N	N	5567	1552	1.56278	6
X18P_AGCGTATGTAGATTAG=N	N	10896	2572	2.39537	10
X18P_AGCGTATGTAGCGTGA=N	N	1946	867	0.976362	0
X18P_AGCGTATGTTGTCGCG=N	N	1962	809	0.30581	0
X18P_AGCGTATTCGTCCGTT=N	N	1827	813	2.13465	1
X18P_AGCGTCGAGAAACCGC=N	N	7673	2196	2.80203	17
X18P_AGCGTCGAGAGATGAG=N	N	4453	1262	2.35796	6
X18P_AGCGTCGAGAGCTGCA=N	N	1998	756	1.55155	0
X18P_AGCGTCGAGAGCTGGT=N	N	3536	1241	1.72511	1
X18P_AGCGTCGAGGCCCTCA=N	N	5095	1882	3.19921	11
X18P_AGCGTCGAGGTGACCA=N	N	6735	1790	1.55902	6
X18P_AGCGTCGCAAGACACG=N	N	2528	986	1.89873	1
X18P_AGCGTCGCAAGCTGTT=N	N	3452	1154	1.88297	0
X18P_AGCGTCGCAGGAATCG=N	N	2494	756	1.52366	0
X18P_AGCGTCGCAGGTGCCT=N	N	5448	1806	2.01909	10
X18P_AGCGTCGCATTAGGCT=N	N	4909	1478	1.83337	6
X18P_AGCGTCGGTACAGCAG=N	N	2213	1102	1.446	11
X18P_AGCGTCGGTCAAGCGA=N	N	2777	1046	1.87252	1
X18P_AGCGTCGGTCTCTTAT=N	N	1977	848	0.91047	0
X18P_AGCGTCGGTCTGCGGT=N	N	2121	892	1.13154	0
X18P_AGCGTCGGTGTTGAGG=N	N	2215	915	1.21896	1
X18P_AGCGTCGTCAACCAAC=N	N	2222	888	2.16022	0
X18P_AGCGTCGTCAGTGTTG=N	N	8028	2239	2.74041	10
X18P_AGCGTCGTCCGCTGTT=N	N	3904	1419	1.63934	10
X18P_AGCTCCTAGAAACCTA=N	N	1863	811	2.63017	0
X18P_AGCTCCTAGAAGATTC=N	N	2162	926	2.54394	1
X18P_AGCTCCTAGAGGGCTT=N	N	3300	1207	3.90909	6
X18P_AGCTCCTAGAGTCGGT=N	N	2489	1000	1.60707	1
X18P_AGCTCCTAGCTGCCCA=N	N	1944	775	0.565844	0
X18P_AGCTCCTAGTTATCGC=N	N	2587	846	1.15964	0
X18P_AGCTCCTCAAAGGCGT=N	N	11989	2757	1.92677	10
X18P_AGCTCCTCAAAGGTGC=N	N	3021	1324	1.62198	11
X18P_AGCTCCTCAAGTTAAG=N	N	1944	826	1.28601	1
X18P_AGCTCCTCAGACAGGT=N	N	1997	1019	10.3155	13
X18P_AGCTCCTCATACTCTT=N	N	2025	873	1.62963	0
X18P_AGCTCCTCATTGGTAC=N	N	5347	1769	1.14083	10
X18P_AGCTCCTGTAAGGATT=N	N	2102	888	1.04662	1
X18P_AGCTCCTGTACTTAGC=N	N	2443	938	2.0876	5
X18P_AGCTCCTGTCCAGTTA=N	N	1824	833	5.59211	15
X18P_AGCTCCTGTCGGATCC=N	N	3429	1245	2.44969	15
X18P_AGCTCCTTCAAGATCC=N	N	15425	3303	2.12642	10
X18P_AGCTCCTTCACCCTCA=N	N	4362	1443	1.51307	0
X18P_AGCTCCTTCAGAGGTG=N	N	5293	1344	1.02022	6
X18P_AGCTCCTTCCCTGACT=N	N	2863	1034	1.57178	0
X18P_AGCTCCTTCGCAAACT=N	N	4978	1633	2.0691	1
X18P_AGCTCCTTCTGCGACG=N	N	2425	984	1.7732	1
X18P_AGCTCCTTCTGGCGAC=N	N	7733	2224	2.44407	17
X18P_AGCTCTCAGAGCTTCT=N	N	6795	1511	1.29507	6
X18P_AGCTCTCAGCAATATG=N	N	3183	1380	0.879673	11
X18P_AGCTCTCAGGTAGCCA=N	N	1893	756	2.32435	0
X18P_AGCTCTCAGTAGCGGT=N	N	1876	911	0.373134	11
X18P_AGCTCTCCACATTTCT=N	N	2576	1000	0.970497	1
X18P_AGCTCTCCACGAGGTA=N	N	8922	2315	2.42098	6
X18P_AGCTCTCCAGATCGGA=N	N	3583	1245	1.20011	6
X18P_AGCTCTCGTAGCGTGA=N	N	3843	1123	1.04085	6
X18P_AGCTCTCGTCTTTCAT=N	N	7735	2524	2.1978	10
X18P_AGCTCTCGTGATGCCC=N	N	15345	3114	3.33659	17
X18P_AGCTCTCTCACCATAG=N	N	2151	959	1.67364	1
X18P_AGCTCTCTCCTCATTA=N	N	5150	1615	1.80583	6
X18P_AGCTCTCTCGTCTGCT=N	N	5919	1794	2.31458	0
X18P_AGCTCTCTCTTTACGT=N	N	2042	789	1.90989	6
X18P_AGCTTGAAGCGTTTAC=N	N	3352	1192	1.93914	6
X18P_AGCTTGAAGCTAACAA=N	N	7392	2092	2.43506	17
X18P_AGCTTGAAGGCGCTCT=N	N	2677	1192	1.45685	10
X18P_AGCTTGAAGGTCGGAT=N	N	2218	1022	1.62308	1
X18P_AGCTTGAAGTTGCAGG=N	N	2848	1143	2.21208	1
X18P_AGCTTGACAAGTTGTC=N	N	4499	1579	2.35608	1
X18P_AGCTTGACACTAAGTC=N	N	2448	984	3.14542	6
X18P_AGCTTGACAGATGGGT=N	N	1860	811	1.07527	0
X18P_AGCTTGACAGGATCGA=N	N	10322	2508	1.85042	6
X18P_AGCTTGACATCCGTGG=N	N	2857	1053	0.875044	15
X18P_AGCTTGACATGTTCCC=N	N	11755	2844	1.77797	10
X18P_AGCTTGAGTAGATTAG=N	N	3891	1399	2.26163	0
X18P_AGCTTGAGTGATGTGG=N	N	2078	747	1.63619	0
X18P_AGCTTGATCACATAGC=N	N	2344	894	0.81058	0
X18P_AGCTTGATCCACGACG=N	N	2237	855	8.44882	6
X18P_AGCTTGATCCGCATAA=N	N	3648	1414	1.58991	1
X18P_AGCTTGATCCGGCACA=N	N	2046	948	1.75953	1
X18P_AGCTTGATCCTCCTAG=N	N	4276	1380	1.52011	0
X18P_AGCTTGATCGCCTGTT=N	N	2664	993	0.900901	1
X18P_AGCTTGATCTCGCATC=N	N	4678	1369	1.9239	6
X18P_AGCTTGATCTTGTCAT=N	N	5892	1746	1.73116	1
X18P_AGGCCACAGAGAGCTC=N	N	4093	1453	1.24603	1
X18P_AGGCCACAGCCCAATT=N	N	2982	1192	2.91751	1
X18P_AGGCCACAGCTAGTTC=N	N	5714	1847	2.18761	10
X18P_AGGCCACAGTACGTTC=N	N	5736	1873	1.97001	10
X18P_AGGCCACAGTCCTCCT=N	N	2537	910	1.73433	0
X18P_AGGCCACAGTTTCCTT=N	N	2110	815	1.56398	0
X18P_AGGCCACCAACGATCT=N	N	2566	1008	1.90959	1
X18P_AGGCCACCACCAGGTC=N	N	7103	1627	2.13994	6
X18P_AGGCCACCAGCTGCAC=N	N	2591	1052	1.77538	0
X18P_AGGCCACCAGTACACT=N	N	2024	804	0.839921	0
X18P_AGGCCACCATAGGATA=N	N	2383	916	1.30088	0
X18P_AGGCCACCATTCTTAC=N	N	3695	1348	2.05683	1
X18P_AGGCCACGTAGAAGGA=N	N	2721	1131	1.28629	1
X18P_AGGCCACGTAGCTTGT=N	N	4226	1363	1.39612	15
X18P_AGGCCACGTATGCTTG=N	N	2163	871	1.34073	0
X18P_AGGCCACGTGCTGTAT=N	N	1914	779	0.522466	0
X18P_AGGCCACGTTATCACG=N	N	2127	888	0.611189	1
X18P_AGGCCACGTTGAGTTC=N	N	2601	1048	1.38408	1
X18P_AGGCCACGTTTAGGAA=N	N	5203	1679	1.3646	6
X18P_AGGCCACTCGAATGCT=N	N	2947	1110	3.46115	1
X18P_AGGCCACTCGAATGGG=N	N	2528	1232	1.18671	11
X18P_AGGCCACTCTAACTTC=N	N	2093	857	1.0989	0
X18P_AGGCCGTAGAGTGAGA=N	N	3373	1344	1.74918	0
X18P_AGGCCGTAGATATGGT=N	N	3836	1318	2.99791	6
X18P_AGGCCGTAGCTGGAAC=N	N	3519	1317	2.01762	0
X18P_AGGCCGTAGTACATGA=N	N	2293	946	1.43916	0
X18P_AGGCCGTAGTATTGGA=N	N	9034	1801	1.4058	6
X18P_AGGCCGTCAATCGGTT=N	N	4542	1526	2.68604	6
X18P_AGGCCGTCAATGTAAG=N	N	5641	1519	2.19819	0
X18P_AGGCCGTCACACCGCA=N	N	2429	1004	1.19391	0
X18P_AGGCCGTCACCCAGTG=N	N	3664	1429	1.66485	10
X18P_AGGCCGTCACCCATGG=N	N	6422	1502	1.93086	6
X18P_AGGCCGTCACCCTATC=N	N	2772	1004	1.55123	6
X18P_AGGCCGTGTAAGGATT=N	N	2399	869	5.50229	6
X18P_AGGCCGTGTAATTGGA=N	N	2350	945	3.06383	0
X18P_AGGCCGTGTCATGCAT=N	N	4383	1504	2.78348	1
X18P_AGGCCGTGTTATTCTC=N	N	1953	1028	1.12647	11
X18P_AGGCCGTTCAGTCAGT=N	N	6388	1974	1.67502	10
X18P_AGGCCGTTCCAACCAA=N	N	1991	875	1.50678	0
X18P_AGGCCGTTCCGAACGC=N	N	6059	1466	1.5019	6
X18P_AGGCCGTTCTTCCTTC=N	N	1820	760	0.934066	0
X18P_AGGGAGTAGCGGCTTC=N	N	2947	1202	1.45911	1
X18P_AGGGAGTAGCTAAACA=N	N	3651	1354	2.08162	1
X18P_AGGGAGTAGGCAAAGA=N	N	2901	1158	1.55119	1
X18P_AGGGAGTAGTGAAGAG=N	N	1961	984	1.32585	10
X18P_AGGGAGTCAGCGTAAG=N	N	2081	876	1.53772	0
X18P_AGGGAGTCATCCTTGC=N	N	2247	862	1.42412	1
X18P_AGGGAGTGTAAAGTCA=N	N	7289	1659	1.00151	6
X18P_AGGGAGTGTACAGCAG=N	N	3268	1205	0.856793	1
X18P_AGGGAGTGTACCCAAT=N	N	5256	1258	1.06545	6
X18P_AGGGAGTGTAGGCATG=N	N	5145	1522	2.138	6
X18P_AGGGAGTGTATAATGG=N	N	5219	1348	1.37957	0
X18P_AGGGAGTGTCATACTG=N	N	2516	1097	1.74881	1
X18P_AGGGAGTGTCCTGCTT=N	N	3480	1224	2.44253	1
X18P_AGGGAGTGTCGAAAGC=N	N	4056	1269	2.51479	6
X18P_AGGGAGTGTCTCTCGT=N	N	3181	1177	1.60327	0
X18P_AGGGAGTTCAACCAAC=N	N	2150	785	2.46512	6
X18P_AGGGAGTTCCGAACGC=N	N	1918	794	0.782065	1
X18P_AGGGAGTTCGAACTGT=N	N	2013	902	1.14257	7
X18P_AGGGAGTTCGCAAACT=N	N	3409	1263	1.49604	1
X18P_AGGGATGAGACTAGGC=N	N	3706	1263	1.67296	0
X18P_AGGGATGAGATGGCGT=N	N	9072	2437	1.98413	1
X18P_AGGGATGAGGATCGCA=N	N	2915	1116	2.40137	1
X18P_AGGGATGCAAGTCATC=N	N	1820	854	3.2967	0
X18P_AGGGATGCAATCAGAA=N	N	4043	1437	1.87979	0
X18P_AGGGATGCACAGGCCT=N	N	4720	1633	1.52542	10
X18P_AGGGATGCACGCGAAA=N	N	4438	1319	3.13204	0
X18P_AGGGATGCAGTCGATT=N	N	9831	2554	1.6275	10
X18P_AGGGATGCATCTCCCA=N	N	6592	1586	1.77488	6
X18P_AGGGATGGTCTTCTCG=N	N	4065	1447	0.836408	1
X18P_AGGGATGGTGTCAATC=N	N	1931	754	1.19109	0
X18P_AGGGATGGTTTGACTG=N	N	6093	1813	1.98589	6
X18P_AGGGATGTCTACTCAT=N	N	2209	939	1.58443	1
X18P_AGGGATGTCTGATTCT=N	N	4569	1652	2.86715	1
X18P_AGGGTGAAGCCCAACC=N	N	1995	890	2.50627	1
X18P_AGGGTGAAGCCCTAAT=N	N	2824	1055	1.3102	1
X18P_AGGGTGAAGGATGGTC=N	N	4475	1446	1.11732	1
X18P_AGGGTGAAGTCCAGGA=N	N	3557	1266	1.37757	1
X18P_AGGGTGACACAGTCGC=N	N	2056	842	2.18872	1
X18P_AGGGTGACACGGATAG=N	N	2171	857	1.79641	0
X18P_AGGGTGAGTCGCGAAA=N	N	1810	867	1.8232	1
X18P_AGGGTGAGTCGTGGCT=N	N	1978	761	0.707786	0
X18P_AGGGTGAGTGTTTGTG=N	N	16640	3278	2.11538	10
X18P_AGGGTGAGTTCCAACA=N	N	2958	1163	1.96078	1
X18P_AGGGTGAGTTGTACAC=N	N	3815	1458	1.52031	1
X18P_AGGGTGATCCCATTTA=N	N	6170	1703	1.50729	6
X18P_AGGGTGATCTTACCTA=N	N	3682	1295	1.08637	0
X18P_AGGTCATAGAGTACAT=N	N	1966	868	1.62767	0
X18P_AGGTCATAGTTCGCAT=N	N	2248	797	0.845196	0
X18P_AGGTCATCAATGGATA=N	N	2330	970	0.901288	1
X18P_AGGTCATCACCAGATT=N	N	6958	1800	1.83961	6
X18P_AGGTCATCACTCAGGC=N	N	1834	766	0.654308	0
X18P_AGGTCATCATCGATTG=N	N	6864	1695	1.51515	6
X18P_AGGTCATGTCTGGTCG=N	N	8164	1811	1.29838	6
X18P_AGGTCATGTGAAGGCT=N	N	2037	869	1.47275	1
X18P_AGGTCATGTTCGTCTC=N	N	7425	2258	3.367	10
X18P_AGGTCATGTTGTCTTT=N	N	4783	1652	0.961739	10
X18P_AGGTCATTCAATAAGG=N	N	2654	1052	1.24341	1
X18P_AGGTCATTCCAAGCCG=N	N	3743	1222	1.62971	6
X18P_AGGTCATTCCCTGACT=N	N	2192	867	1.18613	0
X18P_AGGTCATTCCGAATGT=N	N	2285	860	1.57549	0
X18P_AGGTCATTCCGATATG=N	N	2639	1191	1.47783	0
X18P_AGGTCATTCCTTCAAT=N	N	3168	1151	1.98864	6
X18P_AGGTCATTCGCAAGCC=N	N	2959	1050	2.36566	6
X18P_AGGTCATTCTTTCCTC=N	N	4379	1637	1.53003	10
X18P_AGGTCCGAGAAGCCCA=N	N	2546	984	1.57109	1
X18P_AGGTCCGAGAGAGCTC=N	N	3343	1109	2.36315	1
X18P_AGGTCCGAGATGCCAG=N	N	4809	1644	0.894157	1
X18P_AGGTCCGAGCAATATG=N	N	3568	1211	1.70964	6
X18P_AGGTCCGAGCTGTTCA=N	N	2875	1148	1.91304	1
X18P_AGGTCCGAGGATATAC=N	N	6326	1742	1.04331	17
X18P_AGGTCCGAGGCTAGGT=N	N	3236	1151	0.834363	1
X18P_AGGTCCGAGGTCATCT=N	N	6852	1817	1.45943	6
X18P_AGGTCCGAGTAGTGCG=N	N	2019	829	1.23824	0
X18P_AGGTCCGCAAGGGTCA=N	N	1952	835	1.17828	1
X18P_AGGTCCGCACACCGCA=N	N	6589	1995	2.24617	10
X18P_AGGTCCGCAGACGTAG=N	N	8367	2235	2.24692	10
X18P_AGGTCCGCAGCATACT=N	N	1909	794	0.680985	0
X18P_AGGTCCGCAGGTCGTC=N	N	4013	1402	1.9686	1
X18P_AGGTCCGCAGTAAGCG=N	N	3153	1072	1.11005	6
X18P_AGGTCCGCATCGACGC=N	N	3241	1212	0.802222	1
X18P_AGGTCCGCATTCCTGC=N	N	2138	870	1.16932	1
X18P_AGGTCCGGTACATGTC=N	N	1992	793	1.10442	0
X18P_AGGTCCGGTAGAGGAA=N	N	2175	947	1.42529	1
X18P_AGGTCCGGTATCAGTC=N	N	5847	1642	3.81392	17
X18P_AGGTCCGGTCATTAGC=N	N	8170	2236	1.38311	10
X18P_AGGTCCGGTCGATTGT=N	N	6816	1752	1.15904	6
X18P_AGGTCCGGTCGCTTTC=N	N	4061	1338	0.960355	0
X18P_AGGTCCGGTCGGCTCA=N	N	2804	1183	1.42653	1
X18P_AGGTCCGGTCTTGATG=N	N	3629	1326	1.79113	1
X18P_AGGTCCGGTGCAGACA=N	N	1952	848	0.768443	1
X18P_AGGTCCGGTTCCAACA=N	N	1916	866	1.9833	0
X18P_AGGTCCGGTTTCCACC=N	N	4247	1322	0.753473	17
X18P_AGGTCCGGTTTCGCTC=N	N	3577	1291	1.42578	0
X18P_AGGTCCGTCGTACGGC=N	N	3114	1160	1.7341	0
X18P_AGTAGTCAGAGCTTCT=N	N	1944	656	1.74897	15
X18P_AGTAGTCAGCCCAATT=N	N	6270	1987	2.21691	10
X18P_AGTAGTCAGCGATAGC=N	N	1837	771	2.88514	6
X18P_AGTAGTCAGGATATAC=N	N	2840	1099	2.11268	1
X18P_AGTAGTCAGGGTGTGT=N	N	6546	1658	1.08463	6
X18P_AGTAGTCAGTGAACGC=N	N	1917	744	1.30412	0
X18P_AGTAGTCCAAATCCGT=N	N	2944	1063	1.39266	0
X18P_AGTAGTCCAGCTCCGA=N	N	2161	898	1.1106	1
X18P_AGTAGTCCAGGCTGAA=N	N	1916	787	0.991649	1
X18P_AGTAGTCCAGTTAACC=N	N	5056	1532	1.87896	6
X18P_AGTAGTCCATAGACTC=N	N	3372	1285	3.05457	0
X18P_AGTAGTCCATGGTAGG=N	N	9073	2231	2.78849	17
X18P_AGTAGTCGTCAATACC=N	N	5165	1695	2.45886	1
X18P_AGTAGTCGTGTTGGGA=N	N	3408	1217	1.61385	1
X18P_AGTAGTCTCACCATAG=N	N	4069	1268	1.86778	17
X18P_AGTAGTCTCCGGGTGT=N	N	2404	860	0.374376	0
X18P_AGTAGTCTCGACCAGC=N	N	4902	1339	2.01958	6
X18P_AGTAGTCTCGCGATCG=N	N	2854	1095	1.5417	1
X18P_AGTAGTCTCTGAGGGA=N	N	2103	820	1.23633	0
X18P_AGTCTTTAGAGCCCAA=N	N	1982	854	1.51362	1
X18P_AGTCTTTAGGCGTACA=N	N	2504	819	0.798722	0
X18P_AGTCTTTCAACCGCCA=N	N	4016	1252	2.49004	17
X18P_AGTCTTTCAAGCCGTC=N	N	3354	1205	2.50447	6
X18P_AGTCTTTCACAGGCCT=N	N	2749	1054	2.14623	1
X18P_AGTCTTTCACTGAAGG=N	N	2305	973	1.25813	1
X18P_AGTCTTTCATATGCTG=N	N	1968	760	3.04878	0
X18P_AGTCTTTGTAACGTTC=N	N	2158	753	1.76089	0
X18P_AGTCTTTGTCACTTCC=N	N	9401	2332	1.97851	6
X18P_AGTCTTTGTCGACTGC=N	N	2718	1060	1.766	1
X18P_AGTCTTTGTCGCCATG=N	N	1961	857	0.713921	0
X18P_AGTCTTTGTGCTGTAT=N	N	1915	857	1.72324	1
X18P_AGTCTTTGTTAGTGGG=N	N	3968	1355	1.73891	0
X18P_AGTCTTTGTTCCCGAG=N	N	4093	1495	1.85683	10
X18P_AGTCTTTTCAAACAAG=N	N	1988	805	2.7163	1
X18P_AGTCTTTTCAGTCAGT=N	N	2685	1068	1.60149	1
X18P_AGTCTTTTCATCGGAT=N	N	2602	1035	2.03689	1
X18P_AGTCTTTTCGTCGTTC=N	N	7789	2222	2.29811	10
X18P_AGTCTTTTCTCCAGGG=N	N	1863	740	1.23457	0
X18P_AGTGAGGAGAGGGCTT=N	N	1820	829	1.48352	1
X18P_AGTGAGGAGATGAGAG=N	N	9540	2477	1.55136	10
X18P_AGTGAGGAGCCTCGTG=N	N	9256	2121	2.52809	6
X18P_AGTGAGGAGCGTTTAC=N	N	2910	1196	2.68041	1
X18P_AGTGAGGAGGTAGCTG=N	N	7818	2699	15.055	13
X18P_AGTGAGGCAAGGACTG=N	N	2099	832	1.38161	0
X18P_AGTGAGGCACGGTAAG=N	N	2560	946	1.95312	0
X18P_AGTGAGGCACTAGTAC=N	N	2001	856	0.949525	1
X18P_AGTGAGGCAGACAAAT=N	N	3176	1165	1.70025	0
X18P_AGTGAGGCATGTAGTC=N	N	8545	1749	0.877706	6
X18P_AGTGAGGGTACACCGC=N	N	2276	867	0.702988	0
X18P_AGTGAGGGTATTACCG=N	N	2187	940	1.09739	1
X18P_AGTGAGGGTCTAGCCG=N	N	5534	1892	2.15034	1
X18P_AGTGAGGGTGCTGTAT=N	N	1913	859	0.836383	1
X18P_AGTGAGGTCAACACTG=N	N	1957	761	0.970874	0
X18P_AGTGAGGTCCGCGGTA=N	N	4691	1364	1.64144	6
X18P_AGTGAGGTCGGCCGAT=N	N	6245	1304	1.60128	6
X18P_AGTGAGGTCTAGCACA=N	N	7639	2238	1.95052	10
X18P_AGTGGGAAGACAATAC=N	N	3246	1178	1.54036	1
X18P_AGTGGGAAGCAGCGTA=N	N	2486	1031	1.72969	1
X18P_AGTGGGAAGGCCATAG=N	N	4794	1424	1.98164	6
X18P_AGTGGGAAGGCGACAT=N	N	2050	683	2.14634	0
X18P_AGTGGGAAGGGATACC=N	N	1907	914	1.83534	1
X18P_AGTGGGAAGTACACCT=N	N	3921	1373	1.45371	1
X18P_AGTGGGACAAACCCAT=N	N	5378	1601	1.69208	1
X18P_AGTGGGACAAGGACAC=N	N	2133	808	1.68776	0
X18P_AGTGGGACACGGACAA=N	N	6362	2003	2.21628	17
X18P_AGTGGGAGTAACGACG=N	N	6242	1606	2.33899	6
X18P_AGTGGGAGTATAGGGC=N	N	1938	832	1.08359	0
X18P_AGTGGGAGTCAGAGGT=N	N	4894	1834	2.81978	10
X18P_AGTGGGAGTCTCCATC=N	N	4312	1425	0.695733	0
X18P_AGTGGGAGTTCCTCCA=N	N	2882	1073	2.46357	0
X18P_AGTGGGAGTTCGTCTC=N	N	1949	790	1.2314	0
X18P_AGTGGGAGTTGCCTCT=N	N	8190	2378	2.47863	10
X18P_AGTGGGATCCAAAGTC=N	N	3850	1413	4.72727	17
X18P_AGTGGGATCCCAAGTA=N	N	2736	1001	1.82749	1
X18P_AGTGGGATCGGAGCAA=N	N	4063	1224	0.959882	0
X18P_AGTGGGATCGTTACAG=N	N	2502	849	0.839329	0
X18P_AGTGTCAAGAGACTTA=N	N	1984	905	1.00806	0
X18P_AGTGTCAAGAGTAAGG=N	N	1940	726	2.1134	0
X18P_AGTGTCAAGATGTGTA=N	N	2790	1116	2.00717	1
X18P_AGTGTCAAGCACACAG=N	N	1873	816	0.747464	1
X18P_AGTGTCAAGGAATTAC=N	N	3173	1231	2.7734	0
X18P_AGTGTCAAGGACACCA=N	N	3327	1232	1.71326	17
X18P_AGTGTCACAAACGTGG=N	N	2868	1031	1.95258	0
X18P_AGTGTCACAAGCGAGT=N	N	5509	1704	4.08423	6
X18P_AGTGTCACAGTTAACC=N	N	5934	1592	1.60094	6
X18P_AGTGTCACATTTCACT=N	N	2019	911	0.792472	1
X18P_AGTGTCACATTTCAGG=N	N	2046	858	1.17302	1
X18P_AGTGTCAGTATAAACG=N	N	3776	1330	1.90678	6
X18P_AGTGTCAGTATCGCAT=N	N	3851	1315	1.37627	1
X18P_AGTGTCAGTCTGCGGT=N	N	2646	926	3.09902	15
X18P_AGTGTCAGTTGATTGC=N	N	5334	1521	1.46232	6
X18P_AGTGTCAGTTGGTAAA=N	N	1959	763	1.4293	0
X18P_AGTGTCATCAAACCAC=N	N	2739	1014	1.27784	0
X18P_AGTGTCATCAGAGCTT=N	N	1900	782	0.736842	1
X18P_AGTGTCATCATCTGCC=N	N	2560	1093	1.5625	1
X18P_AGTGTCATCCTAGGGC=N	N	4906	1677	1.65104	10
X18P_AGTGTCATCCTCATTA=N	N	1863	992	2.52281	11
X18P_AGTGTCATCTCGATGA=N	N	3083	1291	2.82193	11
X18P_AGTTGGTAGAATGTTG=N	N	2699	1158	2.81586	1
X18P_AGTTGGTAGATTACCC=N	N	5894	1371	1.45911	6
X18P_AGTTGGTAGCTGAAAT=N	N	3642	1431	2.52608	1
X18P_AGTTGGTAGTCAAGGC=N	N	6805	1971	2.30713	10
X18P_AGTTGGTAGTGGTAAT=N	N	2388	814	0.670017	0
X18P_AGTTGGTCAAACCCAT=N	N	2394	1223	1.04428	11
X18P_AGTTGGTCAAACTGCT=N	N	1912	874	1.46444	0
X18P_AGTTGGTCAAAGGCGT=N	N	2944	1235	2.03804	0
X18P_AGTTGGTCAATCCAAC=N	N	2615	980	1.22371	1
X18P_AGTTGGTCAATGAAAC=N	N	2726	1029	2.4945	1
X18P_AGTTGGTCACCCATTC=N	N	4026	1438	2.26031	1
X18P_AGTTGGTCATAGTAAG=N	N	5619	1464	1.38815	6
X18P_AGTTGGTCATCACGTA=N	N	6378	1973	2.33616	10
X18P_AGTTGGTGTACAGTTC=N	N	6099	1828	2.525	10
X18P_AGTTGGTGTAGTGAAT=N	N	3332	1245	0.960384	1
X18P_AGTTGGTGTATATCCG=N	N	2876	872	1.46036	0
X18P_AGTTGGTGTATATGAG=N	N	15441	3234	2.22136	17
X18P_AGTTGGTGTCCGAACC=N	N	4934	1521	2.20916	6
X18P_AGTTGGTTCACATGCA=N	N	2330	1203	2.40343	10
X18P_AGTTGGTTCACCGGGT=N	N	1834	872	2.39913	1
X18P_AGTTGGTTCCGATATG=N	N	2075	779	0.963855	0
X18P_AGTTGGTTCCTCGCAT=N	N	2721	1080	1.13929	0
X18P_AGTTGGTTCTATCCTA=N	N	2135	713	0.983607	0
X18P_AGTTGGTTCTCAAACG=N	N	3598	1340	2.08449	1
X18P_ATAACGCAGACAGAGA=N	N	2809	1085	1.42399	1
X18P_ATAACGCAGACGCTTT=N	N	2647	1111	2.15338	1
X18P_ATAACGCAGACTCGGA=N	N	9747	2484	2.21607	10
X18P_ATAACGCCAAGTAATG=N	N	3276	1136	1.9536	1
X18P_ATAACGCCAAGTCATC=N	N	2928	1144	1.43443	0
X18P_ATAACGCCACAAGACG=N	N	4226	1265	1.68008	6
X18P_ATAACGCCACCCAGTG=N	N	1963	828	1.6811	0
X18P_ATAACGCCATCACCCT=N	N	1996	931	1.002	0
X18P_ATAACGCGTAGCCTAT=N	N	1999	731	1.75088	0
X18P_ATAACGCGTCATTAGC=N	N	1936	870	0.619835	1
X18P_ATAACGCGTCTTTCAT=N	N	6841	2121	1.49101	10
X18P_ATAACGCGTGATGTCT=N	N	6698	1869	1.62735	1
X18P_ATAACGCGTTGCGCAC=N	N	3215	1202	0.902022	1
X18P_ATAACGCTCGGTCTAA=N	N	17530	3168	1.88819	6
X18P_ATAACGCTCTGGTGTA=N	N	7727	2051	2.32949	6
X18P_ATAAGAGAGATCGGGT=N	N	2491	800	3.37214	6
X18P_ATAAGAGAGCGCCTTG=N	N	4540	1117	1.65198	6
X18P_ATAAGAGAGGAGTTGC=N	N	2598	974	1.11624	1
X18P_ATAAGAGAGTAGGCCA=N	N	2299	995	3.0883	1
X18P_ATAAGAGAGTGTGGCA=N	N	2554	968	2.46672	1
X18P_ATAAGAGCAAAGGCGT=N	N	2793	1084	0.716076	1
X18P_ATAAGAGCACCCAGTG=N	N	4142	1376	1.40029	0
X18P_ATAAGAGCACTGTTAG=N	N	6680	2093	2.67964	10
X18P_ATAAGAGCAGGACCCT=N	N	3057	1150	6.28067	1
X18P_ATAAGAGCATTAACCG=N	N	5181	1433	1.69851	6
X18P_ATAAGAGGTCGAGATG=N	N	4812	1365	3.15877	6
X18P_ATAAGAGGTGAACCTT=N	N	2647	1032	2.38005	1
X18P_ATAAGAGGTGTAACGG=N	N	2656	1015	2.52259	0
X18P_ATAAGAGTCAATCACG=N	N	3815	1399	1.65138	10
X18P_ATAAGAGTCATTTGGG=N	N	8223	2076	2.4322	6
X18P_ATAAGAGTCCTATGTT=N	N	2609	956	2.33806	0
X18P_ATAAGAGTCGAGAACG=N	N	4705	1481	1.63656	17
X18P_ATAAGAGTCGCATGGC=N	N	2179	824	2.20285	0
X18P_ATAAGAGTCGGAGGTA=N	N	7933	1944	2.40766	6
X18P_ATAGACCAGAGACGAA=N	N	5137	1724	2.00506	6
X18P_ATAGACCAGAGCAATT=N	N	4048	1431	1.43281	0
X18P_ATAGACCAGATGGGTC=N	N	9977	2473	2.66613	17
X18P_ATAGACCAGCCTCGTG=N	N	5839	1448	1.4386	6
X18P_ATAGACCAGGCCCTCA=N	N	5931	1916	2.25932	10
X18P_ATAGACCAGGGCTCTC=N	N	2721	1123	3.12385	1
X18P_ATAGACCCAAGTCTGT=N	N	3382	1261	1.33057	0
X18P_ATAGACCCACGGACAA=N	N	1843	732	2.44167	0
X18P_ATAGACCCACGGATAG=N	N	4147	1453	3.08657	1
X18P_ATAGACCCAGCTATTG=N	N	2669	1056	3.33458	10
X18P_ATAGACCCAGGTCCAC=N	N	5108	1371	2.15348	6
X18P_ATAGACCCATCTCCCA=N	N	1862	775	2.7927	0
X18P_ATAGACCCATGAACCT=N	N	6015	2048	1.52951	10
X18P_ATAGACCGTAAGAGAG=N	N	4260	1526	2.25352	1
X18P_ATAGACCGTAAGTTCC=N	N	2229	904	1.3459	0
X18P_ATAGACCGTCAAGCGA=N	N	3473	1233	1.67003	0
X18P_ATAGACCGTCGAAAGC=N	N	5944	1967	1.46366	10
X18P_ATAGACCGTGAGCGAT=N	N	4166	1465	1.44023	1
X18P_ATAGACCGTGCCTGTG=N	N	3937	1378	1.4986	0
X18P_ATAGACCGTTTGTGTG=N	N	4881	1351	1.16779	6
X18P_ATAGACCTCAAACCGT=N	N	2478	1083	2.42131	1
X18P_ATAGACCTCAACGCTA=N	N	3804	1248	1.73502	0
X18P_ATAGACCTCCACGACG=N	N	2052	815	1.21832	0
X18P_ATAGACCTCCAGAAGG=N	N	5771	1881	1.09167	15
X18P_ATAGACCTCGAGCCCA=N	N	11350	2828	1.54185	10
X18P_ATAGACCTCGCTTGTC=N	N	4418	1505	0.950656	0
X18P_ATAGACCTCGTCACGG=N	N	1894	788	1.31996	0
X18P_ATAGACCTCTTCAACT=N	N	4400	1302	3.38636	6
X18P_ATCACGAAGAAACGAG=N	N	6988	1806	1.15913	6
X18P_ATCACGAAGAGTAATC=N	N	1863	793	0.429415	1
X18P_ATCACGAAGATCGGGT=N	N	2029	853	1.28142	0
X18P_ATCACGAAGGAGTCTG=N	N	8430	1870	1.58956	6
X18P_ATCACGAAGGCAGTCA=N	N	2255	879	2.03991	1
X18P_ATCACGAAGGCTCTTA=N	N	2472	1120	0.889968	11
X18P_ATCACGAAGTAGGCCA=N	N	1927	796	1.14167	0
X18P_ATCACGAAGTCCCACG=N	N	2036	877	2.30845	0
X18P_ATCACGAAGTGTACGG=N	N	7447	1962	1.27568	6
X18P_ATCACGACAAATTGCC=N	N	2002	811	1.0989	0
X18P_ATCACGACAATGTAAG=N	N	5851	1648	1.77747	6
X18P_ATCACGACACACGCTG=N	N	2048	847	0.683594	1
X18P_ATCACGACACATGGGA=N	N	4281	1498	1.00444	10
X18P_ATCACGACAGTCCTTC=N	N	2231	851	1.07575	0
X18P_ATCACGACATGCGCAC=N	N	9628	2136	2.04612	6
X18P_ATCACGAGTACATGTC=N	N	6966	1744	1.82314	6
X18P_ATCACGAGTTAAAGTG=N	N	2908	1091	2.78542	0
X18P_ATCACGATCAGATAAG=N	N	2891	944	1.45278	0
X18P_ATCACGATCCGCATAA=N	N	2684	827	0.931446	0
X18P_ATCACGATCCTGTACC=N	N	7086	1963	1.256	6
X18P_ATCACGATCGTAGGAG=N	N	4528	1351	12.3675	17
X18P_ATCACGATCTATGTGG=N	N	3574	1278	1.23111	1
X18P_ATCACGATCTCGTATT=N	N	2439	960	3.07503	6
X18P_ATCATCTAGAGGGCTT=N	N	4320	1476	1.50463	0
X18P_ATCATCTAGATGTAAC=N	N	2010	810	0.547264	15
X18P_ATCATCTAGGACAGAA=N	N	3323	1260	1.47457	1
X18P_ATCATCTAGGATATAC=N	N	2033	810	0.983768	0
X18P_ATCATCTAGTGTACTC=N	N	2314	973	0.388937	1
X18P_ATCATCTAGTGTTTGC=N	N	1947	757	1.12994	0
X18P_ATCATCTAGTTACCCA=N	N	8109	2206	2.38007	6
X18P_ATCATCTAGTTCGATC=N	N	6257	1777	1.26259	0
X18P_ATCATCTCAAACGTGG=N	N	1967	838	1.67768	0
X18P_ATCATCTCACATCCGG=N	N	7548	2024	1.84155	6
X18P_ATCATCTCATGTCGAT=N	N	4691	1320	1.36431	0
X18P_ATCATCTGTATCTGCA=N	N	2067	922	0.532172	1
X18P_ATCATCTGTCCGAACC=N	N	6189	1650	1.27646	0
X18P_ATCATCTGTCTAGTGT=N	N	7014	1818	3.00827	17
X18P_ATCATCTGTTCTCATT=N	N	4373	1208	1.6922	6
X18P_ATCATCTGTTTAGCTG=N	N	2843	1170	2.07527	1
X18P_ATCATCTTCAACACGT=N	N	4170	1429	1.43885	1
X18P_ATCATCTTCCCAGGTG=N	N	11031	2851	2.49297	10
X18P_ATCATCTTCCCTTGTG=N	N	4413	1760	2.56062	10
X18P_ATCATCTTCCGTTGTC=N	N	4165	1465	2.01681	1
X18P_ATCATCTTCCTAAGTG=N	N	4991	1342	1.76317	6
X18P_ATCATCTTCGTCTGCT=N	N	1995	771	1.25313	0
X18P_ATCATGGAGTGTGAAT=N	N	2304	1172	1.69271	10
X18P_ATCATGGCAAGTCATC=N	N	4789	1727	1.73314	10
X18P_ATCATGGCAATCTACG=N	N	3680	1073	1.38587	6
X18P_ATCATGGCACACTGCG=N	N	10823	3108	2.52241	10
X18P_ATCATGGCAGACGCCT=N	N	7445	2004	1.96105	6
X18P_ATCATGGCATGGAATA=N	N	2086	891	1.15053	1
X18P_ATCATGGGTATATGGA=N	N	5596	1717	1.46533	10
X18P_ATCATGGGTATTCGTG=N	N	2068	840	2.27273	1
X18P_ATCATGGTCGGCGGTT=N	N	4043	1189	2.0282	0
X18P_ATCATGGTCGGGAGTA=N	N	2041	791	3.42969	6
X18P_ATCATGGTCTCAACTT=N	N	5741	1577	2.14248	0
X18P_ATCCACCAGCCGGTAA=N	N	1984	869	0.756048	1
X18P_ATCCACCAGTGCCAGA=N	N	3538	1276	2.00678	1
X18P_ATCCACCAGTGGGCTA=N	N	4189	1643	1.43232	10
X18P_ATCCACCCACCAGATT=N	N	9738	2355	2.82399	17
X18P_ATCCACCCACGAAACG=N	N	11205	2789	1.6689	10
X18P_ATCCACCCACTACAGT=N	N	4323	1407	2.15128	0
X18P_ATCCACCCAGACAGGT=N	N	5608	1472	1.78317	6
X18P_ATCCACCCAGATCGGA=N	N	2284	935	2.67075	1
X18P_ATCCACCGTAAGTAGT=N	N	3547	1296	0.958557	1
X18P_ATCCACCGTCCTAGCG=N	N	4797	1665	1.81363	10
X18P_ATCCACCGTGAGGCTA=N	N	2888	1122	1.55817	0
X18P_ATCCACCTCCACGTGG=N	N	3690	1308	1.13821	0
X18P_ATCCACCTCCCGACTT=N	N	1929	819	0.622084	0
X18P_ATCCACCTCCCGGATG=N	N	1830	739	3.1694	1
X18P_ATCCACCTCGGCGCAT=N	N	2921	1190	1.5748	1
X18P_ATCCACCTCGTACCGG=N	N	3163	1333	2.27632	1
X18P_ATCCACCTCGTTACAG=N	N	2188	969	0.776965	0
X18P_ATCCACCTCTGCCCTA=N	N	1841	855	1.62955	1
X18P_ATCCGAAAGCGTTGCC=N	N	3236	1174	2.19407	0
X18P_ATCCGAAAGCTAACAA=N	N	2063	858	1.84198	1
X18P_ATCCGAAAGCTAGTCT=N	N	2250	936	0.933333	1
X18P_ATCCGAAAGTATCTCG=N	N	1995	827	0.85213	1
X18P_ATCCGAAAGTCGCCGT=N	N	2545	999	1.41454	1
X18P_ATCCGAAAGTGGCACA=N	N	11296	2381	1.82365	6
X18P_ATCCGAACAAGCCTAT=N	N	7290	1788	2.23594	6
X18P_ATCCGAACAGCCACCA=N	N	4105	1321	0.730816	1
X18P_ATCCGAACAGTATCTG=N	N	1912	764	0.83682	0
X18P_ATCCGAACATGTAAGA=N	N	1994	779	1.25376	0
X18P_ATCCGAACATTACGAC=N	N	1925	787	1.76623	0
X18P_ATCCGAAGTAGGGTAC=N	N	5845	1845	1.1976	1
X18P_ATCCGAAGTCAGATAA=N	N	4828	1462	1.96769	6
X18P_ATCCGAAGTGCCTGCA=N	N	6951	1831	1.61128	6
X18P_ATCCGAAGTGGCTCCA=N	N	4361	1442	1.0548	1
X18P_ATCCGAAGTTCAGGCC=N	N	3853	1302	1.86867	1
X18P_ATCCGAATCAACGAAA=N	N	8381	1933	1.92101	6
X18P_ATCCGAATCACCGGGT=N	N	3861	1067	1.7353	0
X18P_ATCCGAATCAGGATCT=N	N	2944	1140	1.49457	0
X18P_ATCCGAATCCAGGGCT=N	N	4934	1724	1.68221	17
X18P_ATCCGAATCCTTGACC=N	N	6498	1677	1.78516	6
X18P_ATCCGAATCTAACTCT=N	N	6737	2066	1.69215	10
X18P_ATCCGAATCTAAGCCA=N	N	3903	1222	2.30592	6
X18P_ATCCGAATCTGGTGTA=N	N	2122	904	0.895382	1
X18P_ATCCGAATCTTGACGA=N	N	1959	966	2.90965	0
X18P_ATCGAGTAGAAGGTTT=N	N	4736	1602	1.94257	1
X18P_ATCGAGTAGACATAAC=N	N	2443	1029	2.61973	1
X18P_ATCGAGTAGCTGCCCA=N	N	3793	1347	1.00185	0
X18P_ATCGAGTAGCTTCGCG=N	N	3931	1390	1.45001	1
X18P_ATCGAGTAGGATGCGT=N	N	2635	1055	2.58065	0
X18P_ATCGAGTAGTACGTAA=N	N	1818	805	1.0451	1
X18P_ATCGAGTAGTTAACGA=N	N	2046	789	1.12414	0
X18P_ATCGAGTCAATGGAAT=N	N	1861	858	2.04191	1
X18P_ATCGAGTCACATAACC=N	N	4848	1418	1.65017	6
X18P_ATCGAGTCACATCCGG=N	N	5311	1697	2.01469	10
X18P_ATCGAGTCAGACGCTC=N	N	2797	1085	1.82338	1
X18P_ATCGAGTCAGGTTTCA=N	N	2234	858	1.34288	0
X18P_ATCGAGTGTAAGGGCT=N	N	3157	1300	2.02724	17
X18P_ATCGAGTGTACCTACA=N	N	7084	2173	1.83512	10
X18P_ATCGAGTGTCTAAAGA=N	N	8489	2366	2.32065	10
X18P_ATCGAGTGTGTGCCTG=N	N	3597	1357	3.19711	17
X18P_ATCGAGTGTTTCCACC=N	N	3949	1187	1.29147	6
X18P_ATCGAGTTCAGAGACG=N	N	4803	1626	1.68645	0
X18P_ATCGAGTTCCAAGCCG=N	N	9583	2264	2.3166	6
X18P_ATCGAGTTCTGATTCT=N	N	4872	1347	2.11412	6
X18P_ATCGAGTTCTTCGGTC=N	N	3231	1324	2.13556	0
X18P_ATCTACTAGAAACGAG=N	N	2367	890	1.56316	0
X18P_ATCTACTAGACAAGCC=N	N	4221	1438	1.5873	1
X18P_ATCTACTAGGATTCGG=N	N	2384	997	1.80369	1
X18P_ATCTACTAGTACCGGA=N	N	13581	2899	3.07047	17
X18P_ATCTACTAGTTTAGGA=N	N	3585	1197	0.97629	0
X18P_ATCTACTCAAGACACG=N	N	2562	1142	1.52225	10
X18P_ATCTACTCACACCGAC=N	N	6557	1669	1.54034	6
X18P_ATCTACTCACTTAACG=N	N	2730	1052	1.31868	0
X18P_ATCTACTCACTTACGA=N	N	9437	2665	2.1829	6
X18P_ATCTACTCATGGTCAT=N	N	6142	1873	0.765223	10
X18P_ATCTACTCATGGTCTA=N	N	3309	1222	2.47809	0
X18P_ATCTACTCATTGGGCC=N	N	2113	834	0.851869	0
[truncated: 27,265 more rows]
