# Supplementary material for: Development of a Prognostic Signature Based on Single-Cell RNA Sequencing Data of Immune Cells in Intrahepatic Cholangiocarcinoma
Source: Front Genet. 2021 Feb 4;11:615680. doi: 10.3389/fgene.2020.615680 (PMC7890365; doi:10.3389/fgene.2020.615680)
Supplement: Supplementary Table 2 — Cluster classification of macrophages and dendritic cells from the t-SNE algorithm. [file Table_5.XLSX]

## Sheet: Sheet1
Supplementary Table 2.Cluster classification of macrophages and dendritic cells from the t-SNE algorithm.
orig.ident	cell origin	nCount_RNA	nFeature_RNA	percent.mt	seurat_clusters
X18P_AAACGGGGTCTTCAAG=N	N	2930	1050	2.42321	4
X18P_AACGTTGTCAATCACG=N	N	4226	1354	2.76858	6
X18P_ACACCAAAGGCTAGGT=N	N	5009	1456	1.63705	7
X18P_ACTTGTTTCCTGCAGG=N	N	2724	932	2.12922	0
X18P_AGCTCCTGTACTTAGC=N	N	2443	938	2.0876	7
X18P_CCTATTATCCGGCACA=N	N	6272	1383	2.27997	5
X18P_CTAGTGAAGAGACGAA=N	N	5091	1303	2.23925	5
X18P_CTCATTATCGAATCCA=N	N	3513	1138	2.9035	7
X18P_GACGGCTAGCTAGTGG=N	N	4355	1149	2.43398	6
X18P_GGACGTCAGGGATCTG=N	N	1945	731	2.87918	4
X18P_GGGACCTGTTGGTTTG=N	N	4071	1269	1.5721	0
X18P_GGGAGATCACAGATTC=N	N	4205	1139	1.95006	5
X18P_GTAACTGCAATGTTGC=N	N	4031	1340	2.03423	6
X18P_GTGGGTCGTGTGGCTC=N	N	6085	1455	1.52835	5
X18P_TAGGCATTCCTCAATT=N	N	2467	925	1.90515	7
X18P_TCTGAGATCAACCATG=N	N	2076	805	1.39692	7
X18P_TGTTCCGTCCTGTACC=N	N	2047	852	1.1236	7
X18P_TGTTCCGTCTGCGTAA=N	N	3491	1173	1.31767	7
X23P_AAACGGGAGAATTGTG=N	N	6179	1742	5.16265	4
X23P_AAAGCAAGTAGGAGTC=N	N	7505	2023	2.73151	4
X23P_AAAGCAATCAGTGTTG=N	N	6936	1852	2.4654	4
X23P_AAATGCCCAACACGCC=N	N	3066	1018	5.90346	4
X23P_AAATGCCGTCTAGCGC=N	N	7084	1714	2.69622	4
X23P_AACACGTGTATTCGTG=N	N	6716	1824	4.57117	4
X23P_AACCATGGTAGATTAG=N	N	3435	1012	5.00728	4
X23P_AACCATGGTCTAGCCG=N	N	4237	1274	5.09795	4
X23P_AACCGCGAGCCGATTT=N	N	6643	1653	3.76336	4
X23P_AACGTTGCAACGATGG=N	N	9581	2110	2.57802	8
X23P_AACGTTGTCGCGGATC=N	N	7120	1664	3.24438	8
X23P_AACTCAGGTGTGACGA=N	N	2899	924	6.4505	4
X23P_AACTCCCAGCAATCTC=N	N	6993	1640	2.9315	4
X23P_AACTCCCCATTCCTGC=N	N	5400	1536	4.01852	4
X23P_AACTCTTAGAACTGTA=N	N	5593	1553	4.1838	4
X23P_AACTGGTTCTGGGCCA=N	N	13750	2321	2.80727	8
X23P_AACTTTCAGATTACCC=N	N	6985	2046	4.99642	4
X23P_AAGACCTCAGTTTACG=N	N	7378	1859	3.29358	4
X23P_AAGCCGCCACTTACGA=N	N	9331	2234	4.83335	8
X23P_AAGCCGCGTGCAGTAG=N	N	4673	1440	4.94329	4
X23P_AAGGAGCGTGGCTCCA=N	N	12134	2524	3.44487	12
X23P_AAGGAGCTCATGCTCC=N	N	12489	2475	6.65386	8
X23P_AAGGCAGGTCAGTGGA=N	N	5226	1440	4.45848	4
X23P_AAGGCAGTCAACACAC=N	N	6953	1907	3.52366	4
X23P_AAGGTTCTCTGTCCGT=N	N	5283	1603	3.42608	4
X23P_AAGTCTGAGAGACTTA=N	N	7408	2098	3.41523	4
X23P_AAGTCTGCACGAAGCA=N	N	4555	1326	3.84193	4
X23P_AAGTCTGGTACTTGAC=N	N	2591	796	4.97877	4
X23P_AAGTCTGGTTACCGAT=N	N	3416	1225	8.81148	7
X23P_ACACCAACACGTAAGG=N	N	4793	1354	4.65262	4
X23P_ACACCCTGTCTAACGT=N	N	4725	1504	5.16402	4
X23P_ACACCCTTCCTCTAGC=N	N	5613	1532	5.14876	4
X23P_ACACCGGCACAGACAG=N	N	2862	934	5.45073	4
X23P_ACAGCCGAGAGTACAT=N	N	10859	2196	3.2968	12
X23P_ACAGCCGGTGCACGAA=N	N	8126	1870	3.40881	4
X23P_ACAGCCGGTTTGGGCC=N	N	4238	1269	3.75177	4
X23P_ACAGCTACAGATGAGC=N	N	13984	2423	3.00343	12
X23P_ACAGCTAGTGTCAATC=N	N	2930	1045	5.32423	4
X23P_ACATACGGTTAGAACA=N	N	4780	1320	6.31799	4
X23P_ACATACGTCTGCGTAA=N	N	5362	1541	3.7486	4
X23P_ACATCAGTCAAGAAGT=N	N	3840	1279	3.64583	4
X23P_ACATGGTAGGTGTGGT=N	N	10954	1931	5.32226	8
X23P_ACCAGTAAGCTACCGC=N	N	5703	1461	4.68175	4
X23P_ACCCACTAGACTTGAA=N	N	7445	1872	4.70114	4
X23P_ACCGTAACATCAGTCA=N	N	3393	1072	8.37017	7
X23P_ACCTTTACAAGCGCTC=N	N	5316	1392	3.51768	4
X23P_ACGCAGCGTACCCAAT=N	N	2629	964	7.45531	7
X23P_ACGCCAGAGTGGTAGC=N	N	10658	2189	2.46763	8
X23P_ACGCCAGCACCGGAAA=N	N	7485	1816	4.47562	4
X23P_ACGCCAGTCGTAGGTT=N	N	4077	1035	1.79053	2
X23P_ACGCCGACACTTCGAA=N	N	4929	1322	4.05762	4
X23P_ACGCCGAGTCAGAGGT=N	N	4817	1151	0.581275	2
X23P_ACGCCGAGTCATGCCG=N	N	3759	1073	3.751	4
X23P_ACGGAGAAGGATATAC=N	N	7882	2117	2.47399	4
X23P_ACGGCCAGTATATGGA=N	N	6538	1671	4.06852	2
X23P_ACGGGCTGTGCCTGCA=N	N	3706	1105	4.72207	4
X23P_ACGGGTCAGAAGGGTA=N	N	2494	891	6.81636	4
X23P_ACGGGTCCAGGTGCCT=N	N	6193	1609	3.93993	4
X23P_ACTGAACAGCTTTGGT=N	N	9124	2059	2.93731	8
X23P_ACTGAACTCTTGTCAT=N	N	12481	2391	2.99655	12
X23P_ACTGAGTCAGGAACGT=N	N	6410	1519	4.82059	4
X23P_ACTGCTCAGATCACGG=N	N	4528	1244	4.39488	4
X23P_ACTGCTCTCCTCTAGC=N	N	6560	1729	3.5061	4
X23P_ACTGTCCAGCGATAGC=N	N	5570	1693	2.58528	4
X23P_ACTTACTCAGGCGATA=N	N	8207	2275	5.83648	6
X23P_ACTTGTTCACAAGCCC=N	N	6410	1686	4.78939	4
X23P_ACTTGTTGTATAATGG=N	N	5353	1538	3.39996	4
X23P_ACTTGTTGTTTGTGTG=N	N	2433	928	2.836	3
X23P_ACTTTCAGTCACTTCC=N	N	8132	1926	4.2179	4
X23P_AGAATAGCACTATCTT=N	N	9765	2008	3.6764	8
X23P_AGAATAGTCGGAATCT=N	N	6892	1792	3.97562	4
X23P_AGAATAGTCGTTTATC=N	N	6021	1571	4.68361	4
X23P_AGACGTTCAATGTAAG=N	N	6973	1731	3.29844	4
X23P_AGACGTTGTGTGACGA=N	N	4657	1356	4.42345	4
X23P_AGAGCGACAACGCACC=N	N	3718	1234	6.80473	4
X23P_AGATTGCAGGTGACCA=N	N	2540	887	5.19685	4
X23P_AGCAGCCAGAAGGACA=N	N	3568	1097	4.31614	4
X23P_AGCCTAAAGATCGGGT=N	N	13700	2314	2.62774	12
X23P_AGCCTAACAAGGACTG=N	N	5436	1505	2.96174	4
X23P_AGCCTAACAATCCAAC=N	N	5904	1711	4.65786	4
X23P_AGCTCCTGTCGCATCG=N	N	4489	1442	3.96525	3
X23P_AGCTTGAAGCCCAGCT=N	N	12049	2438	4.14972	12
X23P_AGCTTGATCGGCGCAT=N	N	7089	1622	3.9921	4
X23P_AGGCCGTTCGTAGATC=N	N	5507	1476	4.06755	4
X23P_AGGCCGTTCGTCTGCT=N	N	5931	1609	4.83898	4
X23P_AGGGAGTGTGACGCCT=N	N	4429	1271	4.56085	4
X23P_AGGGAGTTCTGCGACG=N	N	8328	2288	6.5682	4
X23P_AGGGATGTCGGCTTGG=N	N	6318	1734	4.00443	2
X23P_AGGGTGAGTCTAGTGT=N	N	3769	1187	5.73096	4
X23P_AGGTCCGTCGCGGATC=N	N	5622	1521	3.45073	4
X23P_AGTAGTCCACATCTTT=N	N	3765	1141	5.04648	4
X23P_AGTAGTCTCTCTAGGA=N	N	3157	1048	4.24454	4
X23P_AGTCTTTTCCTGCTTG=N	N	5418	1720	2.93466	1
X23P_AGTCTTTTCTGCGGCA=N	N	5132	1562	4.053	4
X23P_AGTGAGGCAAGAAAGG=N	N	6581	1748	3.63167	4
X23P_AGTGAGGCAGTATAAG=N	N	4383	1375	5.33881	4
X23P_AGTGGGAGTTCCATGA=N	N	3246	994	5.48367	4
X23P_AGTGTCACATACGCCG=N	N	6197	1732	5.29288	4
X23P_AGTGTCAGTCTGGAGA=N	N	4208	1270	4.82414	4
X23P_AGTTGGTCACTCTGTC=N	N	3915	1197	4.08685	4
X23P_AGTTGGTCATCCCATC=N	N	5401	1392	3.94371	4
X23P_ATAAGAGGTGTGAAAT=N	N	4241	1121	5.37609	4
X23P_ATAGACCTCGTACCGG=N	N	5502	1608	4.83461	4
X23P_ATAGACCTCTTCGGTC=N	N	2625	911	6.32381	4
X23P_ATCACGACAATAAGCA=N	N	7149	1673	3.94461	4
X23P_ATCATCTGTAGCGCAA=N	N	6548	1624	2.94746	4
X23P_ATCATCTTCTCCAACC=N	N	16074	3035	3.6332	12
X23P_ATCATGGGTCGATTGT=N	N	7886	1773	3.79153	11
X23P_ATCATGGTCTCAAACG=N	N	5635	1670	4.2236	4
X23P_ATCCACCGTGTAACGG=N	N	5257	1448	3.21476	4
X23P_ATCGAGTGTCAGAATA=N	N	6172	1545	4.48801	4
X23P_ATCGAGTGTTCGTCTC=N	N	10059	2157	2.78358	12
X23P_ATCTACTAGATACACA=N	N	3980	1267	3.84422	4
X23P_ATCTACTGTATATCCG=N	N	3128	1023	5.11509	4
X23P_ATGTGTGAGTTGTCGT=N	N	6411	1630	3.80596	4
X23P_ATGTGTGCACTTAAGC=N	N	3062	1053	5.02939	4
X23P_ATTACTCCATGGTTGT=N	N	3823	1121	4.5514	2
X23P_ATTACTCGTACCGTAT=N	N	4725	1403	4.8254	4
X23P_ATTATCCAGGATGGAA=N	N	6386	1585	3.00658	4
X23P_ATTGGTGCACTTAACG=N	N	3594	1096	4.53534	4
X23P_ATTTCTGCATCCCATC=N	N	2797	935	5.07687	4
X23P_CAACCAAGTAAAGGAG=N	N	11195	2069	2.92988	12
X23P_CAACCAAGTACGCTGC=N	N	10091	2161	4.42969	8
X23P_CAACCTCCATGGTCAT=N	N	4968	1580	2.15378	4
X23P_CAAGAAAAGCGGCTTC=N	N	10568	2147	2.89553	12
X23P_CAAGAAAAGTCGAGTG=N	N	4971	1328	4.24462	4
X23P_CAAGAAAGTCATATGC=N	N	3954	1241	3.46485	4
X23P_CAAGATCAGGACAGCT=N	N	6285	1426	4.58234	4
X23P_CAAGATCCAAAGGAAG=N	N	5019	1274	5.12054	4
X23P_CAAGTTGTCCAGATCA=N	N	6336	1454	3.31439	4
X23P_CACAAACCAGTCCTTC=N	N	9378	1871	3.76413	4
X23P_CACAAACGTTCTGTTT=N	N	4910	1425	3.78819	4
X23P_CACAAACTCTTTAGTC=N	N	4759	1284	6.45094	4
X23P_CACACAAGTCTGATCA=N	N	6476	2076	4.13836	3
X23P_CACACAAGTTATGTGC=N	N	8208	1865	3.31384	2
X23P_CACACCTAGTACGCGA=N	N	5952	1603	3.54503	4
X23P_CACACTCAGAGGTTGC=N	N	2996	1067	4.50601	4
X23P_CACAGGCCATACCATG=N	N	11660	2202	3.6964	12
X23P_CACAGTAGTGGTGTAG=N	N	5030	1499	4.27435	4
X23P_CACATTTGTAAATACG=N	N	6971	1822	3.70105	4
X23P_CACCTTGGTCCGAACC=N	N	6952	1897	3.10702	4
X23P_CACCTTGTCTACCAGA=N	N	4301	1326	3.48756	4
X23P_CACTCCAAGCGATCCC=N	N	4094	1367	4.90962	4
X23P_CAGAATCGTCGCGTGT=N	N	2805	943	3.56506	4
X23P_CAGATCAGTTCTGAAC=N	N	5175	1642	3.98068	4
X23P_CAGCAGCCAAGCCGCT=N	N	5778	1463	4.82866	4
X23P_CAGCAGCGTTCAACCA=N	N	4075	1183	6.11043	4
X23P_CAGCAGCTCCTATGTT=N	N	9145	2253	2.81028	4
X23P_CAGCCGAGTTTGCATG=N	N	6592	1836	3.21602	4
X23P_CAGCCGATCCACGAAT=N	N	6265	1639	5.17159	4
X23P_CAGCGACAGTAGGTGC=N	N	2702	923	4.25611	4
X23P_CAGCTAAGTACAGACG=N	N	4246	1231	6.42958	4
X23P_CAGCTAATCCTTTCGG=N	N	4178	1337	3.54236	4
X23P_CAGCTGGCAGACTCGC=N	N	6888	1989	3.96341	4
X23P_CAGGTGCAGCTACCGC=N	N	4473	1196	5.34317	4
X23P_CAGGTGCCAATGGACG=N	N	4496	1404	4.93772	4
X23P_CAGGTGCTCGGCTTGG=N	N	4202	1205	4.49786	4
X23P_CAGTAACTCGGTCTAA=N	N	3912	1116	4.62679	4
X23P_CATATTCAGCGGCTTC=N	N	2804	980	4.81455	4
X23P_CATCAAGGTGCCTGCA=N	N	5148	1340	4.83683	4
X23P_CATCGAAAGACAAGCC=N	N	4952	1344	5.29079	4
X23P_CATCGAACATTAGCCA=N	N	4691	1403	4.11426	4
X23P_CATGACAAGCAACGGT=N	N	7999	2005	4.0255	4
X23P_CATGGCGCACACTGCG=N	N	5808	1623	3.20248	4
X23P_CATGGCGGTATTCGTG=N	N	8264	1807	3.5213	4
X23P_CATGGCGTCAAGGCTT=N	N	5290	1411	4.49905	4
X23P_CATGGCGTCCTTTCTC=N	N	4963	1423	3.58654	4
X23P_CATGGCGTCGAACGGA=N	N	9559	2271	4.36238	8
X23P_CATTATCGTGCACGAA=N	N	6993	1797	2.8457	4
X23P_CATTCGCGTCGAATCT=N	N	6181	1623	3.59165	4
X23P_CATTCGCTCCAGGGCT=N	N	16172	2623	2.61563	12
X23P_CCACCTACACGGTTTA=N	N	2514	868	6.40414	4
X23P_CCACTACAGAGTACAT=N	N	12827	2634	3.12622	12
X23P_CCACTACCATCCTTGC=N	N	3267	1028	4.49954	4
X23P_CCAGCGACATGGTCAT=N	N	4437	1338	5.94997	4
X23P_CCATTCGAGATTACCC=N	N	4272	1130	7.49064	4
X23P_CCATTCGGTTGACGTT=N	N	6892	1599	4.12072	4
X23P_CCCAATCAGAGGGATA=N	N	14310	2709	2.55066	12
X23P_CCCAATCCATCGATTG=N	N	4530	1237	3.64238	4
X23P_CCCAATCGTCGGCATC=N	N	4775	1484	4.25131	4
X23P_CCCAGTTAGTCATCCA=N	N	6038	1719	3.41173	4
X23P_CCCAGTTTCCACGAAT=N	N	3045	925	6.69951	4
X23P_CCCATACAGTGACTCT=N	N	3294	961	5.49484	4
X23P_CCCATACTCGCCGTGA=N	N	4206	1268	6.13409	4
X23P_CCCTCCTAGCTTATCG=N	N	4730	1369	4.3129	4
X23P_CCGGGATCACTGTGTA=N	N	6422	1519	3.17658	4
X23P_CCGGTAGAGAGTGAGA=N	N	6111	1615	5.64556	4
X23P_CCGGTAGAGGCTACGA=N	N	4819	1249	4.04648	4
X23P_CCGTACTCAGCCTGTG=N	N	6920	1810	3.56936	4
X23P_CCGTTCAGTGCTGTAT=N	N	5040	1460	4.88095	4
X23P_CCTAAAGGTGTTAAGA=N	N	8889	2005	3.8362	12
X23P_CCTAAAGTCGCATGGC=N	N	4015	1368	4.20922	4
X23P_CCTACACCAGTAGAGC=N	N	3813	1099	5.16654	4
X23P_CCTAGCTAGGTCGGAT=N	N	6387	1610	3.64804	4
X23P_CCTAGCTCATGCGCAC=N	N	6240	1633	3.75	4
X23P_CCTAGCTCATTGAGCT=N	N	5107	1428	2.03642	4
X23P_CCTATTATCTTTCCTC=N	N	4677	1336	4.1052	4
X23P_CCTCAGTCAAGTTGTC=N	N	5149	1278	5.0301	4
X23P_CCTCAGTGTGAGTGAC=N	N	2964	969	4.48718	4
X23P_CCTCAGTTCACAAACC=N	N	5510	1531	3.57532	4
X23P_CCTCAGTTCATCATTC=N	N	9030	2405	2.89037	4
X23P_CCTCAGTTCGTAGGTT=N	N	5852	1565	3.31511	4
X23P_CCTCTGAAGGTGTTAA=N	N	5642	1433	4.27153	4
X23P_CCTCTGACACTAGTAC=N	N	5237	1428	5.34657	4
X23P_CCTCTGAGTATATGGA=N	N	7480	1957	3.63636	4
X23P_CCTCTGATCCTTTCGG=N	N	9923	1992	3.38607	12
X23P_CCTTACGGTCAGGACA=N	N	12155	2775	3.65282	8
X23P_CCTTCCCAGTGTTTGC=N	N	5978	1494	2.74339	2
X23P_CCTTCGATCTTGTACT=N	N	2416	859	4.84272	4
X23P_CCTTTCTAGAAGGTGA=N	N	12625	2664	3.32673	4
X23P_CGAATGTCAGTTAACC=N	N	5531	1476	3.3267	4
X23P_CGACCTTGTAGCGTAG=N	N	11961	2533	3.3442	2
X23P_CGAGCCATCGGAAATA=N	N	4605	1321	4.45168	4
X23P_CGATCGGAGTCAAGGC=N	N	4855	1460	11.6375	5
X23P_CGATCGGTCTATGTGG=N	N	4362	1223	4.05777	4
X23P_CGATGGCAGTCCGGTC=N	N	5592	1400	5.00715	4
X23P_CGATTGAAGTGTTGAA=N	N	4623	1203	5.27796	4
X23P_CGATTGAGTTCCACTC=N	N	3673	1162	4.54669	4
X23P_CGATTGATCAATCACG=N	N	17549	2984	2.0571	12
X23P_CGATTGATCTACTCAT=N	N	5440	1321	3.73162	4
X23P_CGCCAAGGTCGCATAT=N	N	6196	1604	3.08263	4
X23P_CGCGGTATCCGCTGTT=N	N	4742	1414	3.85913	4
X23P_CGCTATCCAGATCTGT=N	N	5418	1442	3.61757	4
X23P_CGCTTCACAGTAACGG=N	N	4935	1506	3.60689	4
X23P_CGCTTCAGTCGCGTGT=N	N	3955	1189	3.91909	4
X23P_CGGACGTTCTCGCATC=N	N	3919	1107	4.03164	4
X23P_CGGAGCTAGTTCGATC=N	N	3052	1002	6.97903	4
X23P_CGGAGCTGTGGCCCTA=N	N	2904	1016	4.02893	4
X23P_CGGAGCTTCGGACAAG=N	N	7572	1523	5.00528	12
X23P_CGGTTAACACGCGAAA=N	N	4308	1238	5.03714	4
X23P_CGGTTAAGTCACACGC=N	N	5939	1627	3.21603	4
X23P_CGGTTAATCCAGAGGA=N	N	5254	1427	4.45375	4
X23P_CGTAGCGAGGCTAGCA=N	N	10571	2154	2.74335	8
X23P_CGTAGCGTCAAACGGG=N	N	3764	1178	5.02125	4
X23P_CGTAGGCGTGCGCTTG=N	N	8533	1839	2.379	1
X23P_CGTAGGCTCCCATTTA=N	N	5237	1536	3.81898	4
X23P_CGTCACTAGTGGGATC=N	N	3439	1186	4.85606	4
X23P_CGTCACTCAATGGACG=N	N	6541	1699	4.29598	4
X23P_CGTCAGGGTACGAAAT=N	N	8823	2182	3.52488	4
X23P_CGTCCATTCCGAATGT=N	N	2744	927	4.73761	4
X23P_CGTCTACAGTTAGCGG=N	N	13478	2489	2.71554	12
X23P_CGTCTACGTTGCTCCT=N	N	2421	834	5.28707	4
X23P_CGTGAGCGTTGTACAC=N	N	5055	1459	3.91691	4
X23P_CGTGAGCTCCCAACGG=N	N	3018	960	5.50033	4
X23P_CGTGTAATCGACGGAA=N	N	2617	956	3.40084	3
X23P_CGTGTCTCACATGTGT=N	N	4408	1325	4.0608	4
X23P_CGTTGGGCAAGGCTCC=N	N	6738	1723	3.33927	4
X23P_CTAACTTCACATGTGT=N	N	3638	1099	4.20561	4
X23P_CTAACTTGTCTCCCTA=N	N	5282	1563	5.1117	4
X23P_CTAAGACTCATAACCG=N	N	5644	1522	3.43728	4
X23P_CTAATGGGTCTCGTTC=N	N	4619	1401	4.0485	4
X23P_CTACACCAGGAGTTTA=N	N	10868	2349	4.26941	2
X23P_CTACACCTCTCTAGGA=N	N	3855	1117	4.33204	4
X23P_CTACATTAGTGTGAAT=N	N	8341	2084	6.1983	4
X23P_CTACATTCACTATCTT=N	N	12995	1969	2.6087	12
X23P_CTACATTGTACCCAAT=N	N	4230	1328	4.68085	4
X23P_CTACATTGTGTCAATC=N	N	4656	1455	3.07131	4
X23P_CTACGTCAGTTGTCGT=N	N	5331	1589	3.69537	4
X23P_CTACGTCGTTGGACCC=N	N	5255	1524	3.84396	4
X23P_CTAGAGTCAAAGCGGT=N	N	4375	1215	3.79429	4
X23P_CTAGAGTCAGCATACT=N	N	7429	1813	3.43249	4
X23P_CTAGCCTAGACGCACA=N	N	4101	1224	3.80395	4
X23P_CTAGTGACACTCTGTC=N	N	4182	1254	3.9933	4
X23P_CTAGTGACATCGGACC=N	N	5929	1563	2.31068	4
X23P_CTAGTGAGTCTAGAGG=N	N	4667	1409	4.64967	4
X23P_CTAGTGAGTGCTGTAT=N	N	6039	1495	3.8417	4
X23P_CTCACACTCCTTGACC=N	N	2501	914	5.07797	4
X23P_CTCAGAAAGTCTCAAC=N	N	2891	985	6.12245	4
X23P_CTCAGAATCAAAGACA=N	N	5890	1568	5.11036	4
X23P_CTCATTAAGTCTCCTC=N	N	12769	2405	3.68079	12
X23P_CTCATTACAATAGCAA=N	N	3003	1023	4.2957	4
X23P_CTCGAGGAGTAGCGGT=N	N	3958	1325	3.20869	4
X23P_CTCGGAGAGTGGTAAT=N	N	9139	1819	4.11424	12
X23P_CTCGGAGGTTGAACTC=N	N	5963	1638	6.87573	4
X23P_CTCGGAGTCAGCTTAG=N	N	6193	1794	4.21444	0
X23P_CTCGGGACAATGGACG=N	N	4261	1296	4.31824	4
X23P_CTCGGGAGTCATGCCG=N	N	4646	1357	3.61601	4
X23P_CTCGTACAGTAATCCC=N	N	6970	1906	3.93113	4
X23P_CTCGTCATCTGTTTGT=N	N	5234	1409	5.65533	4
X23P_CTCTAATCAGCCTATA=N	N	6078	1645	2.73116	4
X23P_CTCTAATCATATGCTG=N	N	4673	1464	5.47828	4
X23P_CTCTAATGTCTCTCTG=N	N	4144	1289	4.22297	0
X23P_CTCTACGGTCTACCTC=N	N	8679	2289	4.03272	4
X23P_CTGAAGTGTAAAGGAG=N	N	10188	2271	3.4256	8
X23P_CTGATAGCAATCCAAC=N	N	4226	1314	4.25935	4
X23P_CTGATAGGTTCTGTTT=N	N	5897	1686	4.86688	4
X23P_CTGATCCAGAGTCTGG=N	N	3369	1107	4.92728	4
X23P_CTGATCCCACGTGAGA=N	N	10957	2180	3.1578	8
X23P_CTGGTCTCATTTCACT=N	N	5347	1468	4.75033	4
X23P_CTGGTCTGTTCCTCCA=N	N	8043	1707	12.3461	5
X23P_CTGTTTACAAGCTGTT=N	N	7786	1978	6.88415	2
X23P_CTGTTTATCACCGTAA=N	N	14759	2993	2.98801	8
X23P_CTGTTTATCGCATGGC=N	N	5353	1473	3.92303	4
X23P_CTTACCGTCTCCGGTT=N	N	8593	1892	3.35157	4
X23P_CTTCTCTGTCCAACTA=N	N	4996	1380	3.34267	4
X23P_CTTGGCTAGGCTATCT=N	N	4318	1358	4.63177	4
X23P_CTTGGCTTCCGGGTGT=N	N	5570	1573	3.78815	4
X23P_CTTTGCGGTAGCTTGT=N	N	11011	2312	2.75179	8
X23P_GAAATGAAGGGTATCG=N	N	3687	1308	4.99051	4
X23P_GAAATGACAGCTCGCA=N	N	3877	1253	3.50787	4
X23P_GAAATGATCTTTACGT=N	N	6869	1569	3.69777	4
X23P_GAACCTACACGAAACG=N	N	5377	1560	3.38479	4
X23P_GAACCTACAGGAATCG=N	N	3750	1185	4.29333	4
X23P_GAACCTACATACTACG=N	N	3611	1156	5.20631	4
X23P_GAACCTAGTACCGTTA=N	N	4338	1297	3.66528	4
X23P_GAAGCAGCAACGATGG=N	N	5890	1561	3.37861	4
X23P_GAAGCAGCACGTTGGC=N	N	13850	2383	3.82671	12
X23P_GAAGCAGGTATGGTTC=N	N	10165	2205	3.46286	12
X23P_GAATGAATCGCATGAT=N	N	9976	2115	4.42061	4
X23P_GACACGCGTCGCATCG=N	N	4608	1290	5.29514	4
X23P_GACAGAGAGTACGATA=N	N	5235	1303	1.87202	2
X23P_GACCAATCACACCGAC=N	N	5310	1363	5.44256	2
X23P_GACCTGGGTGCACGAA=N	N	9443	2101	3.50524	8
X23P_GACCTGGTCCACTCCA=N	N	5420	1265	3.89299	4
X23P_GACGCGTCAACACCCG=N	N	5514	1483	4.66086	4
X23P_GACGCGTTCAGTCCCT=N	N	13907	2690	3.30769	0
X23P_GACGGCTTCGTGGTCG=N	N	4315	1173	3.2445	4
X23P_GACGTGCTCAACGAAA=N	N	3441	1165	4.85324	4
X23P_GACGTTAAGGAATCGC=N	N	8686	2051	3.48837	0
X23P_GACTAACAGCCAGAAC=N	N	4949	1341	5.15256	7
X23P_GACTACATCAATCTCT=N	N	3772	1318	4.13574	4
X23P_GAGCAGAAGGCCCTTG=N	N	2958	955	3.95538	4
X23P_GAGCAGAGTCACACGC=N	N	7354	1878	4.06581	7
X23P_GAGGTGAAGCAGGCTA=N	N	4841	1254	2.29291	2
X23P_GAGGTGAAGCCCAATT=N	N	6155	1764	4.79285	4
X23P_GAGGTGATCGGCTTGG=N	N	3803	1113	3.81278	4
X23P_GAGTCCGAGTTGCAGG=N	N	6857	1834	3.3834	4
X23P_GAGTCCGGTTCGTTGA=N	N	10150	1980	4.26601	12
X23P_GATCAGTAGTACTTGC=N	N	4826	1329	4.6208	4
X23P_GATCGCGTCTCTGCTG=N	N	9189	1990	3.49331	8
X23P_GATCGTACAGTCAGCC=N	N	8407	1831	4.00856	8
X23P_GATCGTAGTAAATGTG=N	N	2844	997	4.67651	4
X23P_GATGCTAAGATAGGAG=N	N	8525	1905	4.52786	8
X23P_GATGCTAGTCCGAAGA=N	N	10275	1932	3.3382	8
X23P_GATGCTATCGAGGTAG=N	N	9184	2331	3.34277	4
X23P_GATTCAGTCTGCTTGC=N	N	2992	955	6.08289	4
X23P_GCAATCAAGGTTACCT=N	N	6571	1609	3.16542	4
X23P_GCACATAAGTATGACA=N	N	5624	1542	3.53841	4
X23P_GCACATACACCCATGG=N	N	5492	1600	4.55208	4
X23P_GCACATACATCCTTGC=N	N	6879	2026	3.66332	4
X23P_GCACATATCCGTTGCT=N	N	6913	1829	4.31072	4
X23P_GCACTCTAGCATCATC=N	N	4621	1226	5.10712	4
X23P_GCACTCTGTGAGGCTA=N	N	5717	1578	3.65576	4
X23P_GCACTCTGTGGCGAAT=N	N	8077	1720	3.07045	4
X23P_GCAGCCAAGTCGAGTG=N	N	2842	1016	4.53906	4
X23P_GCAGCCACACACGCTG=N	N	7744	1899	4.48089	4
X23P_GCAGCCAGTCTAGCCG=N	N	5625	1470	4.08889	4
X23P_GCAGTTAGTTACGTCA=N	N	4976	1224	4.62219	4
X23P_GCAGTTATCAGCCTAA=N	N	7957	2072	3.88337	4
X23P_GCATACACAATGGACG=N	N	7244	1781	3.68581	12
X23P_GCATACATCTTCAACT=N	N	7143	1787	4.7739	4
X23P_GCATGTAGTAAGGGAA=N	N	4588	1242	5.66696	4
X23P_GCATGTAGTCTCAACA=N	N	9118	1912	3.9592	8
X23P_GCATGTAGTTTCCACC=N	N	6048	1650	3.73677	4
X23P_GCCTCTAGTCAGAGGT=N	N	5203	1353	2.49856	4
X23P_GCGAGAACAAGACGTG=N	N	10971	2388	3.04439	8
X23P_GCGCAACAGACAGAGA=N	N	3403	971	1.70438	2
X23P_GCGCAACGTCTTGTCC=N	N	10950	2350	3.65297	2
X23P_GCGCAGTGTTCCCGAG=N	N	5099	1505	4.92253	4
X23P_GCGCAGTGTTCTCATT=N	N	3528	1142	3.57143	4
X23P_GCGCGATAGGCCGAAT=N	N	9422	2433	3.52367	4
X23P_GCGCGATAGGTAAACT=N	N	4211	1206	5.22441	4
X23P_GCTCCTACATTCCTCG=N	N	5744	1496	3.4993	4
X23P_GCTCTGTGTCTCTTTA=N	N	2866	952	4.88486	4
X23P_GCTGCAGGTAGATTAG=N	N	6769	1945	4.26946	4
X23P_GCTGCAGTCAATCACG=N	N	4013	1179	3.5385	4
X23P_GCTGCGACACGGATAG=N	N	2415	896	2.1118	3
X23P_GCTGCGAGTAAACACA=N	N	9565	2004	5.0183	8
X23P_GCTGCTTAGCCAGTTT=N	N	3276	1057	4.67033	4
X23P_GCTGGGTTCACGATGT=N	N	2670	800	8.35206	5
X23P_GCTTCCAAGTTCGCGC=N	N	6386	1675	3.50767	4
X23P_GCTTCCACATGGGAAC=N	N	4990	1506	6.17234	4
X23P_GCTTGAACAGTCACTA=N	N	9275	2057	4.10782	8
X23P_GGAAAGCAGGTGTTAA=N	N	5675	1660	4.77533	4
X23P_GGAAAGCCATCAGTCA=N	N	2409	896	4.31714	4
X23P_GGAAAGCCATTCACTT=N	N	5670	1494	4.16226	4
X23P_GGAAAGCTCCGCATAA=N	N	5779	1588	4.04914	4
X23P_GGAACTTCAGTTTACG=N	N	4123	1418	2.93476	4
X23P_GGAACTTCATTCTTAC=N	N	5790	1705	5.09499	4
X23P_GGAACTTTCACCGGGT=N	N	4567	1343	5.12371	4
X23P_GGAATAACAACTGGCC=N	N	4476	1357	3.30652	4
X23P_GGAATAAGTCCGTTAA=N	N	5677	1546	3.50537	4
X23P_GGACAGACAGACAAAT=N	N	5164	1423	5.36406	4
X23P_GGACGTCCATGTCTCC=N	N	5372	1469	3.8347	4
X23P_GGATGTTCAGGAACGT=N	N	4404	1212	3.45141	4
X23P_GGATTACAGCCACTAT=N	N	6543	1549	4.23353	4
X23P_GGATTACCAAAGAATC=N	N	5807	1564	3.90908	4
X23P_GGCCGATCATGAGCGA=N	N	8597	1926	4.85053	8
X23P_GGCGACTAGTGTTAGA=N	N	5798	1524	3.74267	4
X23P_GGCGACTCATGCCCGA=N	N	3060	1030	3.46405	4
X23P_GGCGACTGTTAAGACA=N	N	4540	1384	5.02203	4
X23P_GGCGACTTCTCTGAGA=N	N	2772	932	4.79798	4
X23P_GGCGACTTCTGCGTAA=N	N	7721	1793	3.63942	4
X23P_GGCGTGTCAAGCGATG=N	N	4288	1284	5.10728	4
X23P_GGCTCGATCGGCCGAT=N	N	7415	1745	4.14026	4
X23P_GGGAATGCAAACCTAC=N	N	4832	1430	3.33195	4
X23P_GGGACCTAGCATCATC=N	N	2501	896	5.07797	4
X23P_GGGACCTGTTCGCTAA=N	N	2549	916	5.45312	4
X23P_GGGATGATCTTACCGC=N	N	7896	1839	3.16616	8
X23P_GGGCATCAGTTAGGTA=N	N	3833	1245	3.86121	4
X23P_GGTGAAGCAAAGAATC=N	N	3742	1282	5.10422	7
X23P_GGTGTTACAAATCCGT=N	N	3976	1201	2.94266	4
X23P_GTAACGTTCCACGCAG=N	N	3941	1143	4.74499	4
X23P_GTAACGTTCTACCAGA=N	N	7994	2004	3.44008	4
X23P_GTAACGTTCTGAGTGT=N	N	10122	1873	3.55661	8
X23P_GTAACTGAGGTCGGAT=N	N	6547	1770	4.58225	4
X23P_GTACGTATCAACGGGA=N	N	10678	2024	2.35999	12
X23P_GTACGTATCCGAAGAG=N	N	5281	1439	4.37417	4
X23P_GTACTCCAGGAGTACC=N	N	4222	1321	5.2108	4
X23P_GTACTCCGTTAGTGGG=N	N	5268	1388	5.41002	4
X23P_GTACTCCTCAACACTG=N	N	4015	1336	2.86426	4
X23P_GTATCTTGTTACGACT=N	N	4870	1373	4.68172	4
X23P_GTATTCTGTCAATACC=N	N	5039	1461	4.58424	4
X23P_GTATTCTTCAACGGGA=N	N	5364	1452	3.7472	4
X23P_GTCAAGTGTTAAAGTG=N	N	3813	1240	3.33071	4
X23P_GTCAAGTGTTCGTGAT=N	N	3424	1048	3.73832	4
X23P_GTCATTTAGTGAAGAG=N	N	3051	1116	4.29367	4
X23P_GTCATTTTCTCGTATT=N	N	3022	964	2.54798	4
X23P_GTCCTCAAGGCAGGTT=N	N	3624	1199	6.92605	7
X23P_GTCGGGTGTGTTTGTG=N	N	5334	1588	4.25572	4
X23P_GTCTCGTAGTTTAGGA=N	N	8690	1973	3.61335	12
X23P_GTCTTCGTCGATAGAA=N	N	6148	1560	4.14769	4
X23P_GTGAAGGAGTCTCAAC=N	N	3992	1059	5.41082	4
X23P_GTGCAGCAGGAGCGTT=N	N	7023	1740	3.67364	4
X23P_GTGCATACATACCATG=N	N	6138	1663	3.50277	4
X23P_GTGCATATCAAAGTAG=N	N	12020	2196	2.48752	8
X23P_GTGCGGTAGCCCAGCT=N	N	5082	1234	5.35222	4
X23P_GTGGGTCCAACACCCG=N	N	6352	1840	3.92003	4
X23P_GTGGGTCTCACCACCT=N	N	10383	2010	3.66946	12
X23P_GTGGGTCTCGTCACGG=N	N	4921	1369	3.55619	4
X23P_GTGTTAGAGTGTTTGC=N	N	5882	1714	4.16525	4
X23P_GTGTTAGCACAACGCC=N	N	6823	1732	4.23567	4
X23P_GTTCATTCACATCTTT=N	N	7135	1834	4.52698	4
X23P_GTTCTCGCACCACCAG=N	N	7755	2016	3.33978	4
X23P_GTTTCTAAGACTTGAA=N	N	5755	1403	4.83058	4
X23P_GTTTCTACAAAGTGCG=N	N	4206	1270	3.94674	4
X23P_GTTTCTATCTTCCTTC=N	N	4416	1253	3.28351	4
X23P_TAAACCGCAGGAATCG=N	N	4755	1403	3.53312	4
X23P_TAAACCGGTCCGTCAG=N	N	3248	991	5.78818	4
X23P_TAAACCGGTGCACTTA=N	N	3143	1094	5.09068	4
X23P_TAAACCGTCGTTTGCC=N	N	6363	1608	5.12337	4
X23P_TAAGCGTAGGACAGAA=N	N	4938	1358	5.06278	4
X23P_TAAGCGTCATGCCCGA=N	N	3521	1046	4.91338	7
X23P_TAAGTGCAGATGCCAG=N	N	5493	1342	3.34972	4
X23P_TAAGTGCGTGAAGGCT=N	N	3558	1120	4.83418	4
X23P_TACACGAAGGACACCA=N	N	6002	1760	2.96568	4
X23P_TACGGATGTCGAGATG=N	N	11863	2073	2.68903	12
X23P_TACGGGCCAGTAACGG=N	N	6745	1756	2.52039	4
X23P_TACTCATAGAGATGAG=N	N	4357	1153	4.47556	4
X23P_TACTCATGTCTCTTTA=N	N	10788	2173	3.87468	12
X23P_TACTCATTCGGCTTGG=N	N	2451	826	7.13994	4
X23P_TACTTACCAGGGTATG=N	N	6378	1891	4.26466	4
X23P_TACTTACGTTCGTCTC=N	N	5557	1692	3.92298	3
X23P_TACTTGTTCTGTCTAT=N	N	2585	840	5.33849	4
X23P_TAGAGCTCACAGCCCA=N	N	4560	1317	6.73246	4
X23P_TAGAGCTGTACACCGC=N	N	5444	1357	4.81264	4
X23P_TAGTGGTGTCGAGTTT=N	N	5715	1423	4.23447	4
X23P_TAGTTGGGTGCGATAG=N	N	5319	1490	5.97857	4
X23P_TATCAGGAGGGAACGG=N	N	5213	1466	5.88912	4
X23P_TATCAGGCATTGCGGC=N	N	2892	953	4.426	4
X23P_TATCTCAGTGTAATGA=N	N	5110	1427	3.95303	4
X23P_TATGCCCGTCCAGTAT=N	N	8975	2130	2.39554	4
X23P_TATTACCAGGGATACC=N	N	3134	1029	5.1372	4
X23P_TATTACCCAGTAAGCG=N	N	2527	837	4.82786	4
X23P_TCAACGACAGCGTCCA=N	N	6092	1572	11.2278	5
X23P_TCAACGACATGCGCAC=N	N	4190	1254	4.7494	4
X23P_TCAACGAGTGTGTGCC=N	N	3081	955	4.64135	4
X23P_TCAATCTGTTTGTGTG=N	N	3141	1137	4.83922	4
X23P_TCAATCTTCATCTGTT=N	N	5999	1576	4.23404	4
X23P_TCACAAGCAAACAACA=N	N	3579	1132	6.81755	7
X23P_TCACAAGGTGGTTTCA=N	N	12562	2213	2.38815	12
X23P_TCAGCAATCGGTCTAA=N	N	6416	1618	4.28616	4
X23P_TCAGCTCAGGCAATTA=N	N	17689	3039	3.45978	12
X23P_TCAGCTCCAAACAACA=N	N	7010	1881	3.12411	4
X23P_TCAGGATTCTCCGGTT=N	N	5664	1595	4.34322	4
X23P_TCAGGTAGTTATCGGT=N	N	11697	2159	2.18005	12
X23P_TCATTTGCAATGGATA=N	N	4970	1472	3.54125	4
X23P_TCATTTGTCGCCTGAG=N	N	7565	1959	2.7495	4
X23P_TCATTTGTCGGAAATA=N	N	4573	1271	4.70151	4
X23P_TCCACACGTCCGTTAA=N	N	4079	1300	4.24124	4
X23P_TCCACACGTGCCTGTG=N	N	5903	1419	4.15043	4
X23P_TCCCGATAGCTCTCGG=N	N	5553	1481	3.63767	4
X23P_TCCCGATGTATAAACG=N	N	9381	2033	4.26394	12
X23P_TCGAGGCCAGGACGTA=N	N	5554	1504	3.47497	4
X23P_TCGCGAGGTGCGATAG=N	N	4731	1300	5.15747	4
X23P_TCGCGAGTCTTGAGGT=N	N	6595	1715	3.04776	4
X23P_TCGCGTTAGCTTTGGT=N	N	6447	1787	4.52924	4
X23P_TCGCGTTGTCAGAGGT=N	N	11202	2560	3.49938	8
X23P_TCGCGTTGTCGGGTCT=N	N	5422	1624	3.76245	4
X23P_TCGGGACAGTACCGGA=N	N	8367	2125	3.47795	4
X23P_TCGTAGACAAGACACG=N	N	13101	2358	3.0074	12
X23P_TCTATTGGTCGAGTTT=N	N	5870	1460	4.56559	4
X23P_TCTCATAAGAATTCCC=N	N	8680	2162	3.19124	4
X23P_TCTCATACACCGGAAA=N	N	10326	2514	3.19582	4
X23P_TCTCTAAGTTCACGGC=N	N	5920	1542	4.51014	4
X23P_TCTGAGACACTTAAGC=N	N	8806	2211	3.24779	4
X23P_TCTGAGACATGACGGA=N	N	5542	1455	3.91555	4
X23P_TCTGGAAAGTCATCCA=N	N	7500	1800	3.89333	4
X23P_TCTGGAATCCTTGGTC=N	N	4617	1359	3.94195	4
X23P_TCTTCGGCACGCATCG=N	N	8612	2216	3.69252	4
X23P_TCTTCGGGTTGCTCCT=N	N	7327	1882	3.61676	4
X23P_TCTTTCCAGACTAGGC=N	N	5517	1546	5.27461	4
X23P_TGACAACCATTATCTC=N	N	5924	1627	3.44362	4
X23P_TGACAACTCAGTTGAC=N	N	5197	1527	5.0991	4
X23P_TGACTTTCACCAGGCT=N	N	7013	1845	3.26536	4
X23P_TGACTTTCATGATCCA=N	N	3826	1221	7.57972	7
X23P_TGACTTTTCAAGATCC=N	N	6128	1540	4.79765	7
X23P_TGAGAGGTCAGGATCT=N	N	8043	1897	3.49372	4
X23P_TGAGAGGTCGGATGGA=N	N	5770	1555	3.91681	4
X23P_TGAGCATCACTTACGA=N	N	5888	1664	4.16101	4
X23P_TGAGCCGAGTGGTAAT=N	N	3856	1162	5.57573	4
X23P_TGATTTCAGACCACGA=N	N	5629	1657	3.4642	4
X23P_TGATTTCAGTTAGCGG=N	N	5497	1659	4.34783	4
X23P_TGCACCTCATGACGGA=N	N	5480	1565	4.72628	4
X23P_TGCACCTGTACCAGTT=N	N	3784	1218	5.60254	4
X23P_TGCACCTGTCTGATTG=N	N	5584	1605	2.77579	4
X23P_TGCCAAAAGCCCTAAT=N	N	8130	2020	2.92743	4
X23P_TGCGCAGTCAGCTCTC=N	N	7344	1877	2.2195	4
X23P_TGCTACCAGACTAGAT=N	N	2607	869	4.52628	4
X23P_TGGACGCTCTCATTCA=N	N	3376	1041	6.16114	4
X23P_TGGCCAGAGATGTCGG=N	N	11558	2237	2.95034	8
X23P_TGGCCAGCAAGACGTG=N	N	3973	1150	4.25371	4
X23P_TGGCGCAGTAGTACCT=N	N	3727	1243	4.293	4
X23P_TGGCTGGAGCGCCTCA=N	N	10356	2138	3.72731	8
X23P_TGGCTGGCACAGCGTC=N	N	5470	1552	4.71664	4
X23P_TGGCTGGCACGGTTTA=N	N	6909	1782	3.35794	4
X23P_TGGCTGGGTTAAGAAC=N	N	12365	2403	2.4909	2
X23P_TGGGAAGAGCGTAATA=N	N	6909	1810	2.56188	4
X23P_TGGGAAGCAGCTCGAC=N	N	3963	1126	4.51678	4
X23P_TGGGAAGGTTGCGCAC=N	N	7789	1934	3.95429	8
X23P_TGGTTCCTCACCTCGT=N	N	7107	1770	2.57493	8
X23P_TGTATTCCACCAACCG=N	N	2954	1168	3.82532	4
X23P_TGTATTCCAGACAAGC=N	N	2557	818	7.27415	4
X23P_TGTCCCAAGGGTCGAT=N	N	4297	1317	4.21224	4
X23P_TGTGGTATCGATCCCT=N	N	10169	2010	4.35638	8
X23P_TTAGGACGTCGTTGTA=N	N	2537	899	3.11391	4
X23P_TTAGGACGTTAAGAAC=N	N	5486	1633	3.11703	4
X23P_TTAGGCAAGGCAGTCA=N	N	2410	835	3.48548	4
X23P_TTAGGCATCAGCTTAG=N	N	3748	1181	4.58911	4
X23P_TTAGGCATCATCGCTC=N	N	12834	2330	2.11937	12
X23P_TTAGTTCGTGGCAAAC=N	N	7645	2095	5.54611	7
X23P_TTATGCTCACTTCGAA=N	N	5116	1370	4.10477	4
X23P_TTCCCAGAGACTGTAA=N	N	6258	1709	3.27581	4
X23P_TTCCCAGAGCCACCTG=N	N	5249	1457	4.36274	4
X23P_TTCCCAGGTTACGGAG=N	N	3348	1077	3.04659	4
X23P_TTCGAAGGTCGCCATG=N	N	7696	1675	3.78119	8
X23P_TTCGAAGGTGGTCTCG=N	N	12732	2614	4.6497	8
X23P_TTCTCAACACGAAATA=N	N	6055	1639	3.55078	4
X23P_TTCTCCTAGCGGATCA=N	N	4464	1241	4.25627	4
X23P_TTCTCCTCACATTTCT=N	N	3371	1239	3.53011	4
X23P_TTCTTAGGTCCTCTTG=N	N	5423	1561	4.94191	7
X23P_TTGACTTAGCCTATGT=N	N	10642	2563	2.96937	4
X23P_TTGCCGTAGAGCTATA=N	N	6155	1707	2.9407	4
X23P_TTGCCGTCACCTCGGA=N	N	6599	1780	2.77315	4
X23P_TTGCCGTGTCAGAAGC=N	N	4834	1317	5.02689	4
X23P_TTGCCGTTCTGGTATG=N	N	5184	1567	4.6875	4
X23P_TTGCGTCAGGTAGCCA=N	N	6830	1633	2.85505	2
X23P_TTGCGTCGTTACGTCA=N	N	5669	1514	4.37467	4
X23P_TTGCGTCTCCGATATG=N	N	4091	1296	3.3977	4
X23P_TTGGCAACACAACTGT=N	N	4370	1288	3.89016	4
X23P_TTTACTGAGCCAACAG=N	N	3405	1002	4.19971	4
X23P_TTTCCTCAGGTGCTAG=N	N	8171	1921	3.75719	4
X23P_TTTGCGCCACGCGAAA=N	N	7551	1834	3.35055	4
X23P_TTTGGTTCACCGAATT=N	N	6527	1680	3.03355	4
X23P_TTTGTCATCGGTTAAC=N	N	6578	1947	2.24992	1
X25P_AACTCTTTCGCTTGTC=N	N	14639	2519	1.55748	12
X25P_AAGGAGCTCAAGAAGT=N	N	9350	1998	2.11765	8
X25P_ACACTGAGTTCGCGAC=N	N	15110	2906	1.60821	8
X25P_ACAGCTAAGCTTTGGT=N	N	9996	1899	2.35094	8
X25P_AGTCTTTCACATTTCT=N	N	5953	1641	1.9486	4
X25P_ATTACTCAGTGAACGC=N	N	12233	2740	1.70032	0
X25P_CAAGATCCAAGCGAGT=N	N	7554	1904	1.64151	0
X25P_CACAAACAGAGCTGCA=N	N	9891	1935	1.34466	8
X25P_CGAGAAGTCAAGAAGT=N	N	7286	1485	1.46857	8
X25P_CGGACACAGCTAAGAT=N	N	6583	1669	2.65836	4
X25P_CGGACTGGTAATTGGA=N	N	5873	1454	1.99217	4
X25P_CTAAGACTCCGTAGTA=N	N	13205	2548	2.03711	8
X25P_CTTTGCGAGACGCACA=N	N	4604	1474	2.51955	7
X25P_GACACGCCAGCTGCAC=N	N	2453	871	1.79372	12
X25P_GGCGTGTGTGGAAAGA=N	N	10333	2089	1.23875	8
X25P_GGTGAAGAGAGGTTGC=N	N	2641	817	3.97577	4
X25P_GTAACTGTCTTTAGGG=N	N	6613	1980	1.79949	4
X25P_GTGGGTCGTCTAGCCG=N	N	4156	1052	2.33397	0
X25P_TACGGGCAGGGATCTG=N	N	2911	842	1.85503	4
X25P_TCATTTGGTTACCGAT=N	N	3164	985	2.59166	4
X25P_TCCACACCAGGTCCAC=N	N	5108	1197	1.56617	12
X25P_TCTCATAAGCTGATAA=N	N	13660	2620	1.52269	12
X25P_TCTTCGGCAAGTCATC=N	N	4088	1193	1.90802	4
X25P_TTAGGACGTCTCATCC=N	N	7137	1621	3.01247	0
X25P_TTAGTTCCACCGATAT=N	N	5952	1432	2.60417	4
X25P_TTGCGTCTCTTCCTTC=N	N	3710	1086	2.8841	4
X18T_AAACGGGCAGGTCTCG=T	T	14271	3386	2.73281	2
X18T_AAAGCAATCTCCTATA=T	T	7419	1781	3.28885	0
X18T_AACTTTCGTATGGTTC=T	T	9190	2692	6.8444	2
X18T_AAGACCTTCCCATTTA=T	T	9246	2232	3.39606	8
X18T_AAGGCAGCATCCTTGC=T	T	13401	2905	5.48467	2
X18T_AATCGGTTCAACGGCC=T	T	8660	1910	2.47113	0
X18T_ACCCACTTCAGAGACG=T	T	6629	1630	3.5752	0
X18T_ACGAGCCTCTTGTATC=T	T	7256	1947	3.3903	0
X18T_ACGAGGACACCACCAG=T	T	7070	1715	4.87977	5
X18T_ACGAGGACACTAAGTC=T	T	7963	2000	2.43627	8
X18T_ACGAGGATCCGCGGTA=T	T	8090	2046	3.63412	8
X18T_ACGAGGATCTCCAACC=T	T	7981	1881	2.40571	8
X18T_ACGCAGCAGCGTGAGT=T	T	7266	1771	5.54638	8
X18T_ACGGCCAAGTTGCAGG=T	T	11738	2410	2.49617	12
X18T_ACGGGCTGTCCTCCAT=T	T	6569	1803	3.76009	2
X18T_ACTGATGTCCGCAGTG=T	T	8090	1945	2.55871	12
X18T_AGCAGCCAGTTATCGC=T	T	7679	1830	2.98216	0
X18T_AGCCTAAGTGACCAAG=T	T	7404	1825	3.28201	0
X18T_AGGCCGTTCAGGCAAG=T	T	6351	1565	3.76319	0
X18T_AGGGATGAGTGTCTCA=T	T	6734	1823	3.37095	2
X18T_AGTCTTTGTGTTGAGG=T	T	7713	2112	1.17983	2
X18T_ATCCGAAGTGCAGACA=T	T	6409	1850	3.52629	0
X18T_ATCGAGTTCCTTGACC=T	T	8265	2013	2.12946	2
X18T_ATGTGTGTCAGGCAAG=T	T	6788	1619	3.77136	8
X18T_ATTATCCTCTGTGCAA=T	T	7349	2106	5.48374	2
X18T_ATTGGTGGTTCCATGA=T	T	6903	1800	3.01318	0
X18T_CACACAAGTCCAAGTT=T	T	9581	2072	4.21668	0
X18T_CACAGTAAGCTAGTGG=T	T	6217	1667	2.76661	2
X18T_CACATAGAGTGGGCTA=T	T	7456	1639	3.19206	2
X18T_CACTCCAGTGTATGGG=T	T	7805	2109	2.80589	2
X18T_CACTCCAGTTACGCGC=T	T	9810	2539	4.04689	8
X18T_CAGAGAGCACAGACAG=T	T	6403	1600	3.29533	0
X18T_CAGAGAGTCACTGGGC=T	T	7415	1784	11.9353	5
X18T_CAGTAACCAATCGAAA=T	T	8372	2393	2.89059	2
X18T_CATCCACAGTTCGATC=T	T	7918	1824	3.09422	2
X18T_CATGCCTGTACCGAGA=T	T	8121	2276	3.17695	8
X18T_CATTCGCCAATAGCGG=T	T	8543	2179	2.48156	2
X18T_CCAATCCAGGGTATCG=T	T	6224	1760	3.2455	8
X18T_CCACCTAGTCGCTTTC=T	T	12687	2991	7.47222	8
X18T_CCACTACAGATAGCAT=T	T	8217	2094	3.84569	8
X18T_CCCAGTTCAGCCTTGG=T	T	6891	2028	3.86011	2
X18T_CCCTCCTCATGGTTGT=T	T	6726	1882	2.9884	8
X18T_CCGGTAGTCAACGCTA=T	T	7188	1827	2.44853	0
X18T_CCGGTAGTCGGAAACG=T	T	7102	1489	2.85835	12
X18T_CCTACACGTGACGGTA=T	T	6768	1492	2.74823	12
X18T_CCTACCAGTGGCAAAC=T	T	7370	1989	3.35142	8
X18T_CCTCAGTAGCTGCAAG=T	T	6715	1570	3.02308	0
X18T_CCTCTGATCTGGCGTG=T	T	7168	1926	3.37612	0
X18T_CGAACATGTGTCTGAT=T	T	13595	3292	1.83891	2
X18T_CGAATGTAGTATTGGA=T	T	8068	2087	2.86316	0
X18T_CGACCTTGTGCAGGTA=T	T	8645	1951	3.18103	2
X18T_CGACCTTGTTAGTGGG=T	T	10500	2323	2.79048	2
X18T_CGCGTTTTCTTGTCAT=T	T	8642	2131	3.73756	8
X18T_CGCTGGAGTCTACCTC=T	T	6163	1613	3.40743	0
X18T_CGGACTGCACTTCGAA=T	T	7701	1921	3.50604	2
X18T_CGGAGTCGTCTGCCAG=T	T	6552	1385	3.44933	8
X18T_CGTGAGCGTAAGTAGT=T	T	8137	2256	10.0406	5
X18T_CGTTAGAGTCGCGGTT=T	T	6154	2042	2.42119	2
X18T_CTACCCATCCGTAGTA=T	T	9065	1968	4.21401	8
X18T_CTAGAGTCACGCGAAA=T	T	7832	2144	4.26456	2
X18T_CTAGAGTGTAAACACA=T	T	7362	1954	3.0834	8
X18T_CTAGCCTTCGAGCCCA=T	T	7712	1989	3.95488	0
X18T_CTCACACGTGGCAAAC=T	T	9767	2175	3.70636	8
X18T_CTCTAATAGGGTTTCT=T	T	8711	2002	1.51533	8
X18T_CTCTGGTCACTTGGAT=T	T	6342	1761	3.32703	7
X18T_CTGAAACGTCCCTACT=T	T	7793	1770	6.30053	8
X18T_CTGAAGTGTATAGTAG=T	T	9157	2192	2.71923	8
X18T_CTGATCCAGTCACGCC=T	T	6335	1813	2.44672	2
X18T_CTGGTCTGTATATCCG=T	T	8415	2099	3.05407	8
X18T_GAACGGAAGCTCTCGG=T	T	8589	1679	1.69985	12
X18T_GAACGGAGTCTCAACA=T	T	10769	2097	2.96221	12
X18T_GACGTTAGTGCGAAAC=T	T	6448	2019	2.74504	8
X18T_GACTACAGTCTCACCT=T	T	6606	1685	3.30003	0
X18T_GATGAAAGTACAGACG=T	T	9534	2233	3.98574	2
X18T_GCATGATTCTCGTATT=T	T	6266	2008	2.36195	2
X18T_GCATGATTCTTACCGC=T	T	7843	1860	3.03455	8
X18T_GCCAAATTCCCATTTA=T	T	16400	3322	3.34756	2
X18T_GCGAGAAGTTTGGCGC=T	T	7950	2219	3.44654	8
X18T_GCGCAACCAGTTCCCT=T	T	6436	1798	3.3872	0
X18T_GCGCAGTGTCCCTACT=T	T	7572	2295	4.21289	2
X18T_GCTCTGTAGAGAACAG=T	T	7941	2500	3.26155	8
X18T_GCTGCTTTCCTAGAAC=T	T	6543	1769	2.90387	8
X18T_GCTTGAACAATTGCTG=T	T	7731	2305	2.67753	2
X18T_GCTTGAATCATGCATG=T	T	6515	1644	3.45357	8
X18T_GGTATTGTCTTTACGT=T	T	9875	2127	3.13924	12
X18T_GTCTCGTGTAACGTTC=T	T	6431	1632	2.14586	0
X18T_GTGGGTCTCGGCGCAT=T	T	7088	1957	3.31546	2
X18T_TAAACCGCAGCGAACA=T	T	9641	2454	2.09522	8
X18T_TAGTGGTTCACCAGGC=T	T	6197	1567	3.53397	0
X18T_TAGTTGGTCTGTGCAA=T	T	7100	1946	3.5493	8
X18T_TCAACGACAATGGAAT=T	T	7412	1913	3.10308	2
X18T_TCAGGTACATTGGCGC=T	T	7112	1691	3.7964	0
X18T_TCATTTGTCATTATCC=T	T	7315	1830	3.08954	0
X18T_TCCACACTCATGTCCC=T	T	6643	1750	2.21286	0
X18T_TGACTAGGTACGACCC=T	T	6296	1709	2.93837	0
X18T_TGACTAGGTATGCTTG=T	T	6148	1629	3.74105	0
X18T_TGAGAGGAGAGCAATT=T	T	6243	1787	3.25164	2
X18T_TGAGGGACAGCTGTGC=T	T	9409	2456	1.79615	2
X18T_TGCCAAACACTGTCGG=T	T	7494	1839	2.01495	0
X18T_TGCGCAGCATGTCTCC=T	T	7867	1902	3.68628	0
X18T_TGGCCAGCACAGACAG=T	T	9998	2203	3.89078	8
X18T_TGGTTCCTCCAATGGT=T	T	9950	2459	9.23618	5
X18T_TGTATTCGTACTCTCC=T	T	6382	1538	4.88875	8
X18T_TGTGTTTCAGGGATTG=T	T	6504	2031	4.65867	2
X18T_TTAACTCGTCCGTCAG=T	T	6920	1927	2.15318	0
X18T_TTCCCAGCAGACAAAT=T	T	7151	2355	2.39127	2
X18T_TTCTACAAGGCAAAGA=T	T	6443	1908	2.14186	2
X18T_TTGACTTAGTAATCCC=T	T	6205	1744	3.04593	6
X18T_TTGGCAAAGAAGGACA=T	T	6681	1780	3.92157	0
X18T_TTGTAGGGTCGGCTCA=T	T	9168	2480	2.9123	2
X18T_TTTCCTCAGTAGGCCA=T	T	6822	1787	2.05218	0
X20T_AAACGGGAGAGTTGGC=T	T	8827	1749	2.51501	8
X20T_AACACGTTCGGCGCTA=T	T	8340	1916	3.05755	8
X20T_AACCGCGCAATCCGAT=T	T	10252	2293	10.4077	5
X20T_AACTCCCAGGCAAAGA=T	T	9344	2175	1.91567	8
X20T_ACACCCTCACAAGACG=T	T	10276	2421	2.03387	2
X20T_ACACCCTTCTTTAGGG=T	T	4993	1614	4.76667	2
X20T_ACACCGGAGCTTCGCG=T	T	8262	1685	2.23917	8
X20T_ACACCGGGTAAGGGCT=T	T	7610	1861	3.04862	8
X20T_ACGAGCCAGCAGACTG=T	T	3678	1134	2.03915	0
X20T_ACGAGGAGTTCTGTTT=T	T	3034	1023	2.17535	0
X20T_ACGGCCAAGTAACCCT=T	T	4683	1432	2.75464	4
X20T_ACTGTCCTCGTCTGAA=T	T	4897	1231	2.3688	0
X20T_ACTTACTTCAGCACAT=T	T	10115	2275	1.2259	8
X20T_AGCTCTCCACTAGTAC=T	T	6266	1656	1.8353	0
X20T_AGGTCCGAGAATTCCC=T	T	9135	1986	1.53257	0
X20T_ATAAGAGTCAGGTTCA=T	T	7690	1949	2.08062	0
X20T_ATCTGCCTCTTGTACT=T	T	10211	1930	1.70404	8
X20T_CAAGTTGCAGCGTTCG=T	T	10742	2143	3.58406	8
X20T_CACACAACAAGTACCT=T	T	5728	1519	1.51885	0
X20T_CACAGGCAGACTGGGT=T	T	14581	2961	2.23579	8
X20T_CAGCCGAGTTCCAACA=T	T	3211	1163	3.08315	0
X20T_CAGTCCTAGAGCAATT=T	T	3994	1259	2.70406	0
X20T_CATCGGGAGAGGTTAT=T	T	7677	1771	2.20138	8
X20T_CATGACAAGACTACAA=T	T	4242	1215	1.60302	0
X20T_CATTCGCAGCTAGCCC=T	T	3592	1060	3.03452	0
X20T_CATTCGCTCGCATGAT=T	T	5963	1776	1.39192	0
X20T_CCACTACTCGTAGGAG=T	T	7409	2070	1.91659	2
X20T_CCAGCGACACGGCGTT=T	T	9221	2367	2.99317	0
X20T_CCGTTCATCGTCCAGG=T	T	3273	1120	1.98595	0
X20T_CCTATTAGTCTTCGTC=T	T	5901	1733	1.86409	0
X20T_CGAATGTTCCTCGCAT=T	T	8533	1923	2.27353	8
X20T_CGAGCACGTAACGACG=T	T	6421	1675	2.88117	0
X20T_CGGGTCAGTCTCATCC=T	T	4939	1322	1.80198	0
X20T_CGGTTAACACCCAGTG=T	T	12240	2749	6.11111	8
X20T_CGTAGCGTCGCAAGCC=T	T	4923	1342	2.68129	0
X20T_CTAACTTGTACGCTGC=T	T	5186	1526	1.4462	0
X20T_CTCACACAGATCTGCT=T	T	3675	1020	2.55782	0
X20T_CTCACACGTTCCGGCA=T	T	6753	1856	1.88065	4
X20T_CTCAGAACATTAGGCT=T	T	3889	1123	3.00849	4
X20T_CTCTAATGTCGTGGCT=T	T	7367	1711	2.94557	8
X20T_CTGAAACCAGGTCCAC=T	T	6605	1812	3.78501	8
X20T_CTTAACTTCTAGAGTC=T	T	3081	1054	3.27816	0
X20T_CTTTGCGGTGCATCTA=T	T	3987	1171	2.53323	4
X20T_GAAACTCCAAGAAAGG=T	T	4175	1311	2.32335	0
X20T_GATTCAGGTTGGGACA=T	T	7904	1819	1.58148	8
X20T_GCAGCCATCTGGGCCA=T	T	11316	1950	1.11347	12
X20T_GCATACAAGGCCCTTG=T	T	3553	1062	2.44863	0
X20T_GCGAGAATCTGGCGTG=T	T	4540	1325	2.6652	0
X20T_GCGCAACGTTACAGAA=T	T	4983	1374	2.60887	0
X20T_GCGCAGTGTTTACTCT=T	T	7051	1888	3.72997	4
X20T_GCGCGATTCGCGATCG=T	T	9597	2024	1.72971	8
X20T_GCGGGTTGTCTCATCC=T	T	16136	2733	2.51611	8
X20T_GCTCTGTAGTGATCGG=T	T	3897	1369	3.10495	8
X20T_GCTTGAATCCAACCAA=T	T	8900	2383	2.57303	0
X20T_GGAATAAAGGCGTACA=T	T	3646	1223	2.85244	0
X20T_GGAATAAGTATTAGCC=T	T	5286	1503	3.17821	0
X20T_GGACAGAGTCTAGTGT=T	T	12796	2509	2.5086	12
X20T_GGAGCAAAGATGTTAG=T	T	11110	2171	2.66427	12
X20T_GGAGCAATCTAAGCCA=T	T	9594	1843	1.50094	12
X20T_GGCTCGATCATAAAGG=T	T	12040	2511	1.89369	8
X20T_GGCTGGTCATTAACCG=T	T	3734	1113	2.9459	0
X20T_GGGAATGTCTTATCTG=T	T	6530	1828	1.53139	0
X20T_GGGATGAGTTGATTCG=T	T	6896	1736	3.27726	0
X20T_GTACTCCCATCGTCGG=T	T	6931	1668	1.94777	0
X20T_GTGCAGCGTATATGGA=T	T	3980	1298	2.71357	2
X20T_GTGCATAGTACGAAAT=T	T	3613	1216	2.68475	4
X20T_GTGCTTCTCGCGTTTC=T	T	10264	2192	2.10444	10
X20T_GTTCATTTCCTAGGGC=T	T	11902	2501	1.7056	8
X20T_TAAGAGAGTACCGAGA=T	T	4698	1311	2.57556	0
X20T_TAAGCGTAGGTGTGGT=T	T	5676	1808	3.17125	8
X20T_TAAGTGCCAGTCCTTC=T	T	4684	1343	2.19898	0
X20T_TATCTCACAGATAATG=T	T	4880	1235	2.72541	0
X20T_TCAACGAAGTGTACTC=T	T	6020	1683	2.84053	8
X20T_TCAGATGCATGTTGAC=T	T	4871	1396	3.32581	0
X20T_TCTCATATCTAACGGT=T	T	8175	1962	1.82263	8
X20T_TCTGAGACATGTCCTC=T	T	8773	2130	2.04035	8
X20T_TCTGAGAGTCGACTGC=T	T	7684	1868	2.73295	0
X20T_TGACAACCAGATGGCA=T	T	10975	2556	4.05467	8
X20T_TGACTAGAGCCCAATT=T	T	10884	2553	1.45167	8
X20T_TGACTAGGTACTCAAC=T	T	4899	1444	1.83711	0
X20T_TGACTAGGTGGACGAT=T	T	4600	1264	2.17391	4
X20T_TGACTAGTCGCGTTTC=T	T	4336	1401	2.00646	0
X20T_TGAGAGGAGACTTGAA=T	T	7737	1855	2.36526	8
X20T_TGATTTCCATGTAAGA=T	T	8171	2027	2.71693	8
X20T_TGCCAAATCCTCCTAG=T	T	4356	1206	2.59412	0
X20T_TGCCCATAGTATCGAA=T	T	8023	1829	2.25601	0
X20T_TGCCCATCAAACGCGA=T	T	4942	1317	2.10441	0
X20T_TTAGTTCTCACGACTA=T	T	8484	2085	1.86233	8
X20T_TTATGCTTCCAAACAC=T	T	4768	1441	2.66359	0
X20T_TTCGGTCGTCTCCATC=T	T	3885	1215	1.38996	0
X20T_TTCTACATCTACTTAC=T	T	4285	1279	2.89382	4
X20T_TTGCGTCAGTGGGTTG=T	T	8420	1874	2.8266	8
X20T_TTGTAGGGTAGGACAC=T	T	9447	1929	2.36054	8
X23T_AAATGCCAGGTGGGTT=T	T	6344	1692	4.83922	2
X23T_AACCGCGCAAAGTCAA=T	T	11369	2558	2.7443	2
X23T_AAGGCAGGTTGGAGGT=T	T	8144	2092	2.40668	2
X23T_AATCCAGGTACGCTGC=T	T	7401	1954	4.9723	2
X23T_AATCCAGTCACTATTC=T	T	7829	1816	3.81913	2
X23T_ACATGGTAGTACCGGA=T	T	16676	3014	9.4687	2
X23T_ACCAGTAAGCTCTCGG=T	T	5181	1745	3.99537	2
X23T_ACCGTAAAGAGACTTA=T	T	7095	1715	4.21424	2
X23T_ACGCAGCAGGCGCTCT=T	T	5696	1652	3.33567	7
X23T_ACTTACTAGTTGCAGG=T	T	17183	3892	6.39586	2
X23T_ACTTACTGTTCGAATC=T	T	18648	3701	1.91441	2
X23T_ACTTTCACACACATGT=T	T	8285	2239	3.12613	2
X23T_ACTTTCAGTTTACTCT=T	T	6399	1472	3.42241	4
X23T_AGATTGCTCGAGAGCA=T	T	16024	3197	5.07364	2
X23T_AGCTCCTTCGTACCGG=T	T	5849	1594	3.351	4
X23T_AGGGAGTCATCACAAC=T	T	7597	2127	12.9262	5
X23T_AGGTCCGTCGGTCTAA=T	T	12699	2683	4.81928	8
X23T_AGTGAGGAGGGCATGT=T	T	6249	1494	11.8099	5
X23T_AGTGTCACACGACTCG=T	T	5390	1421	2.37477	2
X23T_AGTGTCACAGGTTTCA=T	T	18704	3087	3.20787	12
X23T_ATAACGCTCCAAAGTC=T	T	5879	1770	1.82004	2
X23T_ATGAGGGCACAGTCGC=T	T	6608	1775	4.70642	2
X23T_ATGAGGGGTCTCATCC=T	T	11746	2369	16.031	5
X23T_ATGCGATAGTGTCCCG=T	T	15857	2831	4.72977	2
X23T_ATTACTCGTAGCACGA=T	T	11842	2605	4.23915	8
X23T_ATTACTCTCCAGAGGA=T	T	9504	2180	2.58838	12
X23T_ATTACTCTCTGGTGTA=T	T	5920	1838	5.91216	2
X23T_ATTCTACTCACATGCA=T	T	13744	2785	2.59022	2
X23T_ATTCTACTCTCGCTTG=T	T	5193	1613	3.85134	4
X23T_ATTGGACGTGACTCAT=T	T	6226	1344	2.28076	2
X23T_ATTTCTGAGTGGGTTG=T	T	5441	1583	5.09098	2
X23T_CAAGGCCAGTGCCAGA=T	T	10782	2476	5.09182	2
X23T_CAAGTTGTCGACGGAA=T	T	14545	2546	4.42076	2
X23T_CACACAAAGCACCGTC=T	T	7491	2011	3.61767	2
X23T_CACCTTGCAATGTTGC=T	T	7468	2321	2.12908	2
X23T_CAGCAGCAGCGTTTAC=T	T	14551	3008	3.50491	2
X23T_CAGCAGCCACGCTTTC=T	T	5422	1629	3.55957	2
X23T_CAGCATAAGCGATAGC=T	T	6728	1834	3.6415	2
X23T_CAGTAACAGGGTCGAT=T	T	7532	1981	2.90759	2
X23T_CATGACACACACTGCG=T	T	5649	1588	3.09789	4
X23T_CATGGCGGTGCTAGCC=T	T	10786	2409	4.51511	2
X23T_CATTATCGTCTAAACC=T	T	6115	1631	3.33606	2
X23T_CCACTACAGAAACGAG=T	T	12980	2819	4.19106	2
X23T_CCGGTAGAGTACGATA=T	T	9123	2361	4.51606	2
X23T_CCGGTAGTCCATTCTA=T	T	6420	1438	3.17757	4
X23T_CCGTTCAAGGATATAC=T	T	5639	1439	2.25217	2
X23T_CCGTTCATCTGCCAGG=T	T	8653	1956	11.2909	5
X23T_CCTAGCTCACAGCGTC=T	T	5240	1609	3.98855	2
X23T_CCTAGCTGTGATGCCC=T	T	12127	2448	3.96636	12
X23T_CCTCAGTTCATGTCTT=T	T	7242	1794	4.17012	2
X23T_CGAACATAGAGGTTAT=T	T	17037	3158	4.27892	2
X23T_CGAATGTAGCATCATC=T	T	6598	1842	2.33404	2
X23T_CGAGCACCAGACGTAG=T	T	6585	1920	5.60364	2
X23T_CGATTGACAATGTAAG=T	T	11804	2743	2.49915	2
X23T_CGCCAAGTCGACAGCC=T	T	9061	2243	2.01964	2
X23T_CGCGGTAGTGCTAGCC=T	T	7715	1864	3.61633	2
X23T_CGCGTTTGTTAGGGTG=T	T	5552	1670	5.65562	2
X23T_CGGACACGTCCCTTGT=T	T	7803	1863	8.90683	2
X23T_CGGACGTGTAGCGTGA=T	T	5219	1553	11.0749	5
X23T_CGTAGCGTCGTACCGG=T	T	5834	1541	4.67947	2
X23T_CTAAGACCAGGAACGT=T	T	9006	2115	3.2867	8
X23T_CTACGTCCACATCCAA=T	T	6564	1727	3.48873	2
X23T_CTACGTCCATCCCACT=T	T	8311	2143	3.15245	2
X23T_CTACGTCGTCCCTACT=T	T	5573	1438	4.93451	4
X23T_CTAGTGACAACTGGCC=T	T	8940	1997	3.97092	2
X23T_CTCAGAAAGAACAACT=T	T	7958	2086	4.37296	2
X23T_CTCGAAAGTTACGTCA=T	T	11484	1846	9.68304	5
X23T_CTCGTACTCGTTACGA=T	T	10750	2759	3.12558	2
X23T_CTCTGGTCATGCAATC=T	T	7083	1946	3.58605	2
X23T_CTCTGGTGTTACCAGT=T	T	7551	1436	5.39001	2
X23T_CTGATCCGTCCGTTAA=T	T	7414	1883	4.01942	2
X23T_CTGCTGTGTAAGTTCC=T	T	8890	2389	4.43195	2
X23T_CTGTGCTAGTGCCATT=T	T	13254	2112	2.83688	12
X23T_CTGTTTAGTATAGGGC=T	T	5990	1668	2.27045	4
X23T_CTTACCGAGCTAGTTC=T	T	9377	2546	4.21243	2
X23T_CTTACCGAGTATGACA=T	T	9597	2230	3.79285	2
X23T_GACCTGGTCCGGCACA=T	T	9484	2067	5.66217	2
X23T_GACGGCTGTATGAAAC=T	T	15353	2984	2.5793	2
X23T_GACGGCTGTGCGGTAA=T	T	5391	1562	4.22927	2
X23T_GAGGTGATCGGAAATA=T	T	14428	2809	4.26255	2
X23T_GAGTCCGTCCCGGATG=T	T	10410	2456	1.70989	2
X23T_GATGCTAGTAGCTGCC=T	T	8559	2120	2.39514	2
X23T_GCAATCATCACGATGT=T	T	10223	2460	3.13998	2
X23T_GCACATAAGATAGGAG=T	T	7987	2037	4.13171	2
X23T_GCAGCCACATGCTGGC=T	T	5386	1573	1.18827	2
X23T_GCATGATAGTTTCCTT=T	T	11317	2558	3.13687	2
X23T_GCATGTACACAGTCGC=T	T	12206	2610	3.09684	2
X23T_GCATGTATCGCCAGCA=T	T	5498	1603	4.8745	2
X23T_GCGACCACACTAGTAC=T	T	5661	1617	5.49373	4
X23T_GCGCAGTGTCCTCTTG=T	T	6559	1935	1.86004	2
X23T_GCGCGATGTAGGCTGA=T	T	5354	1366	4.4266	8
X23T_GCTTGAAAGGCAGGTT=T	T	6102	1827	4.55588	2
X23T_GGACAAGTCGGCTTGG=T	T	9796	2131	2.23561	8
X23T_GGACAGAAGAGGTTGC=T	T	16113	3077	5.00217	2
X23T_GGATTACGTTACCAGT=T	T	8785	2412	4.6329	2
X23T_GGCGACTCACCCATGG=T	T	10470	2503	5.1958	2
X23T_GGTGTTACAAGTCTGT=T	T	8378	1855	5.44283	0
X23T_GTAACTGCATGCATGT=T	T	5415	1459	3.67498	4
X23T_GTCACGGTCCCTTGCA=T	T	6112	1564	3.89398	4
X23T_GTCATTTGTCAATGTC=T	T	7012	1752	2.06788	2
X23T_GTTACAGGTCAGCTAT=T	T	6468	1988	5.4731	2
X23T_GTTCATTAGTGAATTG=T	T	17889	3567	3.3652	2
X23T_TAAGTGCCAAGAAAGG=T	T	16260	3127	5.4305	2
X23T_TACCTATTCCCTTGCA=T	T	7711	2433	3.02166	2
X23T_TACGGTAAGAGTACCG=T	T	11335	2448	7.64005	2
X23T_TACTTACCAGACGCCT=T	T	7164	1891	3.86655	7
X23T_TACTTGTCACAGACTT=T	T	5971	1741	4.37113	2
X23T_TACTTGTGTTCGCTAA=T	T	5384	1485	4.97771	2
X23T_TACTTGTTCCGCTGTT=T	T	5685	1703	2.55057	2
X23T_TAGAGCTGTCCAGTAT=T	T	9432	2240	6.85963	2
X23T_TAGCCGGCACCGTTGG=T	T	7994	2097	0.437828	2
X23T_TATGCCCCAAGTTAAG=T	T	6786	2137	11.1111	5
X23T_TCAGATGTCTCGTTTA=T	T	12660	2791	3.17536	2
X23T_TCATTACCAATAGAGT=T	T	9598	1865	4.76141	2
X23T_TCCCGATAGGAATGGA=T	T	7798	2258	5.46294	2
X23T_TCGCGAGTCTCTGCTG=T	T	7321	1925	3.75632	8
X23T_TCGGGACTCCTCAACC=T	T	5330	1662	3.82739	2
X23T_TCGTAGATCTGGCGTG=T	T	11903	2309	8.8045	2
X23T_TCTTTCCCAATGGACG=T	T	9998	2647	4.13083	2
X23T_TGACGGCGTAGAGCTG=T	T	5519	1367	2.33738	4
X23T_TGAGCCGCACAAGACG=T	T	6073	1737	3.68846	2
X23T_TGCACCTTCACGCATA=T	T	8301	1975	4.65004	0
X23T_TGCGCAGCAAGCCGCT=T	T	5496	1653	4.93086	0
X23T_TGCGCAGTCATGGTCA=T	T	9854	2022	4.57682	2
X23T_TGTTCCGGTCTCTTTA=T	T	6455	1603	4.69404	8
X23T_TTAACTCAGGCGTACA=T	T	11158	2299	8.82775	2
X23T_TTATGCTAGACAGGCT=T	T	8313	2062	4.60724	2
X23T_TTCTCAAGTTCGAATC=T	T	18554	3078	4.19856	2
X23T_TTGACTTGTAGTGAAT=T	T	7082	1947	4.40554	2
X23T_TTGTAGGCAGATCCAT=T	T	10331	2404	2.19727	2
X23T_TTTGGTTCATCCCACT=T	T	10414	2468	3.93701	2
X24T1_AAAGCAATCGGGAGTA=T	T	5853	1556	3.33162	0
X24T1_AAATGCCCATTAGCCA=T	T	6871	1830	2.31407	0
X24T1_AACCATGCACTTAAGC=T	T	5919	1972	2.9059	0
X24T1_AACGTTGAGTCACGCC=T	T	8645	2463	2.30191	0
X24T1_AACGTTGCACACCGAC=T	T	5248	1382	1.42912	2
X24T1_AACGTTGTCTCGCTTG=T	T	11003	2642	1.51777	8
X24T1_AACGTTGTCTGTCTAT=T	T	17243	3752	1.97181	0
X24T1_AACTCCCGTCCCTTGT=T	T	6146	1737	10.7224	5
X24T1_AACTGGTTCGCCGTGA=T	T	6399	1683	3.06298	0
X24T1_AACTTTCAGATCCTGT=T	T	9464	2614	2.388	0
X24T1_AACTTTCCAATGGATA=T	T	10767	2259	1.60676	2
X24T1_AAGCCGCAGGGCATGT=T	T	6712	1949	2.92014	0
X24T1_AAGTCTGCACCTCGTT=T	T	11848	2977	1.75557	8
X24T1_AAGTCTGGTCCAGTTA=T	T	8844	2137	1.57169	2
X24T1_AAGTCTGGTTAAAGTG=T	T	4557	1363	2.65526	0
X24T1_AAGTCTGTCAGCGACC=T	T	6682	1868	5.0434	0
X24T1_AATCGGTAGGTGATAT=T	T	14097	3057	3.6036	2
X24T1_ACACCCTAGTCAATAG=T	T	7600	2515	2.5	2
X24T1_ACACCCTGTCTGCAAT=T	T	4729	1475	3.31994	0
X24T1_ACACCGGTCTGTTTGT=T	T	7094	1952	1.86073	2
X24T1_ACATCAGGTGGGTATG=T	T	4159	1330	5.79466	0
X24T1_ACATGGTTCATAGCAC=T	T	6431	1770	2.13031	0
X24T1_ACCCACTCATATACCG=T	T	7456	2240	2.84335	0
X24T1_ACCCACTGTTATCACG=T	T	7598	2160	1.68465	0
X24T1_ACGCAGCGTAATTGGA=T	T	5239	1545	2.72953	0
X24T1_ACGCCGATCAAACAAG=T	T	5794	1673	2.41629	0
X24T1_ACGGGCTCAGATCTGT=T	T	5320	1452	2.68797	0
X24T1_ACGGGCTCAGTTTACG=T	T	7009	2105	2.14011	8
X24T1_ACGGGCTGTGTAATGA=T	T	5092	1440	2.41555	0
X24T1_ACTGAGTTCAAACCAC=T	T	4623	1387	2.4443	0
X24T1_ACTGAGTTCATGTAGC=T	T	16374	3760	1.67949	8
X24T1_ACTGATGAGGGATGGG=T	T	5112	1415	2.89515	0
X24T1_AGAGCGAAGCTAGTGG=T	T	14009	2926	3.12656	8
X24T1_AGAGCTTGTTTGTGTG=T	T	4362	1350	2.1779	0
X24T1_AGAGTGGAGCTCCCAG=T	T	4818	1600	3.23786	8
X24T1_AGAGTGGTCACCCTCA=T	T	4765	1544	3.96642	0
X24T1_AGCGTCGAGAGCTGGT=T	T	5629	1564	2.23841	0
X24T1_AGCGTCGAGGTGCAAC=T	T	4972	1423	3.13757	0
X24T1_AGCGTCGGTCATATGC=T	T	5631	1667	2.64607	0
X24T1_AGCTTGAAGAAACGAG=T	T	6216	1651	1.78571	0
X24T1_AGCTTGAGTCGTGGCT=T	T	9856	2508	3.90625	8
X24T1_AGGCCACTCGGCTTGG=T	T	4576	1527	3.38724	0
X24T1_AGGCCGTTCTGCTGTC=T	T	7468	2170	4.57954	0
X24T1_AGTAGTCAGAGATGAG=T	T	5609	1586	2.15725	0
X24T1_AGTCTTTGTAGCTCCG=T	T	16754	3704	2.05324	8
X24T1_AGTGAGGAGGCAATTA=T	T	10054	2667	2.32743	2
X24T1_AGTGAGGAGGCTAGAC=T	T	10573	2219	2.86579	8
X24T1_AGTGTCAAGTCCAGGA=T	T	4788	1463	3.25815	2
X24T1_AGTTGGTAGCTTCGCG=T	T	7946	2204	3.75031	0
X24T1_AGTTGGTCACTGAAGG=T	T	5492	1634	2.96795	0
X24T1_ATAACGCGTGACTCAT=T	T	4579	1212	2.57698	0
X24T1_ATAAGAGTCAATACCG=T	T	13099	2776	1.8322	8
X24T1_ATCCGAAAGGCCGAAT=T	T	6355	1329	7.91503	0
X24T1_ATCGAGTCACGTGAGA=T	T	10317	3087	1.78346	2
X24T1_ATCGAGTGTACAGACG=T	T	9280	2269	1.2931	2
X24T1_ATCTACTCAGCGTAAG=T	T	10929	2512	2.70839	2
X24T1_ATCTACTCAGCTTCGG=T	T	8424	1934	1.9943	0
X24T1_ATCTGCCCACTTACGA=T	T	6998	2003	2.11489	0
X24T1_ATGAGGGTCGGCTTGG=T	T	5590	1596	3.18426	0
X24T1_ATTACTCAGCGATATA=T	T	6143	1693	2.4418	0
X24T1_ATTACTCAGGCAGGTT=T	T	12005	2503	2.40733	8
X24T1_ATTGGACAGACGCAAC=T	T	4999	1491	2.4805	0
X24T1_ATTTCTGCATGCCTAA=T	T	9226	2445	3.13245	0
X24T1_CAACCAACACGAAAGC=T	T	10895	2778	1.06471	2
X24T1_CAAGATCTCACCATAG=T	T	10545	2489	1.9156	2
X24T1_CAAGGCCTCCGTAGGC=T	T	5254	1451	2.91207	0
X24T1_CAAGTTGAGTTAGCGG=T	T	4791	1597	3.73617	0
X24T1_CAAGTTGTCAGGATCT=T	T	6573	1710	3.27096	0
X24T1_CACAGGCAGTCGCCGT=T	T	8434	2365	1.81409	0
X24T1_CACCTTGCAAGTAATG=T	T	4287	1650	1.7728	2
X24T1_CACCTTGGTTAAAGAC=T	T	12211	2959	1.87536	0
X24T1_CAGAATCGTAGGGTAC=T	T	7517	1831	5.30797	0
X24T1_CAGATCAAGAAAGTGG=T	T	6461	1756	3.2967	0
X24T1_CAGCAGCTCTGTGCAA=T	T	4972	1620	2.65487	2
X24T1_CAGCATAGTGAGTGAC=T	T	6148	1410	0.878334	2
X24T1_CAGCCGAGTTGGTGGA=T	T	5763	1515	12.8926	5
X24T1_CAGCGACGTATGCTTG=T	T	16030	3193	3.03182	8
X24T1_CAGCGACGTGACTCAT=T	T	4995	1830	2.92292	0
X24T1_CAGCGACTCGATCCCT=T	T	5267	1529	2.67705	0
X24T1_CAGCTAATCAAACCGT=T	T	6068	1788	3.4443	0
X24T1_CAGTAACCATGTAAGA=T	T	12528	2907	2.46648	8
X24T1_CAGTCCTCAGATAATG=T	T	10104	2446	2.17736	8
X24T1_CATATGGCAACGATGG=T	T	6584	1689	2.0808	0
X24T1_CATATGGCAGGTTTCA=T	T	8258	2148	1.36837	0
X24T1_CATATGGGTTATGTGC=T	T	6067	1966	3.32949	0
X24T1_CATATTCAGGAACTGC=T	T	7614	2087	2.96822	0
X24T1_CATCGAACAATGCCAT=T	T	12172	3285	2.39073	8
X24T1_CATGCCTAGAGACTAT=T	T	6318	1678	2.37417	0
X24T1_CCACCTAGTTCCAACA=T	T	12028	2648	1.46325	12
X24T1_CCACGGACAACTGCTA=T	T	4594	1386	2.85155	0
X24T1_CCACGGAGTCGAGATG=T	T	12532	2972	2.01883	0
X24T1_CCACTACAGTTTAGGA=T	T	5820	1745	2.61168	0
X24T1_CCATGTCAGCAGGTCA=T	T	4231	1310	2.95438	0
X24T1_CCCAGTTAGTGTTTGC=T	T	5084	1374	2.18332	0
X24T1_CCCAGTTGTTCCACAA=T	T	14713	2972	2.62353	8
X24T1_CCGGGATGTATTACCG=T	T	16634	2921	2.20031	12
X24T1_CCGTACTAGAGACTAT=T	T	6519	1740	3.12931	0
X24T1_CCGTGGAGTAGGACAC=T	T	5552	1633	3.29611	0
X24T1_CCTACACCATGGAATA=T	T	11619	2814	2.20329	0
X24T1_CCTACACGTAGCTCCG=T	T	5624	1837	3.68065	0
X24T1_CCTACACGTATAAACG=T	T	9188	2196	2.59034	2
X24T1_CCTACCAGTACAGCAG=T	T	4272	1365	3.37079	0
X24T1_CCTAGCTCACGTCTCT=T	T	4907	1485	2.46587	0
X24T1_CCTAGCTTCATGTAGC=T	T	6521	1669	2.57629	0
X24T1_CCTCTGAGTTCGTCTC=T	T	6154	1683	2.42119	0
X24T1_CCTTACGGTGCCTGCA=T	T	9758	2740	2.10084	0
X24T1_CCTTACGTCCGAACGC=T	T	6195	1774	2.56659	0
X24T1_CGACCTTCAGTACACT=T	T	12902	2772	2.86002	8
X24T1_CGACTTCTCTGCGACG=T	T	7251	1972	2.22038	0
X24T1_CGAGAAGCATGGATGG=T	T	9223	2434	1.8649	0
X24T1_CGAGAAGGTTCGCGAC=T	T	12183	2644	2.73332	0
X24T1_CGATGTAAGAACTGTA=T	T	4594	1420	3.43927	0
X24T1_CGATGTAAGGGAAACA=T	T	6871	1934	2.19764	0
X24T1_CGCCAAGTCAAGATCC=T	T	14391	3705	2.2653	8
X24T1_CGCGTTTTCAAGGTAA=T	T	9947	2351	3.72977	8
X24T1_CGCTTCATCGACAGCC=T	T	5024	1582	3.68232	0
X24T1_CGCTTCATCTGCAGTA=T	T	16052	3769	2.59158	8
X24T1_CGGACACTCTAAGCCA=T	T	8633	2291	2.68736	0
X24T1_CGGACTGCAGACTCGC=T	T	14762	3374	2.67579	8
X24T1_CGGACTGTCGACAGCC=T	T	6502	1698	2.55306	0
X24T1_CGGAGTCAGCCATCGC=T	T	5776	2108	4.77839	2
X24T1_CGGTTAAAGGGTATCG=T	T	7367	1931	3.16275	0
X24T1_CGTAGCGCACGTTGGC=T	T	4846	1420	2.435	0
X24T1_CGTAGCGTCAAAGACA=T	T	4766	1920	4.42719	8
X24T1_CGTAGGCAGTGGGTTG=T	T	17046	3349	2.27619	8
X24T1_CGTAGGCGTCCATCCT=T	T	5086	1405	3.63744	0
X24T1_CGTCACTGTTAGAACA=T	T	10711	2621	1.99795	8
X24T1_CGTCCATAGCCGCCTA=T	T	9685	2682	3.44863	8
X24T1_CGTCCATGTCTCCATC=T	T	7844	2042	5.21418	0
X24T1_CGTCCATGTGAGGGTT=T	T	6154	1662	2.38869	0
X24T1_CGTGTAAGTCTAAAGA=T	T	4588	1418	2.52833	0
X24T1_CGTTAGAAGGGTATCG=T	T	4371	1297	3.86639	0
X24T1_CGTTCTGCACTAAGTC=T	T	6330	1548	3.01738	0
X24T1_CTAGCCTGTAGCGTGA=T	T	5152	1458	3.3191	0
X24T1_CTCAGAAGTGACTACT=T	T	5017	1594	3.28882	0
X24T1_CTCCTAGTCACCGTAA=T	T	5914	1628	2.75617	0
X24T1_CTCGAGGCAGACACTT=T	T	7404	1933	2.63371	0
X24T1_CTCGGAGCAGTTAACC=T	T	7897	2177	1.72217	0
X24T1_CTCGGGAGTGGCGAAT=T	T	11756	3008	2.94318	0
X24T1_CTCTGGTGTTAGAACA=T	T	7867	2024	2.21177	0
X24T1_CTGAAGTTCACATACG=T	T	4789	1588	3.04865	3
X24T1_CTGAAGTTCCCGGATG=T	T	5944	1567	2.45626	0
X24T1_CTGATAGCAAAGGCGT=T	T	4706	1576	3.16617	0
X24T1_CTGATAGCACGAGAGT=T	T	9832	2355	1.73922	0
X24T1_CTGATAGCAGTCCTTC=T	T	9403	2056	2.38222	0
X24T1_CTGATCCGTCAGGACA=T	T	16342	3195	1.48085	12
X24T1_CTGTGCTTCAGGATCT=T	T	8688	2297	3.66022	8
X24T1_CTGTGCTTCGGGAGTA=T	T	5101	1472	2.82298	0
X24T1_CTGTTTAAGATTACCC=T	T	14771	3218	2.15287	2
X24T1_CTTAACTTCAAGCCTA=T	T	18272	3536	2.30954	8
X24T1_CTTACCGCACCGAATT=T	T	6192	1700	3.66602	0
X24T1_GAAATGAAGATAGGAG=T	T	6307	1725	2.0612	0
X24T1_GAAATGATCATGTGGT=T	T	5627	1590	2.02595	2
X24T1_GAAATGATCGTCTGAA=T	T	4812	1618	3.2419	0
X24T1_GAACCTATCCAACCAA=T	T	10909	2700	2.35585	0
X24T1_GAACGGACAGCCTTGG=T	T	9072	2339	7.58377	8
X24T1_GAAGCAGAGTGGAGAA=T	T	7197	1966	1.66736	0
X24T1_GAATAAGCATCGGTTA=T	T	9876	2622	4.89064	0
X24T1_GACAGAGCAATAAGCA=T	T	8387	2193	3.26696	0
X24T1_GACAGAGGTCAGCTAT=T	T	11741	2782	2.36777	8
X24T1_GACCTGGAGCCGCCTA=T	T	6293	1622	2.87621	0
X24T1_GACCTGGCAGATCCAT=T	T	8464	2029	1.54773	2
X24T1_GACGCGTAGTGGTCCC=T	T	4539	1491	0.749064	2
X24T1_GACGTGCAGCGGATCA=T	T	4991	1449	3.00541	0
X24T1_GACTAACGTTCGCTAA=T	T	5576	1648	2.47489	0
X24T1_GAGCAGAAGGGTGTGT=T	T	4933	1452	3.04075	0
X24T1_GAGGTGACACCGAAAG=T	T	9642	2296	3.60921	8
X24T1_GATCAGTCAGGCAGTA=T	T	6675	1775	2.69663	0
X24T1_GATCGTATCAATCTCT=T	T	11178	2913	2.28127	8
X24T1_GATGAGGAGATCTGAA=T	T	5461	1609	2.58194	0
X24T1_GATGAGGGTCTTGATG=T	T	10556	2473	2.42516	8
X24T1_GATGAGGTCAGCGACC=T	T	10852	2631	2.15628	8
X24T1_GATTCAGAGACACGAC=T	T	4798	1365	2.83451	0
X24T1_GCACTCTAGATATACG=T	T	10017	2389	3.01487	0
X24T1_GCAGCCAGTGATAAGT=T	T	4963	1668	2.35745	0
X24T1_GCATGATTCGTCTGAA=T	T	11666	2622	1.98869	8
X24T1_GCATGCGCACCGCTAG=T	T	16899	3712	1.15983	2
X24T1_GCCAAATTCGTTTGCC=T	T	6254	1720	2.6543	0
X24T1_GCGACCAAGTGTCCAT=T	T	11839	2674	2.06098	2
X24T1_GCGAGAACATGAGCGA=T	T	4994	1339	1.12135	2
X24T1_GCGCAACTCATGCATG=T	T	6212	1891	3.42885	0
X24T1_GCGCCAAAGGTGACCA=T	T	5031	1495	3.20016	0
X24T1_GCGGGTTCAATCCAAC=T	T	9767	2626	1.17743	2
X24T1_GCGGGTTCATGCCACG=T	T	6567	1767	3.21303	0
X24T1_GCTCTGTAGATCTGAA=T	T	9375	2384	1.68533	2
X24T1_GCTGCTTGTCCGTCAG=T	T	18030	3690	2.12978	8
X24T1_GCTGGGTGTTAAGATG=T	T	6215	1701	2.38134	0
X24T1_GGAAAGCAGGCGTACA=T	T	6018	1674	2.49252	0
X24T1_GGAACTTAGGAACTGC=T	T	11523	3042	10.6917	5
X24T1_GGAATAATCCGTTGTC=T	T	9791	2586	2.56358	0
X24T1_GGACAAGAGAGAACAG=T	T	4638	1447	2.73825	0
X24T1_GGACAAGAGGACGAAA=T	T	5133	1489	2.27937	0
X24T1_GGACAAGGTGATAAGT=T	T	7256	1918	3.90022	0
X24T1_GGACAAGTCTTGTTTG=T	T	10964	2760	3.00985	8
X24T1_GGACGTCAGGATATAC=T	T	6308	1858	2.36208	0
X24T1_GGACGTCGTAGCGATG=T	T	5834	1942	1.90264	0
X24T1_GGCGACTCAGACGTAG=T	T	7412	1751	1.55154	2
X24T1_GGCGACTGTAGCGCAA=T	T	4231	1326	2.64713	0
X24T1_GGGAGATGTGTTCGAT=T	T	9300	2307	1.21505	8
X24T1_GGGATGAAGTGTCTCA=T	T	11009	2747	2.76138	8
X24T1_GGGATGACACGCTTTC=T	T	8624	2068	3.69898	0
X24T1_GGGATGAGTTCACCTC=T	T	8550	2308	3.19298	2
X24T1_GGGTTGCTCTGTGCAA=T	T	6843	1950	1.91437	0
X24T1_GGTATTGCATTGAGCT=T	T	16234	3618	2.35925	8
X24T1_GGTGCGTCACTCAGGC=T	T	8025	2044	2.72897	8
X24T1_GGTGTTAGTTGTACAC=T	T	6206	1745	3.22269	8
X24T1_GTAACGTTCCTCGCAT=T	T	8886	2368	1.95814	0
X24T1_GTAACTGAGAACAACT=T	T	5563	1717	2.49865	0
X24T1_GTACTCCCAAACTGTC=T	T	10102	2625	3.66264	8
X24T1_GTACTCCCAATGGTCT=T	T	7148	1817	2.77001	0
X24T1_GTACTCCGTCCGTTAA=T	T	7039	2155	2.10257	2
X24T1_GTATCTTTCACCTCGT=T	T	8827	2254	2.18647	0
X24T1_GTATTCTAGCCCAGCT=T	T	5748	1595	2.94015	0
X24T1_GTATTCTTCAGGCGAA=T	T	4557	1299	3.53303	0
X24T1_GTCACGGCAACAACCT=T	T	5019	1516	2.49054	0
X24T1_GTCACGGCATAGTAAG=T	T	12168	3138	3.15582	0
X24T1_GTCATTTAGCGATGAC=T	T	6354	1890	3.06893	0
X24T1_GTCATTTGTGCTCTTC=T	T	6715	2201	10.5436	5
X24T1_GTCCTCACACATAACC=T	T	7419	2093	2.48012	2
X24T1_GTCCTCAGTGACAAAT=T	T	6945	2202	10.6407	5
X24T1_GTCTTCGGTGCATCTA=T	T	8807	2136	1.89622	0
X24T1_GTGAAGGTCACTATTC=T	T	10756	2976	7.53068	5
X24T1_GTGCGGTAGGGTTCCC=T	T	4479	1357	2.67917	0
X24T1_GTGCGGTGTTAAGACA=T	T	7244	1764	2.34677	0
X24T1_GTTCATTGTGCAGTAG=T	T	4741	1283	3.16389	0
X24T1_GTTCGGGGTGCACGAA=T	T	9922	2466	3.07398	8
X24T1_GTTCTCGCAATGGTCT=T	T	5730	1626	2.63525	0
X24T1_TAAGAGAAGTTTGCGT=T	T	6949	2009	3.82789	2
X24T1_TAAGCGTAGCGATTCT=T	T	7078	1921	2.7974	0
X24T1_TAAGCGTAGCTGCAAG=T	T	6155	1925	5.58895	6
X24T1_TAAGCGTAGGGAGTAA=T	T	6332	1755	2.25837	2
X24T1_TAAGCGTCAGCTGTGC=T	T	6122	1765	3.29958	0
X24T1_TACAGTGGTATAGGTA=T	T	7499	1966	2.57368	0
X24T1_TACCTTAGTGGACGAT=T	T	7699	2020	2.10417	0
X24T1_TACGGATTCGGATGTT=T	T	5604	1566	2.40899	0
X24T1_TACGGTAAGCTGGAAC=T	T	5360	1628	3.56343	0
X24T1_TACTCGCGTGCAGACA=T	T	6743	2035	2.6991	0
X24T1_TACTTGTAGATTACCC=T	T	4256	1348	3.21898	0
X24T1_TACTTGTCATCCTAGA=T	T	5673	1658	2.59122	0
X24T1_TACTTGTGTACCAGTT=T	T	11174	2607	2.7564	0
X24T1_TACTTGTTCATGTAGC=T	T	7942	2007	2.55603	0
X24T1_TACTTGTTCGGTTAAC=T	T	7789	1674	1.07844	2
X24T1_TAGACCAGTAATTGGA=T	T	9344	2123	2.24743	8
X24T1_TAGACCAGTTCCACGG=T	T	15860	3356	2.78058	8
X24T1_TAGTGGTTCCCAGGTG=T	T	13279	3035	2.25921	0
X24T1_TAGTTGGCAGACGCAA=T	T	4199	1307	3.00071	4
X24T1_TAGTTGGTCTGTCAAG=T	T	5250	1572	2.51429	0
X24T1_TATCAGGTCCATGCTC=T	T	8678	2337	2.21249	8
X24T1_TATTACCCAGCAGTTT=T	T	12151	3019	3.7034	8
X24T1_TATTACCGTACCTACA=T	T	8252	2133	1.67232	2
X24T1_TCACAAGAGTGTGAAT=T	T	9140	2535	3.56674	0
X24T1_TCAGATGAGGTTACCT=T	T	11401	2668	3.35935	8
X24T1_TCAGCTCCAGGTCCAC=T	T	6519	1679	2.8532	0
X24T1_TCAGGATCAGACGCCT=T	T	12030	2591	2.57689	2
X24T1_TCAGGTATCGATAGAA=T	T	14898	3271	2.2352	8
X24T1_TCATTACAGAACAATC=T	T	4995	1526	2.36236	0
X24T1_TCATTACAGGAATTAC=T	T	11598	2854	2.2935	8
X24T1_TCCACACGTTGAGTTC=T	T	4231	1282	2.85984	0
X24T1_TCCACACTCAGTGTTG=T	T	5790	1583	3.31606	0
X24T1_TCCCGATGTGGAAAGA=T	T	4921	1284	2.33692	0
X24T1_TCGCGAGAGAGAGCTC=T	T	13022	2878	2.44202	2
X24T1_TCGCGTTAGAATCTCC=T	T	10350	2757	2.66667	0
X24T1_TCGCGTTGTTAAGAAC=T	T	4341	1276	2.7413	0
X24T1_TCGCGTTTCAGGTAAA=T	T	5728	1740	2.21718	0
X24T1_TCGGGACGTACGCACC=T	T	5386	1426	2.26513	0
X24T1_TCGGGACTCTCTAAGG=T	T	5411	1476	2.95694	0
X24T1_TCGGTAACAGCTTCGG=T	T	11252	2641	3.37718	2
X24T1_TCGTACCAGGGAGTAA=T	T	5665	1482	3.38923	0
X24T1_TCGTACCGTCTAACGT=T	T	9771	2630	2.45625	0
X24T1_TCTATTGGTTACGGAG=T	T	6459	1981	3.03453	0
X24T1_TCTGGAACATGTCTCC=T	T	8142	2000	1.65807	0
X24T1_TCTGGAAGTACGCTGC=T	T	5731	1912	1.48316	2
X24T1_TCTTTCCAGACAAAGG=T	T	14428	3291	1.73274	8
X24T1_TCTTTCCGTTAAGATG=T	T	5350	1689	3.40187	0
X24T1_TGAAAGACAAGGTGTG=T	T	11861	2734	1.86325	0
X24T1_TGACAACGTCACTGGC=T	T	10544	2765	0.758725	2
X24T1_TGACAACGTTCAGACT=T	T	15014	3168	3.0305	0
X24T1_TGACTTTCACGTTGGC=T	T	5326	1631	1.80248	0
X24T1_TGAGCATGTTCCACAA=T	T	6452	1973	2.63484	0
X24T1_TGAGCCGAGACCTAGG=T	T	12262	2670	2.67493	8
X24T1_TGATTTCAGCACCGTC=T	T	16458	3484	3.26893	8
X24T1_TGCCCATCATCTCGCT=T	T	6619	1913	2.20577	0
X24T1_TGCCCATTCACCCTCA=T	T	5899	1719	1.98339	0
X24T1_TGCCCTAAGCGTGAAC=T	T	6724	1619	2.73647	0
X24T1_TGCGCAGTCCCTCAGT=T	T	5087	1659	2.96835	0
X24T1_TGCGGGTAGATTACCC=T	T	14330	3096	2.72156	8
X24T1_TGCGGGTGTAGCAAAT=T	T	4500	1522	2.77778	8
X24T1_TGCTGCTCAAGCCCAC=T	T	6524	1553	13.1668	5
X24T1_TGGCCAGTCATGTAGC=T	T	5770	1581	2.98094	0
X24T1_TGGCTGGAGAGACTAT=T	T	9444	2492	3.0072	0
X24T1_TGGCTGGGTAAATGAC=T	T	5803	1692	1.72325	0
X24T1_TGGCTGGTCGAGCCCA=T	T	8833	2152	2.46802	0
X24T1_TGGTTAGGTGATGATA=T	T	6516	1746	2.36341	0
X24T1_TGGTTAGGTTGACGTT=T	T	7016	1914	2.45154	0
X24T1_TGGTTCCTCAGTACGT=T	T	7229	1965	1.93664	0
X24T1_TGGTTCCTCCGAGCCA=T	T	5051	1413	1.9996	0
X24T1_TGTATTCAGTGTCTCA=T	T	11467	2390	1.5174	8
X24T1_TGTGGTAGTGTGCGTC=T	T	15179	3421	2.71428	8
X24T1_TGTGTTTCATGACGGA=T	T	4949	1842	2.46514	0
X24T1_TGTGTTTGTCCGAGTC=T	T	6296	1741	2.93837	0
X24T1_TGTTCCGCATAAAGGT=T	T	5336	1709	4.55397	0
X24T1_TTAGGCAGTTTGTTGG=T	T	5072	1659	2.24763	7
X24T1_TTCCCAGCAAAGGCGT=T	T	6011	1634	2.1627	0
X24T1_TTCCCAGTCCGGGTGT=T	T	15894	3300	3.30942	8
X24T1_TTCGGTCAGTAACCCT=T	T	16148	3293	3.56081	8
X24T1_TTCGGTCCACGGCCAT=T	T	9497	2532	1.07402	2
X24T1_TTCTTAGTCTCGCATC=T	T	7487	2229	2.00347	0
X24T1_TTGACTTCACGTCTCT=T	T	9654	3415	0.807955	2
X24T1_TTGACTTCATGTTCCC=T	T	10458	2489	2.10365	8
X24T1_TTGGCAACAAAGTCAA=T	T	4581	1355	1.59354	2
X24T1_TTTACTGCAGGATTGG=T	T	6980	2140	2.09169	2
X24T1_TTTACTGTCGATAGAA=T	T	13060	2916	1.50077	2
X24T1_TTTACTGTCTGATTCT=T	T	14229	3157	1.97484	2
X24T1_TTTGCGCAGGTACTCT=T	T	19912	4121	2.09924	8
X24T1_TTTGCGCGTACCGTTA=T	T	5019	1510	2.11197	0
X24T2_AAACCTGGTCTAACGT=T	T	5294	1545	3.04118	0
X24T2_AAACGGGGTCTGATCA=T	T	7151	1953	8.64215	5
X24T2_AAAGATGCAATGAATG=T	T	14242	2692	1.63601	2
X24T2_AAATGCCCAGACGCAA=T	T	7026	1746	1.50868	0
X24T2_AACCATGAGCCTCGTG=T	T	10079	2224	2.53993	8
X24T2_AACCATGGTTCCGTCT=T	T	11397	2254	2.23743	8
X24T2_AACCGCGAGAGTCGGT=T	T	4871	1339	3.42845	0
X24T2_AACCGCGTCGTCGTTC=T	T	7488	1755	3.55235	2
X24T2_AACGTTGAGCGTGTCC=T	T	12584	2569	2.78131	8
X24T2_AACTCCCCATGCCCGA=T	T	6639	1745	1.62675	0
X24T2_AACTCCCTCTCGAGTA=T	T	4855	1329	2.22451	0
X24T2_AACTCTTCAAGTTAAG=T	T	5931	1517	2.14129	0
X24T2_AACTGGTCAAGCCTAT=T	T	6541	1712	2.88947	0
X24T2_AACTGGTCAGGTCCAC=T	T	8375	1949	2.47164	0
X24T2_AAGGAGCCATTTCACT=T	T	5535	1492	2.33062	0
X24T2_AAGGCAGTCACCCGAG=T	T	5898	1574	4.01831	2
X24T2_AAGGTTCCAAACCTAC=T	T	13453	2728	2.11105	2
X24T2_AAGTCTGAGCTAGTCT=T	T	8502	1782	1.96424	8
X24T2_AATCCAGAGTACGTTC=T	T	18887	3138	2.92794	2
X24T2_AATCCAGCACATCCAA=T	T	6478	2084	6.00494	8
X24T2_AATCCAGGTGCAGGTA=T	T	9960	2203	2.51004	0
X24T2_AATCGGTAGAAACCTA=T	T	4839	1403	2.87249	0
X24T2_AATCGGTGTCTCTTAT=T	T	5757	1434	1.77176	0
X24T2_ACACCAACAAGAAGAG=T	T	6408	1776	2.94944	2
X24T2_ACACCAACACCGTTGG=T	T	6252	1804	2.7991	0
X24T2_ACACCAAGTAGGAGTC=T	T	5927	1746	3.67808	0
X24T2_ACACCAAGTTCTGTTT=T	T	4662	1394	4.44015	0
X24T2_ACACCAAGTTGCGTTA=T	T	4924	1253	3.22908	0
X24T2_ACACCAATCTCTAAGG=T	T	6188	1505	3.40983	8
X24T2_ACACCCTAGAAGGGTA=T	T	5376	1500	3.03199	0
X24T2_ACACCCTCACGTCAGC=T	T	8233	2123	9.09753	5
X24T2_ACACCCTGTGAGCGAT=T	T	8881	2110	2.10562	2
X24T2_ACACCCTGTGTCTGAT=T	T	9021	1933	1.41891	0
X24T2_ACACCCTGTTGCTCCT=T	T	6750	1793	2.2963	0
X24T2_ACACCCTTCAACCAAC=T	T	10532	2421	2.71553	0
X24T2_ACACTGACATTTCACT=T	T	6383	1740	3.39966	0
X24T2_ACAGCCGCATCGGACC=T	T	4721	1307	3.15611	0
X24T2_ACAGCTAAGCCTTGAT=T	T	17600	3228	2.07386	8
X24T2_ACAGCTACAGCTCCGA=T	T	6361	1435	3.9302	0
X24T2_ACAGCTAGTGCAGACA=T	T	8094	1794	3.5829	0
X24T2_ACAGCTATCAGGTAAA=T	T	6703	1610	2.84947	0
X24T2_ACAGCTATCGTGGTCG=T	T	6009	1421	2.81245	0
X24T2_ACATCAGAGGTGTTAA=T	T	6815	1715	2.87601	0
X24T2_ACATGGTAGCGCCTTG=T	T	5009	1435	2.13615	0
X24T2_ACATGGTAGTGGGTTG=T	T	6413	1652	3.2746	0
X24T2_ACATGGTCATCACAAC=T	T	9506	2000	1.83042	8
X24T2_ACATGGTTCCTATGTT=T	T	12860	2566	3.07154	2
X24T2_ACCAGTAGTGCACGAA=T	T	11017	2204	2.35091	8
X24T2_ACCAGTATCAACGAAA=T	T	7914	1754	3.31059	0
X24T2_ACCCACTCACTATCTT=T	T	5662	1519	2.84352	0
X24T2_ACCCACTTCGAATGCT=T	T	5125	1402	2.14634	0
X24T2_ACCGTAAGTTATGTGC=T	T	15072	3064	1.80467	8
X24T2_ACCGTAATCAGTTCGA=T	T	4826	1301	3.58475	0
X24T2_ACCTTTAAGTGCCATT=T	T	6820	1635	1.92082	0
X24T2_ACCTTTACAGGCAGTA=T	T	6043	1798	3.04485	0
X24T2_ACCTTTAGTCAAACTC=T	T	6299	1756	2.38133	0
X24T2_ACGAGCCTCCGCGGTA=T	T	8365	2142	2.71369	2
X24T2_ACGAGCCTCCTGTACC=T	T	7039	1726	3.66529	0
X24T2_ACGAGGACAATCCAAC=T	T	6293	1603	3.70253	0
X24T2_ACGAGGATCTTCATGT=T	T	6478	1646	2.22291	0
X24T2_ACGATACTCTGGTTCC=T	T	5321	1431	3.25127	0
X24T2_ACGATGTGTCCATGAT=T	T	8697	2161	3.42647	0
X24T2_ACGATGTTCACGATGT=T	T	5308	1460	2.43029	0
X24T2_ACGCAGCCAAGTAATG=T	T	6837	1641	2.44259	0
X24T2_ACGCCGAGTATGAAAC=T	T	7436	1730	6.50888	0
X24T2_ACGGCCACAATCACAC=T	T	5142	1471	2.87826	0
X24T2_ACGGGCTGTGTGCGTC=T	T	14416	2502	1.75499	8
X24T2_ACGGGCTGTTGTGGAG=T	T	8138	1912	1.97837	2
X24T2_ACGGGTCTCGAACGGA=T	T	5729	1499	2.19934	0
X24T2_ACGTCAAAGAGGGATA=T	T	5655	1508	2.10433	0
X24T2_ACGTCAAAGTCCATAC=T	T	8322	2003	2.54746	2
X24T2_ACGTCAAGTCGACTAT=T	T	11778	2470	2.31788	8
X24T2_ACGTCAATCCATGAAC=T	T	12600	2638	3.64286	2
X24T2_ACTATCTGTCGTGGCT=T	T	7895	1833	3.69854	0
X24T2_ACTGAACGTGTTCTTT=T	T	15282	2681	2.49967	8
X24T2_ACTGAACTCTAGCACA=T	T	4949	1487	2.06102	0
X24T2_ACTGAGTGTCTAGAGG=T	T	5116	1457	2.61923	0
X24T2_ACTGAGTTCACGAAGG=T	T	15326	3218	1.96398	2
X24T2_ACTGCTCCACAGCGTC=T	T	10256	2282	2.00858	0
X24T2_ACTGCTCGTTTCGCTC=T	T	6559	2000	4.69584	0
X24T2_ACTGCTCTCCACGACG=T	T	5695	1542	4.40737	0
X24T2_ACTGTCCAGGTAGCTG=T	T	5700	1765	3.29825	0
X24T2_ACTGTCCGTCTAGTGT=T	T	12834	2368	2.87518	2
X24T2_ACTTACTAGTACGCCC=T	T	5717	1457	2.64125	0
X24T2_ACTTGTTGTAGCTCCG=T	T	5130	1326	3.09942	0
X24T2_ACTTGTTTCCGCATCT=T	T	4885	1386	2.70215	2
X24T2_ACTTTCATCATCACCC=T	T	9863	2444	2.88959	2
X24T2_ACTTTCATCGTGGGAA=T	T	4719	1555	3.2634	0
X24T2_AGAATAGCAATGAAAC=T	T	9627	2111	2.54493	0
X24T2_AGAATAGCATCACGAT=T	T	16928	2612	1.99078	12
X24T2_AGAGCTTGTTACTGAC=T	T	14558	3159	2.67894	8
X24T2_AGAGCTTTCACAACGT=T	T	16480	2911	2.59709	2
X24T2_AGAGCTTTCGTACGGC=T	T	5490	1550	3.36976	0
X24T2_AGAGTGGTCGCAGGCT=T	T	6353	1529	2.34535	0
X24T2_AGATCTGTCCTTTCTC=T	T	11759	2541	1.87941	0
X24T2_AGATTGCCAGTGACAG=T	T	4839	1401	2.7485	0
X24T2_AGCAGCCTCGGCTACG=T	T	16939	2943	3.07574	2
X24T2_AGCATACAGCTTATCG=T	T	19297	3099	2.24905	2
X24T2_AGCATACGTCAACATC=T	T	7200	2028	8.76389	2
X24T2_AGCCTAAGTGTGACGA=T	T	11864	2241	1.45819	8
X24T2_AGCGGTCGTCGAACAG=T	T	11152	2187	3.48816	2
X24T2_AGCGGTCTCGACGGAA=T	T	5313	1781	2.14568	2
X24T2_AGCGTATGTAAGAGGA=T	T	12296	2470	1.78107	1
X24T2_AGCGTATGTACCGTAT=T	T	5524	1409	2.86025	0
X24T2_AGCTCCTAGAAACGCC=T	T	10094	2357	3.04141	2
X24T2_AGCTCTCGTCTGGAGA=T	T	8336	2064	2.44722	0
X24T2_AGGCCACAGTCGAGTG=T	T	13263	2239	2.30717	12
X24T2_AGGCCACGTCTGCAAT=T	T	8205	2178	1.82815	2
X24T2_AGGCCGTCAAGGACTG=T	T	8127	2001	2.3748	0
X24T2_AGGCCGTCATCGATTG=T	T	9439	2065	2.45789	2
X24T2_AGGCCGTTCCTTGACC=T	T	5036	1417	2.2637	0
X24T2_AGGGAGTTCACTGGGC=T	T	5741	1555	3.72757	2
X24T2_AGGGATGCAGTATCTG=T	T	13367	2714	3.35902	2
X24T2_AGGGTGACAGGAACGT=T	T	5674	1450	3.77159	0
X24T2_AGGGTGAGTAGCTCCG=T	T	17447	3405	2.42449	2
X24T2_AGGGTGAGTATGCTTG=T	T	5980	1595	2.87625	0
X24T2_AGGGTGAGTCAATGTC=T	T	7757	1726	2.34627	0
X24T2_AGGTCATCACTATCTT=T	T	6689	1757	2.01824	0
X24T2_AGGTCCGAGCGTGTCC=T	T	8579	2081	2.84415	0
X24T2_AGGTCCGAGTATCTCG=T	T	9275	2346	3.09434	0
X24T2_AGGTCCGTCCGCAAGC=T	T	5590	1518	2.03936	8
X24T2_AGGTCCGTCCTATGTT=T	T	8439	1891	2.41735	0
X24T2_AGTAGTCCAGTTTACG=T	T	6386	1668	3.64861	0
X24T2_AGTCTTTAGCTAGTCT=T	T	7296	1884	2.79605	0
X24T2_AGTCTTTAGTATCTCG=T	T	6883	1846	2.73137	2
X24T2_AGTCTTTTCATGCAAC=T	T	14025	2415	2.95187	2
X24T2_AGTGAGGAGTGGACGT=T	T	5308	1454	2.93896	0
X24T2_AGTGAGGTCAGTACGT=T	T	13825	2797	3.17541	2
X24T2_AGTTGGTTCAACCAAC=T	T	7022	1986	0.925662	2
X24T2_ATAACGCTCTTACCGC=T	T	5449	1560	2.03707	2
X24T2_ATAAGAGTCGATAGAA=T	T	7455	1537	2.50838	0
X24T2_ATAGACCAGACAAGCC=T	T	12975	2325	1.59538	8
X24T2_ATAGACCGTATGCTTG=T	T	5788	1833	2.40152	0
X24T2_ATCATCTCAGCCTTTC=T	T	4822	1491	7.42431	0
X24T2_ATCATCTTCGCCTGTT=T	T	18488	3116	2.69905	2
X24T2_ATCATGGAGGCCCTCA=T	T	5227	1401	2.75493	0
X24T2_ATCATGGCATAGAAAC=T	T	5904	1439	2.72696	0
X24T2_ATCATGGCATTAGGCT=T	T	7894	1961	3.01495	0
X24T2_ATCCACCAGGCTATCT=T	T	6114	1615	2.2244	0
X24T2_ATCGAGTTCCTAGGGC=T	T	11650	2376	2.99571	0
X24T2_ATCGAGTTCGGTTAAC=T	T	5602	1353	3.96287	0
X24T2_ATCTACTAGCTCTCGG=T	T	7536	1807	4.6311	2
X24T2_ATCTACTCATGCCCGA=T	T	14892	2932	4.26403	2
X24T2_ATCTACTTCACGCGGT=T	T	5873	1531	3.91623	0
X24T2_ATCTGCCCACAGCCCA=T	T	13593	3076	2.82498	8
X24T2_ATCTGCCCATGTCGAT=T	T	11318	2565	2.04983	0
X24T2_ATCTGCCTCCTATGTT=T	T	8873	2055	1.43131	0
X24T2_ATGAGGGTCAAAGTAG=T	T	6748	1603	2.48963	0
X24T2_ATGCGATCATTACGAC=T	T	7656	1740	2.33804	12
X24T2_ATGGGAGAGCCAGGAT=T	T	14174	2879	5.28432	2
X24T2_ATGTGTGCAACACGCC=T	T	5461	1384	2.71013	0
X24T2_ATGTGTGGTTACCAGT=T	T	5642	1524	2.74725	0
X24T2_ATTCTACGTGCGCTTG=T	T	8534	2047	2.05062	2
X24T2_ATTGGACAGAGCAATT=T	T	8178	2205	2.56787	0
X24T2_ATTGGACTCAGCAACT=T	T	6140	1656	3.72964	0
X24T2_ATTGGTGCATGAACCT=T	T	5369	1519	2.86832	8
X24T2_ATTGGTGGTTGCTCCT=T	T	5662	1604	2.29601	0
X24T2_ATTTCTGAGGCTACGA=T	T	4737	1267	2.38548	0
X24T2_CAACCAAAGAGAACAG=T	T	7274	1912	1.96591	0
X24T2_CAACCAAAGGACTGGT=T	T	5034	1586	1.1323	2
X24T2_CAACCAAAGGAGTCTG=T	T	11653	2371	1.91367	8
X24T2_CAACCAACAAGCGATG=T	T	7702	2063	3.5705	0
X24T2_CAACCAATCTGGTTCC=T	T	6816	1916	16.9601	5
X24T2_CAACTAGAGCCAACAG=T	T	8136	1689	2.10177	0
X24T2_CAACTAGCATGCCCGA=T	T	15605	2732	2.87087	2
X24T2_CAACTAGGTGAGTGAC=T	T	5004	1432	3.41727	0
X24T2_CAAGATCAGCGTGTCC=T	T	6142	1634	3.46793	0
X24T2_CAAGGCCGTGTGACCC=T	T	14810	2560	1.87036	8
X24T2_CAAGTTGAGGTGCACA=T	T	6686	1772	4.44212	0
X24T2_CAAGTTGGTGGTAACG=T	T	16792	2582	1.59004	8
X24T2_CAAGTTGTCCCTAATT=T	T	7756	2180	1.89531	0
X24T2_CACAAACTCGTAGGAG=T	T	10613	2237	1.73372	0
X24T2_CACACAAAGAGGGATA=T	T	10098	2038	1.63399	0
X24T2_CACACAATCATGTGGT=T	T	7344	1771	2.26035	0
X24T2_CACACCTTCCTGTAGA=T	T	18204	3216	3.30147	2
X24T2_CACACCTTCGTCTGAA=T	T	11424	2541	2.08333	0
X24T2_CACACTCTCTGGTGTA=T	T	8726	2030	2.26908	0
X24T2_CACAGGCCAACACCCG=T	T	17430	3327	2.81698	2
X24T2_CACAGGCCACATTCGA=T	T	8695	2333	4.25532	0
X24T2_CACAGGCCATCAGTAC=T	T	12320	2440	2.9789	8
X24T2_CACAGTAGTACCGCTG=T	T	5392	1414	3.04154	0
X24T2_CACATAGAGTTTAGGA=T	T	7674	1699	3.27078	0
X24T2_CACATAGCAGACAAGC=T	T	17691	3673	13.8149	5
X24T2_CACATTTCAGCTGCTG=T	T	6719	1790	2.99152	0
X24T2_CACATTTGTCACACGC=T	T	4964	1419	3.24335	0
X24T2_CACCACTAGAAGGACA=T	T	5086	1340	2.61502	0
X24T2_CACCACTAGTGCGATG=T	T	9175	2014	2.43052	2
X24T2_CACCACTGTACGACCC=T	T	5379	1616	2.10076	0
X24T2_CACCAGGGTCACACGC=T	T	6472	1791	2.37948	0
X24T2_CACCTTGAGAAACGCC=T	T	6916	1722	2.76171	0
X24T2_CACTCCAAGTGCCATT=T	T	17766	3322	0.737364	2
X24T2_CAGAATCAGGGTCTCC=T	T	5683	1448	2.65705	0
X24T2_CAGAATCGTCTTGTCC=T	T	9592	2429	3.28399	2
X24T2_CAGAGAGGTATGCTTG=T	T	5038	1375	2.58039	0
X24T2_CAGAGAGTCAAGGCTT=T	T	5190	1617	6.1079	8
X24T2_CAGAGAGTCCGCGTTT=T	T	5198	1467	3.61678	2
X24T2_CAGATCATCGTCCGTT=T	T	5950	1558	2.70588	0
X24T2_CAGCCGATCGCGATCG=T	T	6915	1710	2.93565	0
X24T2_CAGCGACCATAACCTG=T	T	7597	1817	2.89588	0
X24T2_CAGCGACGTTACAGAA=T	T	4693	1397	2.23737	0
X24T2_CAGCTAAGTACCGCTG=T	T	7192	1902	3.68465	2
X24T2_CAGCTAAGTCGTTGTA=T	T	11132	2327	2.85663	2
X24T2_CAGCTGGAGTGGACGT=T	T	6840	1708	2.92398	2
X24T2_CAGCTGGTCCACGTTC=T	T	9581	2490	3.89312	2
X24T2_CAGGTGCCAAGTAATG=T	T	4799	1376	2.06293	0
X24T2_CAGGTGCCAGATCCAT=T	T	6015	1716	2.32751	2
X24T2_CAGTAACAGACTGTAA=T	T	9093	1999	1.37468	0
X24T2_CAGTCCTAGACTTGAA=T	T	10763	2558	4.20886	2
X24T2_CAGTCCTTCCTAGAAC=T	T	10698	2599	2.83231	0
X24T2_CATATGGCATCGGGTC=T	T	7235	1858	3.02695	0
X24T2_CATATGGTCTATCCCG=T	T	7531	1876	3.23994	2
X24T2_CATATTCAGGCTCTTA=T	T	7128	2117	2.48316	0
X24T2_CATATTCGTACGAAAT=T	T	8345	2105	2.61234	0
X24T2_CATCAAGAGTGTGAAT=T	T	6043	1625	1.73755	0
X24T2_CATCAAGGTAACGCGA=T	T	6938	1794	2.62323	0
X24T2_CATCAAGGTTAGATGA=T	T	5456	1640	3.50073	0
X24T2_CATCCACTCACTCTTA=T	T	12644	2337	1.5106	12
X24T2_CATCGAAAGTCACGCC=T	T	8007	1855	1.78594	0
X24T2_CATCGAACAGCTCGCA=T	T	15424	2816	1.69865	2
X24T2_CATCGAATCCGCAAGC=T	T	13291	2603	1.95621	8
X24T2_CATCGGGGTTACGCGC=T	T	8725	1913	1.47851	0
X24T2_CATGCCTCAGGACCCT=T	T	10045	2425	2.51867	2
X24T2_CATGCCTCAGGTCTCG=T	T	10428	2623	4.43997	8
X24T2_CATGCCTGTATATGAG=T	T	11599	2517	1.81912	2
X24T2_CATGCCTGTTGAGGTG=T	T	11695	2363	4.36939	8
X24T2_CATGCCTTCATGTAGC=T	T	8321	1907	2.60786	0
X24T2_CATGGCGGTCAAGCGA=T	T	12189	2381	2.28074	8
X24T2_CATGGCGTCTCTAGGA=T	T	11641	2588	4.32093	2
X24T2_CATTATCCAGGATTGG=T	T	11667	2486	2.81135	2
X24T2_CATTATCTCACCTCGT=T	T	11382	2327	1.95923	2
X24T2_CATTCGCAGTGCGATG=T	T	6913	1749	2.87863	0
X24T2_CCAATCCAGAGCTATA=T	T	5372	1387	2.12211	0
X24T2_CCAATCCAGGATTCGG=T	T	5975	1525	2.57741	0
X24T2_CCAATCCAGTGCAAGC=T	T	6067	1498	1.86254	0
X24T2_CCACCTAAGAACTCGG=T	T	10584	2226	3.35412	0
X24T2_CCACTACCACTTAAGC=T	T	7727	2017	2.82128	2
X24T2_CCACTACGTTCGCTAA=T	T	4673	1271	3.59512	0
X24T2_CCACTACTCCGGCACA=T	T	17522	2868	1.31834	8
X24T2_CCAGCGAGTGAGTATA=T	T	5523	1432	2.24516	0
X24T2_CCAGCGAGTGATGTCT=T	T	12074	2736	2.20308	2
X24T2_CCATGTCAGGAGTTGC=T	T	6786	1617	2.63778	0
X24T2_CCATGTCCACCACGTG=T	T	18622	3579	10.7078	5
X24T2_CCATGTCGTTCCACTC=T	T	5175	1503	2.1256	0
X24T2_CCATTCGAGACCTAGG=T	T	8367	1882	2.33058	0
X24T2_CCATTCGGTCAACTGT=T	T	7115	1998	2.74069	0
X24T2_CCCAGTTAGACGCAAC=T	T	6762	1746	2.42532	0
X24T2_CCCTCCTGTTCCACTC=T	T	7435	1818	2.52858	0
X24T2_CCCTCCTGTTGACGTT=T	T	10892	2887	1.79949	0
X24T2_CCCTCCTTCTAGCACA=T	T	14961	3013	1.89158	8
X24T2_CCGGGATTCCAACCAA=T	T	4956	1288	2.56255	0
X24T2_CCGTACTAGTGAATTG=T	T	7345	1698	3.36283	0
X24T2_CCGTGGAAGCTTCGCG=T	T	11394	2263	1.78164	8
X24T2_CCGTTCAAGAGCCTAG=T	T	10465	2485	3.3827	0
X24T2_CCGTTCATCCAGAGGA=T	T	13084	2426	3.16417	8
X24T2_CCGTTCATCCGAATGT=T	T	7519	1961	6.13113	0
X24T2_CCTAAAGTCCTCCTAG=T	T	7549	2117	2.90105	0
X24T2_CCTACCAAGATGGCGT=T	T	10109	2345	3.25453	0
X24T2_CCTAGCTAGGTGTGGT=T	T	7310	1813	2.87278	0
X24T2_CCTATTAGTAGCAAAT=T	T	8127	1762	3.05156	2
X24T2_CCTATTATCGTCCAGG=T	T	5029	1307	2.68443	0
X24T2_CCTCAGTAGATGTGTA=T	T	7039	1584	2.08836	0
X24T2_CCTCTGATCGTTGCCT=T	T	5112	1399	2.64085	0
X24T2_CCTCTGATCTCGCATC=T	T	8909	2105	2.2337	0
X24T2_CCTTACGTCACCCGAG=T	T	13844	2971	3.76336	2
X24T2_CCTTCGACAGCATGAG=T	T	5261	1508	3.19331	0
X24T2_CCTTCGACATGGTTGT=T	T	5598	1681	3.10825	2
X24T2_CCTTCGAGTCGTTGTA=T	T	10321	2053	2.13158	0
X24T2_CCTTTCTAGAACTGTA=T	T	9611	2367	2.52835	0
X24T2_CCTTTCTAGGCGACAT=T	T	17688	3405	3.25079	8
X24T2_CGAACATAGCCCAACC=T	T	6748	1802	3.23059	0
X24T2_CGAACATAGGTAGCCA=T	T	16987	2842	2.96109	2
X24T2_CGAACATCAGACACTT=T	T	8733	2036	2.32452	0
X24T2_CGAACATGTCTTTCAT=T	T	6349	1691	2.67759	0
X24T2_CGAACATTCAGCATGT=T	T	14291	2984	3.35876	2
X24T2_CGAACATTCCAGTAGT=T	T	7432	2023	2.30086	0
X24T2_CGAATGTAGTGTCTCA=T	T	6671	1666	3.28287	0
X24T2_CGACCTTTCCGCGGTA=T	T	6461	1557	2.50735	0
X24T2_CGACTTCAGCGATATA=T	T	17004	2505	1.28205	12
X24T2_CGACTTCCACATGACT=T	T	9493	1926	2.04361	8
X24T2_CGAGAAGAGAGTGACC=T	T	14667	3284	1.47269	2
X24T2_CGAGAAGCAGCGTTCG=T	T	12930	2233	1.94122	12
X24T2_CGAGAAGGTCCAGTGC=T	T	6294	1671	1.50937	0
X24T2_CGAGCACCAGACGCTC=T	T	16427	2820	3.11073	8
X24T2_CGAGCCACAGCTGCAC=T	T	10032	2378	2.30263	0
X24T2_CGAGCCAGTATGAAAC=T	T	5847	1537	4.15598	0
X24T2_CGATCGGCAGGGTTAG=T	T	14276	2753	3.46736	2
X24T2_CGATGGCAGGTCGGAT=T	T	7901	1958	1.68333	0
X24T2_CGATGTACAGCTCGAC=T	T	6215	1546	4.10298	0
X24T2_CGATGTACATTAGCCA=T	T	10437	2434	1.43719	0
X24T2_CGATTGACACATGTGT=T	T	18447	3363	2.64542	2
X24T2_CGATTGACACGCGAAA=T	T	5779	1376	2.5783	8
X24T2_CGATTGAGTCAACTGT=T	T	5240	1558	2.27099	0
X24T2_CGCCAAGGTCTCTCTG=T	T	13664	2571	1.52957	12
X24T2_CGCGTTTCACAGCCCA=T	T	5044	1608	1.92308	8
X24T2_CGCGTTTCATACGCCG=T	T	6149	1839	2.34184	0
X24T2_CGCTATCAGTCGTTTG=T	T	6491	1734	2.35711	0
X24T2_CGCTATCCAAATTGCC=T	T	11049	2652	2.68803	2
X24T2_CGCTATCTCTAAGCCA=T	T	5988	1583	3.69071	0
X24T2_CGCTGGAGTCTTGCGG=T	T	5573	1373	2.69155	0
X24T2_CGCTTCACAGGATCGA=T	T	9892	2118	2.62839	0
X24T2_CGCTTCACATTGGGCC=T	T	7129	1737	1.54299	8
X24T2_CGCTTCATCAGTGCAT=T	T	6792	1671	3.6808	0
X24T2_CGGACACAGGTGATAT=T	T	16759	2815	2.97154	2
X24T2_CGGACACTCCGAAGAG=T	T	6506	1710	2.81279	0
X24T2_CGGACGTAGTTCGATC=T	T	12822	2477	1.48963	8
X24T2_CGGACGTCACAGCGTC=T	T	9555	2131	2.1978	2
X24T2_CGGACGTTCAACCATG=T	T	10582	2074	2.9295	8
X24T2_CGGACTGAGATCCGAG=T	T	11789	2612	2.39206	2
X24T2_CGGAGTCCATACAGCT=T	T	6976	1672	3.48337	0
X24T2_CGGAGTCTCAGCTCTC=T	T	7613	1888	3.32326	0
X24T2_CGGCTAGAGGATGTAT=T	T	4828	1479	4.18393	2
X24T2_CGTAGCGAGCGTTGCC=T	T	12138	2774	2.39743	2
X24T2_CGTAGCGCACGAAACG=T	T	13333	2348	2.13755	8
X24T2_CGTAGGCCATGTCTCC=T	T	5954	1619	2.31777	0
X24T2_CGTCACTGTGCACTTA=T	T	7659	2089	4.43922	2
X24T2_CGTCAGGAGATACACA=T	T	7799	1737	1.61559	0
X24T2_CGTCAGGCAGCTGTGC=T	T	6290	1627	2.57552	0
X24T2_CGTCAGGGTATGAAAC=T	T	13931	2754	2.58416	8
X24T2_CGTCAGGGTGGTGTAG=T	T	5911	1545	3.50195	0
X24T2_CGTCCATAGCTCCCAG=T	T	6986	1834	1.98969	0
X24T2_CGTCCATGTCCTCCAT=T	T	12407	2581	2.10365	8
X24T2_CGTCCATTCCGCATCT=T	T	7362	1764	4.57756	0
X24T2_CGTCCATTCGAATGGG=T	T	7492	1922	2.37587	2
X24T2_CGTGAGCAGAGGTAGA=T	T	7252	1739	2.4545	0
X24T2_CGTGTAAGTATTCTCT=T	T	5224	1384	2.79479	0
X24T2_CGTGTAATCTGCCCTA=T	T	5689	1363	3.26947	0
X24T2_CGTGTCTGTAGCGCAA=T	T	6610	1714	3.01059	0
X24T2_CGTTAGAAGCAAATCA=T	T	12240	2372	1.67484	0
X24T2_CGTTAGACAAAGTGCG=T	T	5155	1432	4.01552	0
X24T2_CGTTAGAGTTTGACTG=T	T	14059	2785	2.84515	2
X24T2_CGTTCTGAGTACTTGC=T	T	17602	3177	3.34053	2
X24T2_CGTTCTGGTAGCAAAT=T	T	6297	1875	0.28585	2
X24T2_CGTTCTGGTGACCAAG=T	T	6206	1436	2.62649	0
X24T2_CGTTCTGGTTGATTGC=T	T	6471	1750	3.13707	2
X24T2_CGTTCTGTCAGCATGT=T	T	14615	3130	3.2843	0
X24T2_CGTTGGGCAGGTGGAT=T	T	7267	1813	1.83019	0
X24T2_CGTTGGGTCAACCATG=T	T	9151	1956	2.3604	0
X24T2_CTAAGACGTCTAAACC=T	T	9949	2130	4.09086	2
X24T2_CTAAGACGTCTTTCAT=T	T	4832	1338	3.125	0
X24T2_CTACACCGTCAAAGCG=T	T	5035	1523	4.23039	0
X24T2_CTACACCGTGAGGGTT=T	T	4712	1223	1.91002	0
X24T2_CTACACCTCAGATAAG=T	T	6111	1565	2.35641	0
X24T2_CTACATTTCCAAATGC=T	T	5017	1564	3.22902	0
X24T2_CTACATTTCGCTAGCG=T	T	11069	2238	2.09594	8
X24T2_CTAGAGTAGTGTGAAT=T	T	6234	1559	4.81232	8
X24T2_CTAGAGTTCGACGGAA=T	T	8073	1823	2.63842	0
X24T2_CTAGAGTTCTCGGACG=T	T	6403	1538	2.34265	0
X24T2_CTAGCCTCATGCAACT=T	T	4671	1269	2.11946	0
X24T2_CTAGCCTTCCGGGTGT=T	T	8574	2100	2.3443	8
X24T2_CTCACACAGTGGGTTG=T	T	12521	2587	3.13873	2
X24T2_CTCACACGTGTAACGG=T	T	6568	1524	2.61876	0
X24T2_CTCACACGTTGGTTTG=T	T	17040	3077	2.58803	2
X24T2_CTCAGAACACACCGCA=T	T	7911	2070	1.98458	0
X24T2_CTCAGAAGTGTAACGG=T	T	19825	3261	3.15763	2
X24T2_CTCAGAATCTACTATC=T	T	17876	3530	2.64601	8
X24T2_CTCATTAAGCTAAACA=T	T	4677	1367	2.77956	0
X24T2_CTCATTAGTGGTTTCA=T	T	8553	1860	2.59558	2
X24T2_CTCATTATCGTGGTCG=T	T	12785	2581	4.00469	2
X24T2_CTCCTAGCAGCGTAAG=T	T	15116	2602	2.74544	2
X24T2_CTCCTAGGTGTGAATA=T	T	6806	1776	2.65942	0
X24T2_CTCGAAAGTTCTGTTT=T	T	7197	1693	2.58441	0
X24T2_CTCGAAATCTGCTGCT=T	T	11236	2635	2.72339	8
X24T2_CTCGGAGCACATCCGG=T	T	15214	2549	2.13619	2
X24T2_CTCGGAGGTGACGGTA=T	T	5104	1465	3.50705	0
X24T2_CTCGTACAGTTGCAGG=T	T	9039	2163	3.02025	0
X24T2_CTCGTCAAGACTCGGA=T	T	7584	1755	2.54483	0
X24T2_CTCTAATAGGCCCTTG=T	T	19362	3171	2.48425	2
X24T2_CTCTAATTCGGATGTT=T	T	16502	3039	4.73276	2
X24T2_CTCTGGTAGAAACCGC=T	T	5527	1573	2.3159	0
X24T2_CTCTGGTAGGAACTGC=T	T	10490	2284	2.44042	0
X24T2_CTCTGGTCACGGCGTT=T	T	5793	1539	1.91611	0
X24T2_CTGAAACGTCATGCCG=T	T	5358	1620	2.53826	0
X24T2_CTGAAACGTCGGCATC=T	T	15941	3038	2.50298	2
X24T2_CTGAAACTCACTTATC=T	T	7465	1999	2.11654	2
X24T2_CTGAAGTAGACCCACC=T	T	10412	2345	2.02651	8
X24T2_CTGAAGTGTAAGAGGA=T	T	9555	2095	1.69545	0
X24T2_CTGATAGCAGCAGTTT=T	T	10490	2413	2.0591	8
X24T2_CTGATAGGTCAAACTC=T	T	6798	1729	2.32421	2
X24T2_CTGCCTAGTAGAGGAA=T	T	5442	1540	3.0136	0
X24T2_CTGCCTATCTGATACG=T	T	7020	1650	2.22222	0
X24T2_CTGCGGACAAATTGCC=T	T	13396	2486	2.51568	8
X24T2_CTGCGGACATGCAATC=T	T	5519	1417	2.86284	0
X24T2_CTGCTGTAGAGTTGGC=T	T	5149	1418	2.7384	0
X24T2_CTGCTGTGTGCATCTA=T	T	6568	1614	2.89281	0
X24T2_CTGGTCTGTCGCATCG=T	T	5308	1426	3.18387	0
X24T2_CTGTGCTCACCGAAAG=T	T	6765	1627	3.04508	0
X24T2_CTGTGCTCATCTGGTA=T	T	7835	2207	3.16528	0
X24T2_CTGTGCTTCCACGAAT=T	T	5834	1460	3.05108	0
X24T2_CTGTTTACAAGCCGTC=T	T	11082	2227	1.84082	8
X24T2_CTGTTTAGTACCGTTA=T	T	6346	1745	2.45824	0
X24T2_CTGTTTAGTGTCCTCT=T	T	6080	1615	2.51645	0
X24T2_CTGTTTAGTTAAGGGC=T	T	9110	2015	2.49177	0
X24T2_CTGTTTATCTTCGGTC=T	T	10432	2524	2.61695	8
X24T2_CTGTTTATCTTGCCGT=T	T	10212	2175	2.18371	8
X24T2_CTTAACTAGACGACGT=T	T	10368	2140	2.42091	8
X24T2_CTTAACTAGTGTCCCG=T	T	5253	1508	1.71331	0
X24T2_CTTAACTGTCATGCCG=T	T	9761	2240	2.32558	2
X24T2_CTTAACTTCAGCAACT=T	T	6237	1816	2.9822	0
X24T2_CTTACCGTCGTAGGTT=T	T	6810	1588	1.52717	0
X24T2_CTTAGGACATCCGCGA=T	T	11171	2421	2.21108	0
X24T2_CTTAGGAGTGCGGTAA=T	T	5028	1555	3.34129	0
X24T2_CTTCTCTAGGGCTTCC=T	T	9992	2307	1.91153	8
X24T2_CTTCTCTCACAGAGGT=T	T	5279	1432	2.00796	0
X24T2_CTTGGCTCAGATCGGA=T	T	5622	1614	2.77481	0
X24T2_CTTTGCGCATCGGGTC=T	T	12238	2474	2.11636	8
X24T2_GAAACTCAGTAACCCT=T	T	6083	1717	2.33437	0
X24T2_GAAATGACACCATCCT=T	T	6203	1718	3.43382	2
X24T2_GAAATGAGTCTGATTG=T	T	6436	1706	3.15413	0
X24T2_GAAATGAGTGCTGTAT=T	T	5630	1652	2.48668	0
X24T2_GAACATCAGCGCCTCA=T	T	13816	2772	1.78054	2
X24T2_GAACCTAAGGACCACA=T	T	12653	2776	3.79357	8
X24T2_GAACGGAGTAGGGTAC=T	T	10518	2291	2.00608	2
X24T2_GAAGCAGAGACGCACA=T	T	18350	3073	2.46322	2
X24T2_GAATAAGGTGTCTGAT=T	T	10905	2432	2.19166	2
X24T2_GAATAAGTCAGTGTTG=T	T	8877	2340	2.59097	0
X24T2_GAATGAACATCTCGCT=T	T	8899	2009	3.10147	0
X24T2_GACACGCAGAGTAAGG=T	T	7151	1680	2.08362	0
X24T2_GACACGCGTGGAAAGA=T	T	12385	2656	1.82479	2
X24T2_GACACGCTCGAATGCT=T	T	7514	1973	3.55337	0
X24T2_GACAGAGCACATTAGC=T	T	15662	3355	1.05989	2
X24T2_GACAGAGCACTCAGGC=T	T	9428	2099	1.94103	0
X24T2_GACAGAGCATCGACGC=T	T	19783	3278	3.27048	2
X24T2_GACCTGGAGACAAAGG=T	T	11946	3149	10.6563	5
X24T2_GACCTGGAGACCACGA=T	T	7812	1688	2.00973	8
X24T2_GACGGCTTCCTTCAAT=T	T	15602	2856	2.16639	8
X24T2_GACGTGCTCATTTGGG=T	T	14816	2835	2.14633	8
X24T2_GACGTGCTCGTCACGG=T	T	10508	2257	3.39741	2
X24T2_GACGTGCTCTCCAACC=T	T	19960	3735	3.47695	8
X24T2_GACGTTATCGTTACGA=T	T	5084	1353	3.14713	0
X24T2_GACTAACCATACGCCG=T	T	6502	1786	3.10674	0
X24T2_GACTACATCAAGGTAA=T	T	15072	2829	1.96391	2
X24T2_GACTGCGAGGAATTAC=T	T	5408	1570	2.44083	0
X24T2_GACTGCGAGGGTTTCT=T	T	9770	2369	2.1392	0
X24T2_GAGTCCGAGATGTGTA=T	T	10260	2283	1.91033	8
X24T2_GATCAGTAGAAGATTC=T	T	13136	2897	2.44367	0
X24T2_GATCAGTAGATCACGG=T	T	7176	1893	3.20513	2
X24T2_GATCAGTTCTGTCAAG=T	T	7174	1890	2.10482	2
X24T2_GATCGATAGATCACGG=T	T	5106	1424	2.4481	2
X24T2_GATCGCGAGTGTACGG=T	T	8198	1819	4.20834	0
X24T2_GATCGCGCATGGTCAT=T	T	18121	3162	1.88179	2
X24T2_GATCGCGGTGGTTTCA=T	T	10198	2200	2.91234	0
X24T2_GATGAGGCATGACATC=T	T	13437	2773	2.8429	8
X24T2_GATGAGGGTAGGGACT=T	T	6650	1573	2.13534	0
X24T2_GATGCTAGTTCCACTC=T	T	9659	2104	3.34403	2
X24T2_GATTCAGAGTACGCCC=T	T	11158	2127	1.9896	8
X24T2_GATTCAGCACATTTCT=T	T	5615	1636	3.15227	2
X24T2_GCACATAAGGGTTCCC=T	T	11011	2464	2.44301	2
X24T2_GCACTCTCAATTGCTG=T	T	5863	1644	2.67781	0
X24T2_GCAGCCACATGCTAGT=T	T	4749	1412	2.50579	0
X24T2_GCAGTTAAGACTTGAA=T	T	6972	1611	3.28457	2
X24T2_GCAGTTAAGCTAACAA=T	T	11922	2967	2.0718	0
X24T2_GCAGTTACATCTACGA=T	T	6941	1771	2.13226	0
X24T2_GCATACAAGATCCCAT=T	T	6693	1594	3.33184	0
X24T2_GCATACAGTACCGGCT=T	T	11209	2385	3.68454	0
X24T2_GCATACATCGACGGAA=T	T	8868	1900	2.35679	0
X24T2_GCATACATCGTAGGTT=T	T	9643	2221	1.71109	0
X24T2_GCATGATAGGCGATAC=T	T	10456	2354	3.07001	0
X24T2_GCATGATGTCAAGCGA=T	T	4662	1190	4.4616	0
X24T2_GCATGCGGTTAGTGGG=T	T	5736	1622	2.45816	8
X24T2_GCATGCGGTTGATTGC=T	T	8008	1907	3.75874	0
X24T2_GCATGTAAGAATTCCC=T	T	10077	2549	2.74883	2
X24T2_GCATGTAGTGCACCAC=T	T	10016	2345	2.45607	8
X24T2_GCCAAATCAGCTGTGC=T	T	10241	2207	2.31423	8
X24T2_GCCAAATCATAGACTC=T	T	5245	1421	2.8408	0
X24T2_GCCTCTAAGTACGCGA=T	T	8224	1735	2.44407	0
X24T2_GCCTCTATCATCATTC=T	T	7544	1850	2.53181	0
X24T2_GCGACCACATGCAACT=T	T	7379	1856	3.25247	0
X24T2_GCGACCATCCTCAATT=T	T	5997	1494	3.30165	0
X24T2_GCGACCATCGTGACAT=T	T	8722	2129	5.33135	2
X24T2_GCGCAGTTCTGTCCGT=T	T	11172	2686	2.34515	0
X24T2_GCGCCAACACGCGAAA=T	T	5229	1537	3.27022	0
X24T2_GCGCCAATCCGCGGTA=T	T	8625	1896	1.85507	0
X24T2_GCGCCAATCCTAGTGA=T	T	8137	2123	1.73283	2
X24T2_GCGCGATAGTTAGCGG=T	T	9412	2234	3.29367	2
X24T2_GCGCGATCAGTAGAGC=T	T	11677	2598	1.97825	2
X24T2_GCGGGTTTCGATCCCT=T	T	6344	1559	2.2541	0
X24T2_GCGGGTTTCTGGCGAC=T	T	4768	1491	4.06879	0
X24T2_GCTGCAGGTGATAAAC=T	T	8819	1950	2.81211	0
X24T2_GCTGCGAAGGGTCTCC=T	T	7724	2156	2.12325	0
X24T2_GCTGCGAGTAGCGTAG=T	T	8629	2152	3.75478	2
X24T2_GCTGCTTTCAGGTTCA=T	T	6123	1724	3.03773	0
X24T2_GCTGCTTTCTGAAAGA=T	T	10298	2415	2.25286	2
X24T2_GCTGGGTAGCATGGCA=T	T	9540	2285	2.34801	0
X24T2_GCTGGGTTCCGTCAAA=T	T	9190	2202	2.79652	2
X24T2_GCTTCCACAAGCCGCT=T	T	9785	2288	2.02351	0
X24T2_GCTTCCAGTAGCTAAA=T	T	5368	1723	0.707899	2
X24T2_GCTTGAAAGCTAACTC=T	T	14591	3214	1.63114	0
X24T2_GCTTGAACATACAGCT=T	T	9446	1965	2.06437	0
X24T2_GGAAAGCAGCGCCTCA=T	T	12462	2171	1.974	12
X24T2_GGAAAGCAGTTTGCGT=T	T	7174	1982	2.23028	0
X24T2_GGAACTTCAGCTGCTG=T	T	10951	2345	2.04548	0
X24T2_GGAACTTTCCTTTCGG=T	T	6889	2010	4.58702	0
X24T2_GGAATAACACACCGCA=T	T	5620	1454	3.73665	0
X24T2_GGAATAACAGGCAGTA=T	T	8247	1870	2.20686	0
X24T2_GGAATAAGTCTCCACT=T	T	13751	2727	2.41437	2
X24T2_GGACAAGCAGGAATGC=T	T	12156	2718	2.78052	2
X24T2_GGACAGATCACTGGGC=T	T	10229	2188	3.41187	2
X24T2_GGACATTAGCCCTAAT=T	T	8361	1927	3.61201	0
X24T2_GGACATTTCGTAGGTT=T	T	5438	1407	3.01581	0
X24T2_GGACGTCAGCGTTTAC=T	T	16141	2907	1.8896	2
X24T2_GGACGTCTCAGGCGAA=T	T	6859	1862	2.93046	0
X24T2_GGACGTCTCTGTACGA=T	T	5586	1411	2.70319	0
X24T2_GGAGCAAAGTGTACTC=T	T	8102	2408	1.35769	0
X24T2_GGAGCAAGTGTTCGAT=T	T	10232	2213	3.24472	2
X24T2_GGAGCAATCTAACCGA=T	T	9679	2440	3.07883	2
X24T2_GGATGTTAGTTCGATC=T	T	4973	1272	6.39453	2
X24T2_GGATGTTCACAGTCGC=T	T	7921	1872	8.61002	6
X24T2_GGATGTTCAGTACACT=T	T	7212	1768	2.64836	0
X24T2_GGATGTTCATCTACGA=T	T	10414	2219	2.32379	2
X24T2_GGATTACAGGCGCTCT=T	T	7674	1773	2.71045	0
X24T2_GGATTACGTCGAGTTT=T	T	13680	2332	1.67398	12
X24T2_GGCCGATCAGGCTCAC=T	T	6147	1520	3.13974	0
X24T2_GGCGACTCAGGGAGAG=T	T	7699	1868	1.88336	0
X24T2_GGCGACTGTCGCGGTT=T	T	10090	2356	3.26065	0
X24T2_GGCGACTGTCTGCCAG=T	T	11561	2839	4.98227	0
X24T2_GGCGTGTTCCGTTGCT=T	T	6068	1616	2.05999	0
X24T2_GGCTCGAGTCAATGTC=T	T	9712	2292	1.70923	0
X24T2_GGCTCGATCAGCATGT=T	T	5658	1612	3.44645	0
X24T2_GGGACCTCAGTCAGAG=T	T	5108	1364	3.32811	0
X24T2_GGGAGATTCTGTACGA=T	T	7485	1633	1.92385	0
X24T2_GGGCATCCATTGCGGC=T	T	7775	2106	1.55627	2
X24T2_GGGCATCTCATCTGTT=T	T	6334	1657	2.09978	0
X24T2_GGGTCTGGTTACTGAC=T	T	6518	1628	4.64867	2
X24T2_GGGTTGCAGAGACTTA=T	T	6337	1543	2.13035	0
X24T2_GGGTTGCAGGGCTTGA=T	T	7853	1789	2.11384	0
X24T2_GGGTTGCCATATGCTG=T	T	5101	1426	2.84258	0
X24T2_GGTATTGCACCGAATT=T	T	7941	1815	1.72522	0
X24T2_GGTGAAGCAATCTACG=T	T	8203	2023	2.97452	0
X24T2_GGTGAAGCATTGCGGC=T	T	5031	1501	4.47227	0
X24T2_GGTGAAGGTGTGCGTC=T	T	5066	1361	3.05961	0
X24T2_GGTGCGTCAAGCGAGT=T	T	6596	1833	2.75925	0
X24T2_GGTGCGTGTGCAGACA=T	T	9037	2207	2.04714	0
X24T2_GGTGTTACAGCCTTTC=T	T	9118	2003	2.47861	0
X24T2_GTAACGTCAAGAAAGG=T	T	12482	2332	2.11505	8
X24T2_GTAACGTGTAGCTGCC=T	T	5139	1300	2.8021	0
X24T2_GTAACGTTCACTTACT=T	T	9247	2074	2.28182	0
X24T2_GTAACTGAGAGGTAGA=T	T	6247	1340	2.12902	0
X24T2_GTACGTAGTGATGCCC=T	T	12004	2473	2.47418	8
X24T2_GTACGTATCTCGTATT=T	T	5481	1590	2.60901	0
X24T2_GTACTTTCACCGGAAA=T	T	9126	2078	3.3421	8
X24T2_GTACTTTCATCCGTGG=T	T	8392	2018	2.31173	0
X24T2_GTAGGCCCAGGACGTA=T	T	15665	2483	1.02777	12
X24T2_GTAGGCCTCGGACAAG=T	T	8041	1889	1.95249	2
X24T2_GTAGTCACAATAACGA=T	T	6702	1611	1.93972	8
X24T2_GTAGTCAGTTAAAGAC=T	T	9745	2256	1.46742	2
X24T2_GTAGTCATCTCCCTGA=T	T	7033	1649	2.40296	0
X24T2_GTCAAGTAGTGAATTG=T	T	10760	2272	2.5	2
X24T2_GTCAAGTGTTGGTAAA=T	T	6377	1653	2.08562	0
X24T2_GTCAAGTTCGTATCAG=T	T	8641	1955	2.37241	0
X24T2_GTCACAATCGTACGGC=T	T	8405	2185	2.43902	2
X24T2_GTCACGGAGAACAACT=T	T	5783	1614	2.28255	2
X24T2_GTCATTTCACATTCGA=T	T	6871	1692	2.09576	0
X24T2_GTCATTTGTAATTGGA=T	T	6910	1554	3.16932	0
X24T2_GTCATTTTCCTTGCCA=T	T	19584	3482	1.45016	2
X24T2_GTCATTTTCGTTGACA=T	T	6174	1898	1.97603	0
X24T2_GTCCTCACAATCTGCA=T	T	8849	2097	1.80811	0
X24T2_GTCCTCAGTTGCGCAC=T	T	10495	2312	2.53454	0
X24T2_GTCGGGTAGTCGTTTG=T	T	5783	1490	3.37195	0
X24T2_GTCGTAAGTGATGCCC=T	T	5785	1491	2.88678	0
X24T2_GTCTCGTAGCTAACTC=T	T	5595	1578	2.94906	0
X24T2_GTGAAGGAGCGTGAGT=T	T	6678	1866	4.38754	2
X24T2_GTGAAGGCAACGATCT=T	T	8433	1931	3.08313	8
X24T2_GTGAAGGGTCCAGTTA=T	T	12076	2505	2.23584	0
X24T2_GTGAAGGTCTCGAGTA=T	T	8654	2240	2.40351	0
X24T2_GTGAAGGTCTTTACAC=T	T	10959	2355	1.73373	2
X24T2_GTGCAGCAGGTGGGTT=T	T	11209	2579	1.15978	2
X24T2_GTGCAGCGTTTCGCTC=T	T	15782	2669	2.64859	2
X24T2_GTGCATAAGTTACCCA=T	T	8316	1919	3.0784	0
X24T2_GTGCATACATACGCTA=T	T	4984	1342	3.45104	0
X24T2_GTGCATATCGCAGGCT=T	T	7613	1944	3.67792	2
X24T2_GTGCGGTGTGACGGTA=T	T	6233	1618	3.46543	0
X24T2_GTGCGGTGTGGTGTAG=T	T	7391	1876	2.90894	0
X24T2_GTGCTTCCATTACGAC=T	T	6180	1829	4.02913	0
X24T2_GTGCTTCTCTTCAACT=T	T	12129	2411	1.91277	2
X24T2_GTGGGTCCATGCCACG=T	T	6799	1748	2.5592	0
X24T2_GTGGGTCGTCCCTACT=T	T	9479	2152	1.94113	0
X24T2_GTGGGTCGTTAAGGGC=T	T	9302	2066	3.88089	2
X24T2_GTGTGCGTCAACGCTA=T	T	6504	1776	3.73616	0
X24T2_GTTAAGCTCCTATGTT=T	T	8171	1770	2.19067	2
X24T2_GTTACAGCAAAGGCGT=T	T	4966	1428	3.78574	0
X24T2_GTTACAGGTCACCCAG=T	T	14150	2903	2.86219	8
X24T2_GTTCATTAGATCCCGC=T	T	12772	2538	3.60946	2
X24T2_GTTCATTGTGACAAAT=T	T	6977	1836	1.7486	0
X24T2_GTTCTCGCAAGTCTAC=T	T	7579	1974	2.58609	0
X24T2_GTTCTCGCACATTCGA=T	T	5052	1434	2.53365	0
X24T2_GTTTCTAAGCGTAGTG=T	T	4919	1329	2.74446	0
X24T2_GTTTCTAAGGTCATCT=T	T	5094	1466	3.27837	2
X24T2_GTTTCTACACACCGCA=T	T	9004	2101	1.32163	0
X24T2_GTTTCTATCAACACCA=T	T	9756	2286	2.60353	0
X24T2_TAAACCGAGACTTTCG=T	T	9085	1879	1.81618	0
X24T2_TAAACCGTCCAGGGCT=T	T	10612	2189	2.3464	2
X24T2_TAAGAGACAAGCGTAG=T	T	5251	1386	3.99924	2
X24T2_TAAGCGTAGTACGCGA=T	T	11390	2384	2.58121	2
X24T2_TAAGCGTCATGCAATC=T	T	5424	1517	3.4292	0
X24T2_TAAGCGTGTGTCGCTG=T	T	4831	1257	2.15276	0
X24T2_TACACGACATGAAGTA=T	T	10073	2668	2.13442	0
X24T2_TACAGTGAGAACAATC=T	T	12400	2784	2.31452	0
X24T2_TACAGTGCAAAGGCGT=T	T	7177	1852	2.49408	2
X24T2_TACCTATCAGATGGGT=T	T	6690	1793	2.27205	2
X24T2_TACCTTAAGCAGATCG=T	T	5310	1549	4.72693	2
X24T2_TACCTTAGTACCGTAT=T	T	11540	2421	1.83709	8
X24T2_TACGGGCCATGACATC=T	T	6947	1743	2.51907	0
X24T2_TACGGGCTCCACGCAG=T	T	5183	1539	3.08702	0
X24T2_TACGGTACACATCTTT=T	T	9999	2249	3.12031	0
X24T2_TACTCGCCACATCCGG=T	T	14569	2974	1.70911	2
X24T2_TACTCGCTCTCTTATG=T	T	6652	1660	2.0896	0
X24T2_TACTTACAGTAGGTGC=T	T	6660	1586	1.63664	0
X24T2_TACTTACGTACTCTCC=T	T	8910	1919	1.81818	0
X24T2_TACTTACTCAGTCAGT=T	T	13446	2668	1.91135	2
X24T2_TACTTACTCGATCCCT=T	T	8258	2028	2.83362	0
X24T2_TACTTGTTCTGAGGGA=T	T	6759	1750	1.90857	0
X24T2_TAGACCAAGAGTAAGG=T	T	6700	1647	2.98507	0
X24T2_TAGACCAAGGACAGCT=T	T	18376	3144	2.73182	0
X24T2_TAGACCACAGTTAACC=T	T	5919	1661	2.9059	0
X24T2_TAGAGCTTCGGTCCGA=T	T	4945	1333	2.95248	0
X24T2_TAGTGGTAGATCGGGT=T	T	5197	1482	2.8478	0
X24T2_TAGTGGTTCTTACCTA=T	T	6611	1648	2.25382	0
X24T2_TAGTTGGGTCGAACAG=T	T	5068	1372	3.47277	0
X24T2_TAGTTGGTCTTGTATC=T	T	10155	2220	2.47169	2
X24T2_TCAACGATCCCAACGG=T	T	9291	2075	3.05672	2
X24T2_TCACAAGAGCTGCCCA=T	T	6242	1652	4.11727	0
X24T2_TCACGAACACCAGCAC=T	T	12092	2522	1.98478	8
X24T2_TCACGAACATGGATGG=T	T	5122	1421	3.27997	2
X24T2_TCAGCAAAGGTACTCT=T	T	6523	1539	2.11559	0
X24T2_TCAGCAATCAAGATCC=T	T	8748	2131	2.11477	0
X24T2_TCAGGATAGAAACCGC=T	T	12085	2442	2.58999	0
X24T2_TCAGGATTCTCCAGGG=T	T	5224	1464	4.01991	0
X24T2_TCAGGTAGTATGAATG=T	T	13652	2388	2.43188	2
X24T2_TCATTACAGATCCTGT=T	T	15956	3182	2.43795	0
X24T2_TCATTACGTCCAGTTA=T	T	6357	1850	3.22479	2
X24T2_TCATTACTCTTCGGTC=T	T	12055	2489	1.4185	0
X24T2_TCCACACAGTGCCAGA=T	T	10801	2248	2.78678	2
X24T2_TCCACACCAGGGTTAG=T	T	5673	1638	1.63934	0
X24T2_TCCACACGTCTAGCCG=T	T	7257	1828	3.18313	0
X24T2_TCCCGATAGTGTTTGC=T	T	5941	1781	3.04663	0
X24T2_TCCCGATGTGACCAAG=T	T	10053	2166	2.15856	0
X24T2_TCCCGATGTTATGCGT=T	T	7040	1853	3.72159	0
X24T2_TCGAGGCGTGACGGTA=T	T	6922	1838	2.48483	2
X24T2_TCGCGAGAGACATAAC=T	T	6094	1835	2.29734	0
X24T2_TCGCGTTAGAACAACT=T	T	4979	1354	2.73147	0
X24T2_TCGCGTTAGTACGATA=T	T	5355	1365	1.94211	0
X24T2_TCGCGTTCAATGGATA=T	T	9034	2174	2.88909	11
X24T2_TCGCGTTGTAAACGCG=T	T	8011	2051	2.25939	0
X24T2_TCGGGACGTATAGGTA=T	T	4776	1390	2.30318	0
X24T2_TCGGTAAAGTGTTTGC=T	T	7008	1704	2.4258	0
X24T2_TCGGTAAGTACCATCA=T	T	5395	1421	2.72475	0
X24T2_TCGTACCAGGGCACTA=T	T	6636	1842	2.8481	2
X24T2_TCGTACCAGTACCGGA=T	T	9048	2055	1.73519	8
X24T2_TCGTACCGTCAGCTAT=T	T	8356	2048	2.28578	2
X24T2_TCGTACCTCATAACCG=T	T	9666	1998	3.63128	0
X24T2_TCGTAGAGTCGAATCT=T	T	6225	1535	3.1004	0
X24T2_TCTCATACACTCAGGC=T	T	8808	1967	2.5772	0
X24T2_TCTCTAAAGACCGGAT=T	T	7460	1965	1.98391	0
X24T2_TCTGAGAGTCTCCCTA=T	T	7154	1945	2.71177	0
X24T2_TCTGAGATCGTGGGAA=T	T	14970	2494	3.04609	2
X24T2_TCTTTCCCAGATGAGC=T	T	13012	2710	2.49769	12
X24T2_TCTTTCCGTTATTCTC=T	T	15183	3132	1.77172	1
X24T2_TCTTTCCTCACATAGC=T	T	5544	1552	3.30087	0
X24T2_TCTTTCCTCAGAGCTT=T	T	12709	2384	1.66811	8
X24T2_TCTTTCCTCTTGTACT=T	T	7489	1886	2.93764	2
X24T2_TGAAAGAAGCCTCGTG=T	T	6378	1768	3.62183	2
X24T2_TGACTAGGTATCGCAT=T	T	16588	3051	1.76031	2
X24T2_TGACTAGTCCACTGGG=T	T	13150	2786	2.14449	2
X24T2_TGACTTTGTCTCGTTC=T	T	4890	1479	2.55624	0
X24T2_TGAGCATAGTGGTAAT=T	T	5957	1553	2.08158	0
X24T2_TGAGCATGTAAGAGGA=T	T	8054	1688	3.01713	0
X24T2_TGAGCATGTCAATACC=T	T	16771	2962	3.00519	2
X24T2_TGAGCATTCCCTTGCA=T	T	7390	1721	2.25981	2
X24T2_TGAGCCGAGCGAGAAA=T	T	8529	1991	1.87595	2
X24T2_TGAGCCGAGGACAGAA=T	T	11090	2424	2.40757	0
X24T2_TGAGCCGGTCCAGTTA=T	T	5220	1450	3.33333	0
X24T2_TGAGGGACATGCTGGC=T	T	4936	1296	1.07374	2
X24T2_TGAGGGAGTAATTGGA=T	T	5068	1290	3.27545	0
X24T2_TGAGGGAGTGTGGCTC=T	T	7653	1674	1.96002	0
X24T2_TGAGGGATCCTTTACA=T	T	9476	2180	2.4694	0
X24T2_TGATTTCCAATCACAC=T	T	10584	2081	3.48639	8
X24T2_TGCACCTCAAAGAATC=T	T	17161	2963	2.87279	2
X24T2_TGCACCTGTGATAAGT=T	T	16039	2874	2.78696	2
X24T2_TGCACCTGTGCAGACA=T	T	15971	2835	1.88467	8
X24T2_TGCACCTTCCGCGTTT=T	T	12066	2574	3.48914	2
X24T2_TGCACCTTCTCTGAGA=T	T	10481	2614	2.01317	0
X24T2_TGCCAAACATCGTCGG=T	T	9502	2085	2.55736	2
X24T2_TGCCCATAGAGCTGGT=T	T	10402	2327	2.73024	2
X24T2_TGCCCTAGTCCAGTAT=T	T	5780	1707	2.61246	0
X24T2_TGCGCAGAGCTAACAA=T	T	8436	2002	2.59602	0
X24T2_TGCGCAGAGTTGTCGT=T	T	5525	1496	2.22624	0
X24T2_TGCGCAGCAGACTCGC=T	T	6177	1585	2.99498	0
X24T2_TGCGCAGGTTAAGATG=T	T	4872	1341	2.44253	0
X24T2_TGCTACCCAAGAGGCT=T	T	5560	1624	2.01439	0
X24T2_TGCTACCCATGCCCGA=T	T	7399	1822	3.37883	0
X24T2_TGCTACCGTAACGTTC=T	T	7837	1565	1.1484	2
X24T2_TGCTGCTCACATTAGC=T	T	12273	2621	1.51552	2
X24T2_TGCTGCTGTCTAGGTT=T	T	18252	3346	2.44357	8
X24T2_TGGCGCAAGGTGATTA=T	T	5412	1395	2.36511	0
X24T2_TGGCGCACATGCCTTC=T	T	8848	1854	2.88201	0
X24T2_TGGCGCATCACTCTTA=T	T	9322	2057	2.13474	0
X24T2_TGGCGCATCATGTCCC=T	T	9640	2173	1.71162	0
X24T2_TGGCTGGTCGTGGTCG=T	T	7129	1571	2.66517	0
X24T2_TGGGAAGAGCTGAAAT=T	T	7450	2037	3.79866	0
X24T2_TGGGCGTTCCGCGCAA=T	T	9554	2298	2.85744	2
X24T2_TGGTTAGCAGGTGGAT=T	T	5509	1559	2.37793	0
X24T2_TGGTTAGTCCTTTCTC=T	T	9471	1977	2.21729	0
X24T2_TGGTTCCAGTTACCCA=T	T	11007	2467	1.98964	0
X24T2_TGGTTCCCAATACGCT=T	T	15800	3399	3.60759	2
X24T2_TGGTTCCTCTCCAGGG=T	T	10093	2342	2.5265	2
X24T2_TGTATTCAGCTTCGCG=T	T	11591	2243	2.93331	0
X24T2_TGTATTCAGTGATCGG=T	T	8440	1844	2.71327	0
X24T2_TGTATTCGTGATGTCT=T	T	14002	2940	3.5852	0
X24T2_TGTCCCAGTTTGTTGG=T	T	9571	2160	1.66127	0
X24T2_TGTGGTACACCACCAG=T	T	8278	2034	2.69389	2
X24T2_TGTGGTAGTTGCCTCT=T	T	6888	1697	2.06156	2
X24T2_TGTTCCGCACTATCTT=T	T	13919	2736	4.29629	2
X24T2_TGTTCCGTCGCATGGC=T	T	12760	2523	1.87304	8
X24T2_TTAACTCGTCTTTCAT=T	T	5166	1318	3.44561	0
X24T2_TTAACTCTCAGCAACT=T	T	12594	2447	1.45307	8
X24T2_TTAGGCACACAAGCCC=T	T	6560	1692	2.46951	1
X24T2_TTAGTTCGTCGACTGC=T	T	10538	2799	3.41621	8
X24T2_TTATGCTCAAGAAAGG=T	T	5778	1790	3.53063	2
X24T2_TTATGCTCATCCCACT=T	T	14337	2549	2.09946	12
X24T2_TTATGCTTCGGAGGTA=T	T	8334	1849	3.41973	8
X24T2_TTCCCAGCATACCATG=T	T	10303	2290	2.44589	0
X24T2_TTCCCAGGTCTAAACC=T	T	15281	2648	2.89248	2
X24T2_TTCGGTCCATCACCCT=T	T	5274	1472	2.46492	0
X24T2_TTCTACAAGATGTAAC=T	T	7240	1745	2.43094	0
X24T2_TTCTCCTCAGAGCCAA=T	T	9048	2220	2.15517	2
X24T2_TTCTTAGTCCCTTGCA=T	T	16230	2676	1.70672	8
X24T2_TTGACTTAGAGATGAG=T	T	6296	1563	2.46188	0
X24T2_TTGACTTGTTGGACCC=T	T	7274	1305	0.962332	2
X24T2_TTGCGTCAGGCGACAT=T	T	5406	1384	2.38624	0
X24T2_TTGCGTCAGTACTTGC=T	T	6655	1659	1.75808	0
X24T2_TTGCGTCCAGCCAGAA=T	T	9989	2007	1.11122	2
X24T2_TTGCGTCGTCTTGCGG=T	T	12235	2116	2.37842	12
X24T2_TTGGAACAGTGTCTCA=T	T	4945	1476	2.62892	8
X24T2_TTGGAACAGTTGTCGT=T	T	7848	1907	2.16616	0
X24T2_TTGGAACCAAAGTGCG=T	T	5765	1527	2.48049	0
X24T2_TTGGAACCATCCCACT=T	T	13418	2727	1.63214	0
X24T2_TTGGAACTCATGCATG=T	T	11395	2125	2.27293	2
X24T2_TTGGCAACACTTCTGC=T	T	7423	1707	4.48606	2
X24T2_TTGTAGGCAATACGCT=T	T	5609	1430	2.83473	0
[truncated: 3,385 more rows]
