# Supplementary material for: Development of a Prognostic Signature Based on Single-Cell RNA Sequencing Data of Immune Cells in Intrahepatic Cholangiocarcinoma
Source: Front Genet. 2021 Feb 4;11:615680. doi: 10.3389/fgene.2020.615680 (PMC7890365; doi:10.3389/fgene.2020.615680)
Supplement: Supplementary Table 3 — Cluster classification of B cells from the t-SNE algorithm. [file Table_6.XLSX]

## Sheet: Sheet1
Supplementary Table 3.Cluster classification of B cells from the t-SNE algorithm.
orig.ident	cell origin	nCount_RNA	nFeature_RNA	percent.mt	seurat_clusters
X18P_AAAGTAGGTCATCGGC=N	N	6091	1516	3.43129	0
X18P_AACACGTGTCCAGTTA=N	N	12003	2664	3.78239	5
X18P_AACCATGTCACATACG=N	N	5987	1614	2.43862	0
X18P_AACCGCGAGGGTCGAT=N	N	4632	1662	1.44646	0
X18P_AACGTTGAGTCGCCGT=N	N	3907	1216	1.97082	0
X18P_AACGTTGCAACACGCC=N	N	6380	1643	1.63009	0
X18P_AACGTTGCAAGCCGCT=N	N	3461	746	2.02254	2
X18P_AACTCAGTCAGGTAAA=N	N	3241	1163	1.72786	0
X18P_AACTCCCGTTCTGAAC=N	N	4294	1310	1.67676	0
X18P_AACTGGTAGTGTTGAA=N	N	4102	1397	2.31594	0
X18P_AAGACCTAGTATTGGA=N	N	6622	1670	4.27363	0
X18P_AAGGCAGGTCTTCAAG=N	N	6031	1850	2.0063	4
X18P_AAGGTTCTCTGGTATG=N	N	10682	2492	3.07995	5
X18P_AAGTCTGAGGTAAACT=N	N	2298	829	2.30635	0
X18P_AATCGGTGTCCAGTTA=N	N	2119	975	1.65172	0
X18P_ACACCAAGTCTGATCA=N	N	7308	1935	2.06623	0
X18P_ACACCAATCCTTTACA=N	N	5280	1500	1.26894	0
X18P_ACACCGGGTAAGTAGT=N	N	4554	1443	3.44752	0
X18P_ACACCGGTCTTTCCTC=N	N	8818	2270	3.11862	4
X18P_ACAGCTATCAGTTGAC=N	N	12664	2678	3.70341	5
X18P_ACATCAGGTCTGGAGA=N	N	5737	1732	3.62559	0
X18P_ACATCAGGTGGCAAAC=N	N	3701	1197	2.86409	0
X18P_ACATGGTGTCGGCACT=N	N	4611	1339	0.95424	0
X18P_ACATGGTTCGTGGACC=N	N	3941	1470	2.15681	0
X18P_ACCAGTAAGTTATCGC=N	N	3337	1177	1.22865	0
X18P_ACCGTAATCAAGAAGT=N	N	1923	855	5.46022	0
X18P_ACGAGCCTCGGCTACG=N	N	15558	3151	3.51588	5
X18P_ACGAGGAGTCTACCTC=N	N	11463	2525	3.03585	5
X18P_ACGATACTCAAACCAC=N	N	18868	3536	3.40789	5
X18P_ACGCAGCCAAAGAATC=N	N	3198	1229	3.68981	0
X18P_ACGGAGACACCCATGG=N	N	7986	1924	2.05359	0
X18P_ACGGGCTCACCAGGTC=N	N	7510	1926	2.49001	4
X18P_ACGGGTCCACGGATAG=N	N	9229	1984	3.62986	0
X18P_ACGTCAAGTGGGTATG=N	N	15250	1646	0.695082	2
X18P_ACTGAACTCAGCACAT=N	N	4432	1563	2.88809	0
X18P_ACTGAACTCGCAGGCT=N	N	6118	1866	3.31808	0
X18P_ACTGAGTTCGCGGATC=N	N	3856	1357	2.43776	0
X18P_ACTGATGGTAGAGCTG=N	N	7836	2091	2.67994	4
X18P_ACTGTCCTCAGTTTGG=N	N	2195	917	0.364465	0
X18P_ACTTACTCACCGGAAA=N	N	8373	2137	2.05422	0
X18P_ACTTTCAGTTGGACCC=N	N	7716	1935	3.49922	0
X18P_AGAGCGAAGGCTACGA=N	N	10395	2435	1.90476	4
X18P_AGAGCGAGTATAGGGC=N	N	5743	1553	1.49748	0
X18P_AGAGCTTAGTGGTAGC=N	N	4965	1526	1.65156	0
X18P_AGAGTGGAGAGCTGGT=N	N	2282	975	3.54952	4
X18P_AGCAGCCAGTAATCCC=N	N	3178	1206	1.95091	0
X18P_AGCAGCCGTGGTCTCG=N	N	10173	2265	4.39398	5
X18P_AGCGTCGAGAAACCGC=N	N	7673	2196	2.80203	4
X18P_AGCTCCTTCTGGCGAC=N	N	7733	2224	2.44407	4
X18P_AGCTCTCGTGATGCCC=N	N	15345	3114	3.33659	5
X18P_AGCTTGAAGCTAACAA=N	N	7392	2092	2.43506	4
X18P_AGGTCCGAGGATATAC=N	N	6326	1742	1.04331	0
X18P_AGGTCCGGTATCAGTC=N	N	5847	1642	3.81392	0
X18P_AGGTCCGGTTTCCACC=N	N	4247	1322	0.753473	0
X18P_AGTAGTCCATGGTAGG=N	N	9073	2231	2.78849	0
X18P_AGTAGTCTCACCATAG=N	N	4067	1266	1.8687	0
X18P_AGTCTTTCAACCGCCA=N	N	4016	1252	2.49004	0
X18P_AGTGGGACACGGACAA=N	N	6361	2002	2.21663	4
X18P_AGTGGGATCCAAAGTC=N	N	3849	1412	4.7285	0
X18P_AGTGTCAAGGACACCA=N	N	3327	1232	1.71326	0
X18P_AGTTGGTGTATATGAG=N	N	15441	3234	2.22136	5
X18P_ATAAGAGTCGAGAACG=N	N	4704	1480	1.6369	4
X18P_ATAGACCAGATGGGTC=N	N	9976	2472	2.6664	5
X18P_ATCACGATCGTAGGAG=N	N	4528	1351	12.3675	0
X18P_ATCATCTGTCTAGTGT=N	N	7013	1817	3.0087	0
X18P_ATCCACCCACCAGATT=N	N	9737	2354	2.82428	5
X18P_ATCCGAATCCAGGGCT=N	N	4934	1724	1.68221	0
X18P_ATCGAGTGTAAGGGCT=N	N	3157	1300	2.02724	0
X18P_ATCGAGTGTGTGCCTG=N	N	3597	1357	3.19711	0
X18P_ATCTACTAGTACCGGA=N	N	13580	2898	3.07069	5
X18P_ATCTGCCAGATGTTAG=N	N	8005	2280	2.96065	0
X18P_ATGCGATTCAACCAAC=N	N	18281	3282	4.4363	5
X18P_ATGGGAGTCAACCAAC=N	N	11948	2552	3.00469	4
X18P_ATTACTCCACCACCAG=N	N	6390	1918	1.2989	0
X18P_ATTACTCGTCGTCTTC=N	N	7245	1883	1.79434	0
X18P_ATTATCCGTAGCTGCC=N	N	8573	2193	3.73265	0
X18P_ATTGGTGCAGCTCGAC=N	N	5479	1761	2.51871	0
X18P_ATTTCTGGTAGGACAC=N	N	7836	2040	3.10107	4
X18P_CAAGAAAAGACCTAGG=N	N	3727	1302	2.11967	0
X18P_CAAGTTGCATACGCCG=N	N	2547	990	1.68826	0
X18P_CAAGTTGGTAGTAGTA=N	N	11494	2553	4.17609	5
X18P_CACACCTGTCCTAGCG=N	N	5433	1401	1.03074	0
X18P_CACACTCTCATCGGAT=N	N	3634	1524	11.2273	4
X18P_CACAGGCAGAGACTAT=N	N	5514	1860	1.70475	4
X18P_CACATAGGTTTGTTGG=N	N	3289	1228	1.45941	0
X18P_CACATTTCACATTTCT=N	N	8183	2333	1.95527	4
X18P_CACATTTTCTTGCATT=N	N	4733	1773	1.33108	4
X18P_CACCACTGTCTGGTCG=N	N	11506	2533	2.65948	5
X18P_CACCTTGAGTGGACGT=N	N	2065	948	1.40436	0
X18P_CACCTTGTCACAGTAC=N	N	13644	3016	3.28349	5
X18P_CAGAGAGGTTGTACAC=N	N	9043	2274	2.5987	5
X18P_CAGAGAGTCTGGCGAC=N	N	3913	1284	1.89113	0
X18P_CAGATCATCGTACGGC=N	N	9761	2319	2.36656	5
X18P_CAGCAGCCAGCGTCCA=N	N	4877	1438	2.35801	0
X18P_CAGCAGCGTCGCATCG=N	N	11327	2867	1.46552	4
X18P_CAGCCGAAGTGTGGCA=N	N	3733	1407	1.66086	0
X18P_CAGCGACAGGACATTA=N	N	7251	1760	1.82044	0
X18P_CAGCGACAGTCCCACG=N	N	6730	1966	2.67459	0
X18P_CAGCTAAAGCTAGTGG=N	N	3136	1087	1.69005	0
X18P_CAGCTAACAAGACGTG=N	N	4118	1435	1.91841	4
X18P_CAGCTAAGTACTTCTT=N	N	15048	3283	2.19298	5
X18P_CAGTCCTCAAGGGTCA=N	N	8273	2081	4.62952	0
X18P_CATATTCAGCGTCAAG=N	N	18771	3404	2.79154	5
X18P_CATATTCGTCGTCTTC=N	N	4671	1512	3.08285	0
X18P_CATCAGACAAGCTGTT=N	N	4105	1301	2.16809	0
X18P_CATCAGAGTTCATGGT=N	N	6399	1698	2.20347	0
X18P_CATCAGATCACTATTC=N	N	2313	944	1.46995	0
X18P_CATCGGGAGATCGATA=N	N	10579	2407	4.64127	0
X18P_CATCGGGGTGGAAAGA=N	N	3488	1239	2.20757	0
X18P_CATGACAGTCCATCCT=N	N	13360	1589	0.793413	0
X18P_CATTATCGTGGGTCAA=N	N	13139	2675	2.90737	5
X18P_CCAATCCGTAAATGTG=N	N	8728	2180	3.75802	0
X18P_CCACTACCACGAAATA=N	N	8574	2037	3.40564	0
X18P_CCACTACGTCCGAGTC=N	N	5728	1687	1.85056	0
X18P_CCAGCGAAGGGTGTGT=N	N	6760	1621	1.68639	0
X18P_CCAGCGATCAGTCAGT=N	N	3855	1227	1.2192	0
X18P_CCATGTCTCCTTTCGG=N	N	6066	1686	1.66502	4
X18P_CCCAGTTAGCGTGTCC=N	N	10884	2300	3.19735	0
X18P_CCCATACTCAGGTTCA=N	N	17516	3523	2.75748	5
X18P_CCCTCCTAGGTGCTTT=N	N	3712	1310	2.07435	0
X18P_CCCTCCTTCGCGATCG=N	N	4185	1400	2.3178	0
X18P_CCGTACTAGCTAAGAT=N	N	2809	1196	1.60199	0
X18P_CCTACACGTTGGAGGT=N	N	4606	1366	1.73686	0
X18P_CCTACCACATTGAGCT=N	N	4170	1194	1.82254	0
X18P_CCTAGCTTCTCGCTTG=N	N	2416	859	0.869205	0
X18P_CCTATTAAGTAGATGT=N	N	5701	1608	1.73654	0
X18P_CCTCTGAAGGCGATAC=N	N	9687	2224	3.15887	0
X18P_CCTTTCTAGTCATCCA=N	N	4325	1192	3.93064	0
X18P_CGAACATAGCGGATCA=N	N	4353	1473	3.14725	0
X18P_CGAACATTCGTGACAT=N	N	3440	1317	0.959302	0
X18P_CGAATGTTCAGCGACC=N	N	4868	1584	2.52671	4
X18P_CGACCTTAGACTCGGA=N	N	5511	1664	1.41535	0
X18P_CGACCTTCAAGAAAGG=N	N	2261	952	0.928793	4
X18P_CGACTTCCACAGAGGT=N	N	2730	1137	2.5641	4
X18P_CGACTTCGTTCGGCAC=N	N	6324	1601	1.31246	0
X18P_CGAGAAGTCAATCACG=N	N	5032	1724	1.90779	4
X18P_CGAGCCACAGCTGTGC=N	N	6329	1827	1.58003	4
X18P_CGAGCCAGTGCTGTAT=N	N	6404	1759	2.3579	0
X18P_CGATCGGCAATCTGCA=N	N	4926	1438	2.13155	0
X18P_CGATCGGGTTTCGCTC=N	N	3318	1188	1.74804	0
X18P_CGATGTAAGAGACTAT=N	N	5209	1621	1.01747	0
X18P_CGATTGATCACATGCA=N	N	4742	1613	2.57275	4
X18P_CGCCAAGAGACCTAGG=N	N	3619	1178	1.74081	0
X18P_CGCGGTATCCCAAGAT=N	N	6324	1976	2.2296	4
X18P_CGGACACTCAGAGGTG=N	N	9980	2399	1.80361	5
X18P_CGGACGTTCTCTGAGA=N	N	6314	1613	3.45264	0
X18P_CGGACTGTCCGAATGT=N	N	5518	1534	2.39217	0
X18P_CGGAGTCTCGCCAAAT=N	N	5948	1803	2.75723	0
X18P_CGTAGGCCACCGATAT=N	N	7000	2164	2.81429	4
X18P_CGTGTAAGTCGAATCT=N	N	6312	1707	3.91318	4
X18P_CGTGTAATCCGCAAGC=N	N	5444	1660	3.63703	4
X18P_CGTGTAATCGGCGGTT=N	N	3000	1151	1.7	0
X18P_CGTGTAATCTTCAACT=N	N	3483	1282	2.21074	0
X18P_CGTTAGAAGAAACCTA=N	N	11997	2563	3.15912	0
X18P_CGTTAGACACGGTGTC=N	N	2834	1145	1.51729	0
X18P_CGTTCTGCAAGTCTAC=N	N	4488	1506	2.54011	0
X18P_CGTTCTGGTTACGGAG=N	N	4395	1358	0.796359	0
X18P_CGTTGGGTCTTAGAGC=N	N	4915	1511	1.66836	0
X18P_CTAATGGGTCTACCTC=N	N	8278	2354	1.99324	4
X18P_CTACATTGTCAGCTAT=N	N	4395	1413	2.22981	0
X18P_CTACCCAAGAGTCTGG=N	N	3085	1224	2.46353	0
X18P_CTAGAGTAGGGCACTA=N	N	4260	1463	1.87793	0
X18P_CTAGAGTGTGGAAAGA=N	N	8639	2077	3.22954	0
X18P_CTCACACGTCTGCGGT=N	N	8886	2221	4.7828	4
X18P_CTCATTATCCTATGTT=N	N	9861	2558	1.99777	4
X18P_CTCGAAACATTCGACA=N	N	7633	1896	3.26215	0
X18P_CTCGAAAGTCAAAGCG=N	N	4988	1399	2.1652	0
X18P_CTCGTACCAGTTAACC=N	N	4489	1412	2.36133	0
X18P_CTCGTCAAGTGAAGTT=N	N	7748	1984	3.00723	0
X18P_CTCTAATTCGGATGTT=N	N	4540	1522	4.00881	0
X18P_CTCTACGTCCAGATCA=N	N	4968	1560	1.40902	0
X18P_CTCTGGTCATGGATGG=N	N	2618	1050	2.75019	0
X18P_CTGCGGAGTTGAGGTG=N	N	3431	1146	1.80705	0
X18P_CTGCGGATCATGTCTT=N	N	3431	1360	1.89449	0
X18P_CTGCTGTTCGTCCAGG=N	N	2638	876	8.94617	0
X18P_CTGTGCTGTCAAGCGA=N	N	2322	1009	3.91904	0
X18P_CTTAACTTCACTTCAT=N	N	4223	1483	1.13663	0
X18P_CTTACCGCATTCTCAT=N	N	9894	2302	2.15282	4
X18P_CTTCTCTCACAGAGGT=N	N	6365	1884	1.94815	4
X18P_CTTCTCTGTCGTCTTC=N	N	7583	2275	2.45286	4
X18P_GAACATCCACGGATAG=N	N	4859	1430	1.9963	0
X18P_GAACCTAAGCAGCGTA=N	N	6444	1642	3.15022	0
X18P_GAACGGATCACATACG=N	N	7503	1954	2.27909	0
X18P_GAACGGATCCTGTAGA=N	N	4225	1379	1.46746	0
X18P_GAATAAGCAGATGGCA=N	N	5350	1508	3.21495	0
X18P_GACACGCCAAGTCATC=N	N	3784	1316	1.69133	0
X18P_GACAGAGTCAGTACGT=N	N	3688	1162	2.1692	0
X18P_GACCAATCAGACGCAA=N	N	6025	1658	3.36929	0
X18P_GACCAATGTAGGCATG=N	N	5557	1762	1.74555	0
X18P_GACCAATGTGGTCCGT=N	N	18211	3430	3.85481	5
X18P_GACCAATTCCGCTGTT=N	N	6121	1879	2.82634	4
X18P_GACCTGGAGTCCGGTC=N	N	4491	1459	3.49588	0
X18P_GACCTGGTCTCGCTTG=N	N	4918	1769	1.36234	0
X18P_GACGCGTGTTTGACAC=N	N	5276	1605	2.5019	0
X18P_GACGCGTTCATCGATG=N	N	3698	1419	2.02812	0
X18P_GACGGCTGTAAAGTCA=N	N	6884	1678	2.77455	0
X18P_GACGGCTTCAACACGT=N	N	4795	1694	1.91867	4
X18P_GACGTTACATTTCACT=N	N	4967	1534	2.53674	0
X18P_GACTAACCATTCACTT=N	N	11329	2634	3.17769	5
X18P_GACTACATCTTGAGGT=N	N	4262	1413	1.5955	0
X18P_GACTGCGCAAGGACTG=N	N	7959	1785	5.20166	0
X18P_GACTGCGTCGCCATAA=N	N	3826	1293	3.18871	0
X18P_GAGCAGAGTAGAAAGG=N	N	7374	2035	1.17982	4
X18P_GAGGTGAAGAGTTGGC=N	N	4815	1475	2.20145	0
X18P_GAGGTGAGTACATGTC=N	N	5407	1690	2.10838	0
X18P_GAGTCCGCAGTCCTTC=N	N	5046	1471	1.74396	4
X18P_GAGTCCGGTATAGGGC=N	N	4320	1458	1.64352	4
X18P_GATCGATCAACTGCGC=N	N	4264	1441	2.06379	0
X18P_GATCGCGTCCCTTGCA=N	N	8504	1228	0.576199	2
X18P_GATCGTAAGCGTAATA=N	N	3566	1375	3.67358	0
X18P_GATCGTAGTCGCTTCT=N	N	4083	1389	0.906196	0
X18P_GATGAGGGTCTCTTTA=N	N	8322	2209	2.52343	4
X18P_GATGCTAAGCTTCGCG=N	N	4253	1432	0.681872	0
X18P_GATGCTACATAGGATA=N	N	4096	1296	1.95312	0
X18P_GATTCAGGTCGGCACT=N	N	9512	1977	2.97519	0
X18P_GATTCAGGTTGGTGGA=N	N	2913	1131	1.47614	0
X18P_GCAAACTCAGCGATCC=N	N	3552	1236	1.7455	0
X18P_GCAATCATCTTTCCTC=N	N	2973	1306	1.95089	4
X18P_GCACATACAGATGGGT=N	N	4177	1453	2.37012	0
X18P_GCACTCTCAATGTTGC=N	N	4585	1481	3.03162	4
X18P_GCAGCCAGTACCGGCT=N	N	12365	2657	3.37242	5
X18P_GCAGCCAGTGTTCGAT=N	N	2401	834	13.8692	0
X18P_GCAGTTAAGTGTGGCA=N	N	7636	2001	2.09534	4
X18P_GCATACACACACATGT=N	N	6320	1857	1.26582	4
X18P_GCATACACACAGACTT=N	N	6886	2052	1.58292	4
X18P_GCATGATCAGTAGAGC=N	N	5360	1636	1.88433	4
X18P_GCATGCGCAGGACGTA=N	N	2929	1124	1.67293	0
X18P_GCATGTACATATACCG=N	N	6626	1960	1.67522	4
X18P_GCGACCACAAGAGTCG=N	N	6967	1998	2.31089	0
X18P_GCGAGAAGTAACGACG=N	N	9216	2272	3.60243	0
X18P_GCGCAGTAGAAGGACA=N	N	9592	2384	1.73061	4
X18P_GCGCGATTCTTGTCAT=N	N	6165	1880	1.28143	4
X18P_GCTGCAGGTCTGCAAT=N	N	4868	1531	1.88989	4
X18P_GCTGCGAGTTTGTTTC=N	N	2328	895	1.76117	0
X18P_GCTGCTTTCCGTAGGC=N	N	3025	1164	2.77686	0
X18P_GCTGGGTAGACCTAGG=N	N	2787	1109	0.968784	0
X18P_GCTGGGTAGTCCGGTC=N	N	4386	1414	1.61879	0
X18P_GCTTCCACAAAGGTGC=N	N	8365	2063	3.2636	0
X18P_GCTTGAAAGCTCCTCT=N	N	13246	2742	2.92919	4
X18P_GCTTGAAAGGATGTAT=N	N	4665	1591	1.39335	4
X18P_GGAACTTAGGATGGAA=N	N	12257	2548	4.07114	5
X18P_GGAACTTAGGCCCGTT=N	N	4988	1611	1.48356	4
X18P_GGAACTTCATGCCACG=N	N	3564	1230	3.78788	0
X18P_GGAATAAAGTACTTGC=N	N	12220	2937	1.83306	4
X18P_GGAATAAAGTCACGCC=N	N	6415	1792	3.5074	0
X18P_GGACAGAAGTGAACAT=N	N	2446	879	1.34914	0
X18P_GGACATTCATGCCTTC=N	N	13886	2835	2.95982	4
X18P_GGACATTGTAGCTCCG=N	N	3731	1399	1.92978	0
X18P_GGACGTCCAAGCGTAG=N	N	3375	1242	2.57778	0
X18P_GGAGCAAAGTTACGGG=N	N	5665	1538	3.83054	0
X18P_GGAGCAACATTACGAC=N	N	6834	1791	4.28739	0
X18P_GGAGCAATCTTGCATT=N	N	9052	2198	3.47989	5
X18P_GGATGTTAGTCGATAA=N	N	14633	2735	3.0069	5
X18P_GGATTACAGGACTGGT=N	N	2433	1024	2.09618	0
X18P_GGCAATTTCTGACCTC=N	N	4310	1427	2.529	0
X18P_GGCCGATGTATAAACG=N	N	5183	1526	3.66583	0
X18P_GGCGACTGTGTTCGAT=N	N	5829	1739	2.77921	0
X18P_GGCTCGAGTCGAACAG=N	N	8255	2111	5.79043	0
X18P_GGGAATGCATACTCTT=N	N	2936	1263	1.66894	4
X18P_GGGACCTAGGCCCTCA=N	N	4654	1479	3.07263	0
X18P_GGGTTGCAGGACAGCT=N	N	4754	1386	3.84939	0
X18P_GGGTTGCAGTCCCACG=N	N	2974	1248	1.74849	0
X18P_GGTGTTATCACATGCA=N	N	4561	1440	1.68823	0
X18P_GTAACTGAGTTGTCGT=N	N	4715	1773	2.31177	4
X18P_GTACGTATCGCCAAAT=N	N	5207	1243	2.7463	0
X18P_GTACTCCAGAGAGCTC=N	N	3114	1120	5.78035	0
X18P_GTAGGCCAGGAATCGC=N	N	6001	1854	3.24946	0
X18P_GTAGTCAAGATATACG=N	N	11198	2568	2.85765	5
X18P_GTATCTTCACGGTGTC=N	N	5237	1554	2.71148	0
X18P_GTATCTTCAGGTCGTC=N	N	4550	1334	1.25275	0
X18P_GTATCTTGTAGCCTCG=N	N	4572	1482	1.88101	0
X18P_GTATCTTGTTCAACCA=N	N	2765	781	0.433996	4
X18P_GTATTCTGTACATGTC=N	N	7177	1724	2.45228	0
X18P_GTATTCTGTCTAGTGT=N	N	19910	3235	2.49623	5
X18P_GTCAAGTAGTGATCGG=N	N	3174	1324	1.19723	0
X18P_GTCAAGTGTGCCTGCA=N	N	7126	1772	3.52231	0
X18P_GTCACAAAGAAACCAT=N	N	12179	2093	1.78997	0
X18P_GTCACAAAGTATCGAA=N	N	2919	1165	1.67866	0
X18P_GTCACAACACCAGGCT=N	N	7233	1769	1.43785	0
X18P_GTCACAACATCACGTA=N	N	5015	1368	1.65503	4
X18P_GTCCTCATCAACGGCC=N	N	5683	1769	3.3609	0
X18P_GTCGGGTAGGATGCGT=N	N	8423	1859	5.69868	0
X18P_GTCGTAACAGGTGCCT=N	N	5283	1588	2.25251	0
X18P_GTCGTAAGTCCGTTAA=N	N	4600	1670	1.86957	4
X18P_GTGCATAGTTCGGCAC=N	N	4327	1359	4.15993	0
X18P_GTGCTTCCAGATGGCA=N	N	4823	1453	1.0367	0
X18P_GTGGGTCTCAGCGACC=N	N	7222	1808	3.11548	0
X18P_GTTAAGCCATGCCTTC=N	N	4072	1211	1.94008	0
X18P_GTTCATTGTCCGAGTC=N	N	7666	1995	2.50457	0
X18P_GTTCTCGAGACCCACC=N	N	6085	1529	3.82909	0
X18P_TAAACCGCAAGCGAGT=N	N	5342	1729	1.16061	4
X18P_TAAGAGAAGATCGGGT=N	N	4582	1484	3.25186	0
X18P_TACCTATTCCCTCTTT=N	N	5410	1485	1.36784	0
X18P_TACCTTATCTCTAAGG=N	N	3970	1213	1.3602	0
X18P_TACGGATAGGACAGCT=N	N	7483	2162	1.176	4
X18P_TACGGATTCGCTGATA=N	N	4740	1699	1.89873	4
X18P_TACGGGCCATGGTCTA=N	N	3467	1247	1.61523	0
X18P_TACGGGCTCATCTGCC=N	N	3774	1372	1.72231	0
X18P_TACGGTATCTCCGGTT=N	N	4974	1613	1.52795	0
X18P_TACTTACTCCATGAGT=N	N	2312	947	1.29758	0
X18P_TACTTACTCGCCAAAT=N	N	4906	1529	1.42682	0
X18P_TACTTGTAGTAGTGCG=N	N	2082	745	8.78963	2
X18P_TACTTGTCAGATCTGT=N	N	3062	1236	1.63292	0
X18P_TACTTGTGTATAGTAG=N	N	3767	1196	1.53969	0
X18P_TACTTGTGTCGCGGTT=N	N	6503	1848	3.01399	4
X18P_TACTTGTTCAGCTCTC=N	N	3592	1261	1.36414	0
X18P_TAGACCACACGAGAGT=N	N	5080	1445	2.14567	0
X18P_TAGAGCTGTCCGTCAG=N	N	6504	1794	1.27614	0
X18P_TAGCCGGCAAGGTGTG=N	N	14523	2941	3.39462	5
X18P_TAGGCATAGCCAACAG=N	N	4745	1439	1.77028	0
X18P_TAGGCATAGTGTCCCG=N	N	12724	1557	1.01383	0
X18P_TAGGCATCACAGACAG=N	N	13910	2915	1.98418	5
X18P_TAGTGGTGTGTGTGCC=N	N	3924	1193	1.98777	0
X18P_TAGTTGGAGCCTATGT=N	N	3293	1187	2.15609	0
X18P_TAGTTGGCAGACGCCT=N	N	4217	1413	1.68366	0
X18P_TAGTTGGTCCTCCTAG=N	N	10151	2502	3.35927	5
X18P_TATCTCATCGAATGCT=N	N	6852	1718	1.21133	0
X18P_TATGCCCAGCTGCGAA=N	N	9962	2291	3.71411	4
X18P_TCAACGAGTACTCAAC=N	N	3106	1119	2.2537	0
X18P_TCAACGATCTTCATGT=N	N	5788	1840	3.68003	0
X18P_TCAATCTGTCGCATCG=N	N	2646	1072	1.85185	0
X18P_TCACAAGGTATAGTAG=N	N	8314	2002	2.29733	0
X18P_TCACGAACAACTGCGC=N	N	8092	2048	3.522	0
X18P_TCAGCAACATCTGGTA=N	N	6465	1661	2.64501	0
X18P_TCAGCAAGTAAATGAC=N	N	6476	1864	1.06547	4
X18P_TCAGGTATCGGTGTTA=N	N	15101	3367	1.94689	4
X18P_TCCCGATAGGACATTA=N	N	9532	2219	4.08099	0
X18P_TCGAGGCCAATGGATA=N	N	6389	2121	1.43997	4
X18P_TCGTACCCAACGATCT=N	N	4273	1314	1.63819	0
X18P_TCGTACCCACGAGAGT=N	N	6787	1872	2.06277	0
X18P_TCTATTGGTCACACGC=N	N	2094	796	9.02579	0
X18P_TCTATTGGTGTCTGAT=N	N	6552	1553	2.74725	0
X18P_TCTCATACATCGATTG=N	N	1904	900	2.57353	0
X18P_TCTCATAGTACATCCA=N	N	6721	1976	0.996875	0
X18P_TCTCATATCCGTAGTA=N	N	11343	1427	0.943313	0
X18P_TCTCTAATCGGAATCT=N	N	2786	1055	1.18449	0
X18P_TCTTCGGTCATAAAGG=N	N	5314	1591	2.44637	0
X18P_TCTTCGGTCGCCGTGA=N	N	4225	1335	1.32544	0
X18P_TGAAAGACACAAGACG=N	N	4911	1626	3.09509	0
X18P_TGACTAGAGGACTGGT=N	N	2815	1153	1.20782	0
X18P_TGAGAGGTCCGCGCAA=N	N	5064	1690	2.33017	0
X18P_TGAGAGGTCGGAAATA=N	N	2908	999	4.02338	0
X18P_TGAGCCGAGGCAAAGA=N	N	7182	1887	1.94932	4
X18P_TGAGGGAAGCGACGTA=N	N	5931	1516	4.11398	0
X18P_TGAGGGAAGCGTGAGT=N	N	6924	1603	2.90295	0
X18P_TGATTTCTCTGTTGAG=N	N	11682	2586	2.9447	5
X18P_TGCCAAATCAGCGACC=N	N	3851	1240	1.14256	0
X18P_TGCCCATGTATATCCG=N	N	6654	1699	2.38954	0
X18P_TGCCCATGTGATAAAC=N	N	4392	1271	1.29781	0
X18P_TGCCCTACAAGCTGGA=N	N	4195	1353	2.2646	0
X18P_TGCGCAGAGCTAACTC=N	N	3245	1011	1.07858	0
X18P_TGCGCAGCACCATCCT=N	N	9829	2309	3.45915	5
X18P_TGCGTGGGTGAACCTT=N	N	9509	2442	2.892	4
X18P_TGGACGCGTAGAGGAA=N	N	6749	1646	3.7487	0
X18P_TGGACGCGTCTCCCTA=N	N	2234	728	3.35721	0
X18P_TGGGCGTTCCCACTTG=N	N	4329	1281	1.6863	0
X18P_TGGGCGTTCCTTGACC=N	N	5246	1740	2.45902	4
X18P_TGGTTAGCACACAGAG=N	N	14558	2903	3.2422	5
X18P_TGGTTAGGTATTAGCC=N	N	13132	2675	4.60707	5
X18P_TGTATTCCAGCTGTAT=N	N	11512	2683	3.12717	5
X18P_TGTCCCACATGCAACT=N	N	11864	2630	4.088	5
X18P_TGTCCCAGTATCACCA=N	N	11883	2538	3.11369	5
X18P_TGTGGTATCCTTCAAT=N	N	6056	1768	3.89696	0
X18P_TGTGTTTCAATGGATA=N	N	7207	2095	2.77508	5
X18P_TGTTCCGCAAGCTGTT=N	N	11908	2766	3.64461	5
X18P_TTATGCTGTGACTCAT=N	N	14253	2762	3.90093	5
X18P_TTCGAAGCACCTCGTT=N	N	2007	780	1.99302	0
X18P_TTCGAAGTCAATACCG=N	N	6335	1683	1.86267	0
X18P_TTCGGTCGTCCGAGTC=N	N	7118	1778	3.47008	0
X18P_TTCGGTCTCAGGCGAA=N	N	7060	2335	4.37677	4
X18P_TTCGGTCTCAGTACGT=N	N	5547	1725	4.52497	0
X18P_TTCTACAAGCGTAATA=N	N	10468	2432	3.97402	5
X18P_TTCTCAACAAATCCGT=N	N	3651	1348	2.62942	4
X18P_TTCTCCTAGCACACAG=N	N	6995	1977	2.25876	0
X18P_TTCTTAGAGCAGGTCA=N	N	2801	1062	2.03499	0
X18P_TTGAACGAGTTGCAGG=N	N	2840	1095	2.5	0
X18P_TTGCGTCGTGCCTTGG=N	N	2331	812	1.716	0
X18P_TTTATGCCATTCTCAT=N	N	4167	1344	4.17567	0
X18P_TTTATGCTCTTTACAC=N	N	3704	1300	1.97084	0
X23P_AAGGAGCGTCATCCCT=N	N	12630	2688	5.19398	5
X23P_CTGCGGACAAGTACCT=N	N	9056	2228	4.32862	0
X23P_GGCGTGTAGCTAGGCA=N	N	8155	2113	5.88596	5
X23P_GTTCGGGTCTCTGCTG=N	N	16140	3160	3.99009	5
X23P_TGTGTTTGTACCATCA=N	N	3088	1179	2.07254	4
X25P_GGCGACTAGCGATTCT=N	N	4433	1529	2.3686	2
X25P_GGTGAAGTCCGTAGTA=N	N	2218	1031	15.9603	2
X20T_GCAATCATCGCGCCAA=T	T	14529	3183	3.82683	5
X23T_AGGCCGTCACTTCGAA=T	T	7603	2090	3.03827	3
X23T_TTATGCTCAGACACTT=T	T	7827	1825	3.24518	0
X24T2_ACTGAACAGTCGAGTG=T	T	13075	3196	4	5
X24T2_TCCCGATGTAGCTGCC=T	T	12877	2961	4.00714	5
X18P_CGTAGCGGTGTCTGAT=N	N	3005	1308	1.66389	2
X18P_CGTTGGGGTCAAAGAT=N	N	2353	927	0.977476	0
X18P_GACGTTAAGATAGCAT=N	N	3909	1341	1.43259	2
X23P_AAAGATGTCTTGCCGT=N	N	4915	1387	3.39776	3
X23P_AACACGTTCGTTACAG=N	N	3158	870	0.474984	3
X23P_AACTCAGGTTATCACG=N	N	2613	939	4.09491	3
X23P_AAGCCGCGTGATAAAC=N	N	5166	1662	4.00697	3
X23P_ACATCAGAGAATGTGT=N	N	3507	1091	1.73938	3
X23P_ACGCCGACAAGAAAGG=N	N	4555	1377	5.26894	3
X23P_ACGGCCACAACGATGG=N	N	5443	1654	3.56421	3
X23P_ACGGGTCTCAAGCCTA=N	N	17866	2003	1.42169	2
X23P_ACTGATGAGCGTCAAG=N	N	5786	1604	2.88628	3
X23P_ACTGTCCGTCCGCTGA=N	N	8603	2292	3.0687	3
X23P_AGGCCACGTGTAATGA=N	N	8297	1088	2.1092	2
X23P_AGGGTGAAGCTTCGCG=N	N	16862	1389	0.60491	2
X23P_ATAACGCTCATCACCC=N	N	8122	2189	4.33391	3
X23P_ATCATCTTCGGGAGTA=N	N	8040	1919	1.61692	3
X23P_ATTGGACCAATCGGTT=N	N	15044	1614	1.03696	2
X23P_ATTTCTGAGTTGAGTA=N	N	5115	1610	1.50538	3
X23P_CAGCGACCATTCCTCG=N	N	5306	1582	2.09197	3
X23P_CATCGAACAAACGCGA=N	N	7852	2163	3.03107	3
X23P_CATGACAAGAGTAATC=N	N	9071	1956	4.74038	3
X23P_CCCATACCACATCCAA=N	N	14570	2936	2.37474	3
X23P_CCTTACGAGAGACTTA=N	N	7195	2061	2.27936	3
X23P_CCTTCCCCAAGTAGTA=N	N	5432	1548	3.1296	3
X23P_CGACTTCCACTACAGT=N	N	6902	1737	4.73776	3
X23P_CGGACACCAATCAGAA=N	N	7402	2011	5.67414	3
X23P_CGGAGCTAGGGCTTGA=N	N	6418	1770	4.08227	3
X23P_CGGAGCTTCCAAACAC=N	N	9327	2388	3.88121	3
X23P_CTAAGACAGGCAGTCA=N	N	6387	2043	4.24299	3
X23P_CTAATGGAGAATGTTG=N	N	3950	1448	1.67089	3
X23P_CTAATGGCAGGATCGA=N	N	7947	2028	4.10218	0
X23P_CTAATGGGTAGTAGTA=N	N	3530	1338	2.54958	3
X23P_CTCACACTCACAAACC=N	N	7442	2107	2.29777	3
X23P_CTCGTACTCAGTTAGC=N	N	5522	1585	4.18327	3
X23P_CTCGTCACATGTAAGA=N	N	8040	1958	5.80846	3
X23P_CTCTACGGTATAAACG=N	N	5681	1734	2.49956	3
X23P_CTGGTCTTCACGCATA=N	N	2380	865	7.94118	3
X23P_GAACATCCACCAGGTC=N	N	6242	1745	3.15604	3
X23P_GAACCTACACCGAAAG=N	N	4392	1317	4.82696	3
X23P_GACGGCTTCTTAGCCC=N	N	4369	1272	4.16571	3
X23P_GAGCAGAAGCCGATTT=N	N	3735	1171	1.04418	3
X23P_GATCAGTAGGTACTCT=N	N	6342	1669	2.68054	3
X23P_GATCTAGGTCCTCCAT=N	N	9899	1286	1.4749	2
X23P_GATGAGGAGTACTTGC=N	N	5157	1599	3.97518	3
X23P_GATGAGGGTCGAAAGC=N	N	4770	1394	4.96855	3
X23P_GCAGCCAAGTTACCCA=N	N	6487	1967	3.29891	3
X23P_GCGACCAGTCGCGAAA=N	N	7307	2032	2.176	3
X23P_GGACAGAGTCTCCATC=N	N	9628	2362	3.91566	3
X23P_GGATGTTGTTCCCTTG=N	N	6279	1948	2.99411	3
X23P_GGATGTTTCCTAGGGC=N	N	6743	1776	3.2923	3
X23P_GGCCGATGTTGGTAAA=N	N	14588	1555	0.897998	2
X23P_GGCGACTAGCGCCTTG=N	N	7663	2016	1.48767	3
X23P_GGCGACTGTTCAGACT=N	N	5107	1447	4.48404	3
X23P_GGGAATGCACGCGAAA=N	N	5315	1682	1.86265	3
X23P_GGGAGATTCAGCTTAG=N	N	2400	664	8	2
X23P_GTAGGCCGTTTGACAC=N	N	5879	1732	3.52101	3
X23P_GTAGTCAAGACTCGGA=N	N	6066	1660	5.76986	3
X23P_GTAGTCATCTGATTCT=N	N	6900	1765	2.91304	3
X23P_GTCACGGAGACACTAA=N	N	18097	1834	1.14384	2
X23P_GTCGGGTTCTGCCCTA=N	N	6477	1689	3.81349	3
X23P_GTGCAGCTCCAACCAA=N	N	14437	1745	1.26758	2
X23P_GTGGGTCTCTGTACGA=N	N	10081	2314	2.80726	3
X23P_TAAGCGTTCAGCCTAA=N	N	8018	1909	2.07034	3
X23P_TACACGAAGCCACCTG=N	N	5826	1846	1.56196	3
X23P_TACTCATTCTTGTTTG=N	N	4969	1469	6.2588	3
X23P_TACTTACAGTCCATAC=N	N	7543	2029	2.10791	3
X23P_TAGAGCTAGTACATGA=N	N	7266	1834	2.73878	3
X23P_TCAGATGCAAGCGAGT=N	N	5644	1631	4.65982	3
X23P_TCTGAGATCACCGGGT=N	N	9381	2413	4.14668	3
X23P_TCTGGAACAATCAGAA=N	N	3842	1464	3.46174	3
X23P_TGACTAGAGCTAGTTC=N	N	6822	1762	1.87628	3
X23P_TGAGAGGCAAGCCGTC=N	N	8533	2143	2.60166	3
X23P_TGCCCTAGTACATCCA=N	N	6956	1785	1.95515	3
X23P_TGCGCAGAGCTAACAA=N	N	4602	1428	3.32464	3
X23P_TGGCTGGCACCCATTC=N	N	4140	1311	3.98551	3
X23P_TTATGCTAGGTAAACT=N	N	4487	1448	3.40985	3
X23P_TTATGCTCACTTGGAT=N	N	8530	1984	3.84525	3
X23P_TTCGAAGCAGCTGCAC=N	N	6147	1729	1.43159	3
X23P_TTGACTTAGTATGACA=N	N	15658	2868	3.65947	3
X23P_TTTATGCGTAAGTGTA=N	N	5301	1860	2.65988	3
X25P_AAAGATGGTTCAGGCC=N	N	8472	2108	1.66431	2
X25P_AACTCAGGTCGAACAG=N	N	4956	1576	3.06699	2
X25P_AAGGTTCAGATCACGG=N	N	4396	1416	1.81984	2
X25P_AATCGGTGTCTAGCCG=N	N	7005	1820	1.12777	2
X25P_ACACTGACATTAACCG=N	N	1945	769	0.771208	2
X25P_ACGAGGAGTCAGAGGT=N	N	3191	1064	0.752115	2
X25P_ACGTCAACAGCGTTCG=N	N	3478	1130	2.90397	2
X25P_ACTATCTGTGACAAAT=N	N	4939	1519	3.03705	2
X25P_AGATTGCTCCAAGTAC=N	N	2991	879	0.468071	2
X25P_AGTGTCATCTAGCACA=N	N	6970	1761	2.12339	2
X25P_ATAAGAGCAGAAGCAC=N	N	5642	1751	3.26125	2
X25P_ATCATCTTCGCGTAGC=N	N	6978	1947	1.36142	2
X25P_ATCCACCCAAGCCCAC=N	N	1377	548	1.30719	2
X25P_ATCCACCGTCCGACGT=N	N	6660	1763	2.08709	2
X25P_ATGAGGGAGTGGACGT=N	N	5599	1599	2.12538	2
X25P_ATGCGATTCACAACGT=N	N	3588	1103	2.03456	2
X25P_CAACCAAGTTCCATGA=N	N	5775	1521	1.47186	2
X25P_CAACCTCCACTCTGTC=N	N	2972	1122	0.908479	2
X25P_CACACCTTCCGTAGTA=N	N	3835	1318	0.443286	2
X25P_CCAGCGATCTTGTACT=N	N	2542	912	4.64201	2
X25P_CCCATACGTGTTGGGA=N	N	7008	2232	1.38413	2
X25P_CCTATTAGTCTGGTCG=N	N	2122	887	2.45052	2
X25P_CCTTACGGTGTGAATA=N	N	8410	2266	1.28419	2
X25P_CGACCTTAGATGAGAG=N	N	3565	1235	1.62693	2
X25P_CGAGAAGAGAGATGAG=N	N	5371	1636	2.29008	2
X25P_CGAGCCAGTTTCCACC=N	N	7779	1001	0.732742	2
X25P_CGATGGCGTATCAGTC=N	N	1324	533	4.90937	2
X25P_CGGACGTCACATTAGC=N	N	3663	1342	2.1021	2
X25P_CTAGAGTTCAAAGTAG=N	N	9198	2363	2.83757	2
X25P_CTCGTACTCTGCCAGG=N	N	1981	613	0.807673	2
X25P_CTGAAGTTCCCTCTTT=N	N	4028	1296	1.81231	2
X25P_CTGCCTAGTCCTCCAT=N	N	8314	2112	1.59971	2
X25P_CTTGGCTCAAAGGTGC=N	N	3390	1187	1.85841	2
X25P_GAAGCAGGTCCGAGTC=N	N	7968	2120	1.90763	2
X25P_GATCGTAGTCTAACGT=N	N	7778	1305	1.69709	2
X25P_GATCTAGGTTCAACCA=N	N	1705	744	1.93548	2
X25P_GATGCTATCGGCGGTT=N	N	8060	887	0.297767	2
X25P_GGAACTTGTTAGATGA=N	N	2592	1062	1.46605	2
X25P_GGCGACTCACATGACT=N	N	9054	1099	0.795229	2
X25P_GGCTCGATCTCCGGTT=N	N	8730	1262	1.35166	2
X25P_GGGTTGCGTTACGACT=N	N	7207	2256	3.37172	2
X25P_GGTATTGTCTGTTGAG=N	N	19932	1793	1.07867	2
X25P_GTACGTAAGACAAGCC=N	N	3102	1070	2.41779	2
X25P_GTACGTAGTCTAAAGA=N	N	3701	1487	1.83734	2
X25P_GTCACGGAGCAGGTCA=N	N	4977	1279	1.80832	2
X25P_GTTACAGGTAGCAAAT=N	N	2460	1013	3.04878	2
X25P_TACACGAGTCAACATC=N	N	2013	614	0.645802	2
X25P_TACGGTACACGAGGTA=N	N	1923	818	1.50806	2
X25P_TACGGTATCGACGGAA=N	N	8204	1840	2.10873	2
X25P_TAGACCAAGCCCTAAT=N	N	15487	2820	1.74985	2
X25P_TAGACCATCCTAAGTG=N	N	2789	1082	2.97598	2
X25P_TATGCCCGTAACGACG=N	N	5416	1635	5.22526	2
X25P_TCACGAAGTCATCCCT=N	N	2786	1124	2.69203	0
X25P_TCAGATGAGAGGGCTT=N	N	4680	1582	1.6453	2
X25P_TCTGGAAGTCGAGTTT=N	N	2325	930	1.67742	2
X25P_TGAGGGAAGTGAAGAG=N	N	8268	2012	1.36672	2
X25P_TGCTACCCAATCACAC=N	N	7561	2117	1.53419	2
X25P_TGGGCGTCAAAGTCAA=N	N	2568	906	3.03738	2
X25P_TGGGCGTTCCAAACTG=N	N	16010	3079	1.80512	2
X25P_TGGTTAGTCAGTCCCT=N	N	13169	1497	0.501177	2
X25P_TTAACTCGTTGGTAAA=N	N	2816	950	1.77557	2
X25P_TTCTACAAGTACCGGA=N	N	2667	1030	0.674916	2
X25P_TTGCCGTGTTGGTAAA=N	N	5167	1817	2.72886	2
X25P_TTGGCAACAATCGGTT=N	N	3381	1152	1.65631	2
X25P_TTTACTGCACACCGAC=N	N	4749	1726	2.06359	2
X25P_TTTATGCTCTCAAGTG=N	N	4691	1487	2.57941	2
X18T_GGAACTTTCAACTCTT=T	T	11609	2640	3.9366	1
X18T_TGCCCATTCACCCGAG=T	T	6831	1843	1.87381	1
X20T_CAGCAGCCACGTGAGA=T	T	5577	1655	1.25516	2
X20T_CGTCAGGGTCATCCCT=T	T	5761	1340	1.47544	3
X20T_CTGCGGACAGTCTTCC=T	T	7966	1474	1.30555	3
X20T_GAAACTCCATGATCCA=T	T	5672	1649	2.39774	2
X23T_ACCAGTAAGTCACGCC=T	T	6686	1824	3.06611	3
X23T_AGATCTGTCCAGATCA=T	T	10693	2519	3.03002	3
X23T_CAACCTCCATAGACTC=T	T	5253	1434	1.75138	3
X23T_CAGTAACAGTGGTAAT=T	T	7222	2125	2.25699	3
X23T_CAGTAACGTGCAACTT=T	T	8442	2132	2.06112	3
X23T_CTAGAGTGTCTAGAGG=T	T	5288	1146	2.76097	3
X23T_GCTGCTTGTTTGCATG=T	T	6532	1397	1.9902	3
X23T_TACTCATCACTGTTAG=T	T	5779	1501	1.60927	3
X23T_TCATTTGCAGTGAGTG=T	T	5199	1454	3.51991	3
X24T1_ACCTTTATCTTGCAAG=T	T	6299	2129	2.61946	1
X24T1_AGTGAGGGTCCAGTAT=T	T	8594	2348	3.31627	1
X24T1_CCGGTAGCATGCAACT=T	T	7007	2218	3.3966	1
X24T1_CGCTATCTCCACTCCA=T	T	4356	983	5.05051	2
X24T1_GGGAGATTCGTTGACA=T	T	8290	2436	3.02774	1
X24T1_GTCGTAATCAGAGACG=T	T	9722	2625	2.26291	1
X24T1_TACTTACAGCTAAGAT=T	T	11111	3173	2.86203	1
X24T1_TGAGCCGGTCTCCATC=T	T	5143	1733	3.24713	1
X24T1_TTGAACGCAAGTTGTC=T	T	10844	2842	3.08004	1
X24T1_TTGAACGGTTGTGGCC=T	T	5672	1845	3.56135	1
X24T1_TTGTAGGAGCCCAACC=T	T	7725	2535	3.2233	1
X24T1_TTTACTGTCACAGGCC=T	T	5798	2044	3.10452	1
X24T2_AAACCTGGTCTAGTCA=T	T	10881	2552	2.01268	1
X24T2_AAAGATGGTGTGTGCC=T	T	16779	2002	0.947613	2
X24T2_AAATGCCAGGAGTTTA=T	T	5450	1470	3.04587	1
X24T2_AACCGCGCACGCATCG=T	T	8576	2093	3.11334	1
X24T2_AACTCCCGTCCTAGCG=T	T	8751	2304	2.79968	1
X24T2_AACTTTCAGAATAGGG=T	T	5692	1671	3.68939	1
X24T2_AAGCCGCCATGATCCA=T	T	8594	2340	3.04864	1
X24T2_AAGGAGCAGTTGTCGT=T	T	7355	2036	2.58328	1
X24T2_ACACCGGCACTATCTT=T	T	17952	2889	2.26716	1
X24T2_ACACCGGGTTACGACT=T	T	15805	1928	1.39829	2
X24T2_ACATACGTCCCGGATG=T	T	11334	2310	1.23522	1
X24T2_ACCAGTACAGGGTACA=T	T	11020	2683	2.27768	1
X24T2_ACCGTAAAGTAAGTAC=T	T	10563	2474	2.55609	1
X24T2_ACCTTTACAATAAGCA=T	T	8662	2470	3.34796	1
X24T2_ACGCAGCGTAGGGTAC=T	T	14225	2248	2.72056	2
X24T2_ACGCCGATCGCTTGTC=T	T	7866	2236	2.56801	1
X24T2_ACGGCCACATGATCCA=T	T	9384	2169	2.70673	1
X24T2_ACGGGTCCATAGACTC=T	T	9602	2512	2.68694	1
X24T2_ACTGAGTTCGTTACGA=T	T	9073	2377	2.8436	1
X24T2_ACTGTCCAGAGCAATT=T	T	8309	2111	3.95956	1
X24T2_AGATTGCAGCTAGTTC=T	T	13208	2967	2.4152	1
X24T2_AGGTCATTCGTTTAGG=T	T	5155	1563	3.02619	1
X24T2_AGGTCCGCAAACGCGA=T	T	7129	2045	2.53893	1
X24T2_ATAACGCGTCCATCCT=T	T	18284	3722	1.52046	1
X24T2_ATAACGCTCGCCTGAG=T	T	19628	2220	1.17689	2
X24T2_ATAACGCTCTGCCCTA=T	T	19186	3917	3.49734	1
X24T2_ATCACGAGTGCGCTTG=T	T	6024	1929	4.29947	1
X24T2_ATCATCTTCGCATGAT=T	T	6775	2316	3.23247	1
X24T2_ATGCGATAGATCCCAT=T	T	8132	2187	1.97983	1
X24T2_ATGGGAGCAAACGCGA=T	T	7219	1899	2.95055	1
X24T2_ATTATCCAGGAGTAGA=T	T	8578	2319	3.41571	1
X24T2_CAAGGCCCAGTGAGTG=T	T	5211	1789	3.43504	1
X24T2_CACAGGCGTAGAGGAA=T	T	12854	2751	3.36082	1
X24T2_CACATAGAGAGCTTCT=T	T	11574	2557	2.35874	1
X24T2_CAGAGAGTCTGCCAGG=T	T	10268	2596	3.4476	1
X24T2_CAGATCATCATCGCTC=T	T	4790	1449	1.87891	1
X24T2_CAGCAGCAGTTAGGTA=T	T	11768	2580	2.24337	1
X24T2_CAGCAGCCAGTCACTA=T	T	9521	2168	2.64678	1
X24T2_CAGCTAAAGCTTATCG=T	T	6962	2168	2.4131	1
X24T2_CATATTCAGATCTGCT=T	T	7854	2391	2.83932	1
X24T2_CATATTCTCGGCTTGG=T	T	11504	2633	2.9468	1
X24T2_CATTCGCCATTAGGCT=T	T	9446	2400	2.54076	1
X24T2_CATTCGCTCACTTACT=T	T	10337	2779	3.67611	1
X24T2_CCAATCCCAATAAGCA=T	T	10770	2702	2.40483	1
X24T2_CCATGTCCATGCCACG=T	T	12149	2557	3.02082	1
X24T2_CCCTCCTCAGGTCCAC=T	T	8878	2279	2.39919	1
X24T2_CCGTACTCAGTTAACC=T	T	6941	1973	6.52644	1
X24T2_CCGTACTTCTCAACTT=T	T	8509	2541	2.0684	1
X24T2_CCTAAAGTCATGCAAC=T	T	11253	2484	2.65707	1
X24T2_CCTATTACACCAGGTC=T	T	10301	2680	3.44627	1
X24T2_CCTTACGAGGTGCTAG=T	T	6586	2125	3.32524	1
X24T2_CGAGAAGAGACCACGA=T	T	6350	1896	3.52756	1
X24T2_CGAGCACCAGGACCCT=T	T	9876	2117	3.15917	1
X24T2_CGAGCCAAGCGATTCT=T	T	10929	2586	2.36069	1
X24T2_CGCGGTACACTACAGT=T	T	8579	2251	3.17053	1
X24T2_CGCGTTTCAAGGTTCT=T	T	6640	2139	2.4247	1
X24T2_CGCTGGAGTGGTCTCG=T	T	7737	2175	3.23123	1
X24T2_CGGAGTCTCGTATCAG=T	T	11147	2537	3.39105	1
X24T2_CGTAGCGAGGTGCACA=T	T	7334	1978	2.93155	1
X24T2_CGTTGGGAGTGAATTG=T	T	15403	2256	2.50601	2
X24T2_CTACATTCACAGCCCA=T	T	10616	2949	2.44913	1
X24T2_CTCATTAAGCAGCCTC=T	T	12498	2881	2.38438	1
X24T2_CTCCTAGTCCAAATGC=T	T	8696	2290	3.26587	1
X24T2_CTCGAGGGTACAGACG=T	T	8613	2341	2.87937	1
X24T2_CTCGAGGTCTCGTTTA=T	T	6260	1942	3.35463	1
X24T2_CTGAAACGTCACTTCC=T	T	8020	2418	3.54115	1
X24T2_CTGCCTACAAGTTCTG=T	T	11226	2319	2.031	1
X24T2_CTGCGGACACTTAAGC=T	T	10262	2573	2.24128	1
X24T2_CTTAACTCAGTCTTCC=T	T	7561	2067	2.57902	1
X24T2_CTTAACTGTCGACTAT=T	T	11441	3109	2.762	1
X24T2_GAATAAGCATGAGCGA=T	T	8915	2610	4.35222	1
X24T2_GACTAACAGCCACTAT=T	T	9033	2161	3.12189	1
X24T2_GACTACACAAAGGCGT=T	T	6230	1782	4.20546	1
X24T2_GACTGCGGTTCGTGAT=T	T	9198	2586	4.10959	1
X24T2_GACTGCGTCCCAAGTA=T	T	10426	2524	2.51295	1
X24T2_GAGGTGAAGCTCTCGG=T	T	7504	2201	3.47814	1
X24T2_GAGTCCGGTTATGCGT=T	T	7526	2154	3.30853	1
X24T2_GATCGATCAACTTGAC=T	T	19260	2921	1.21495	1
X24T2_GATCGTAAGTGGTAAT=T	T	5565	1637	3.91734	1
X24T2_GATGAAAAGTGGCACA=T	T	8916	2223	3.57784	1
X24T2_GCATGATCAAAGCGGT=T	T	7274	2276	3.50564	1
X24T2_GCTCCTACAACTGCGC=T	T	9535	2430	3.0624	1
X24T2_GCTCTGTGTCACCCAG=T	T	13228	1783	1.38343	2
X24T2_GCTGCAGGTGACCAAG=T	T	12003	2777	3.51579	1
X24T2_GCTTCCACAGTCGATT=T	T	9603	2478	2.41591	1
X24T2_GGAACTTGTAAACGCG=T	T	6139	1913	2.81805	1
X24T2_GGAATAATCAGATAAG=T	T	7132	2178	3.8839	1
X24T2_GGCTCGAGTCGGCTCA=T	T	10807	2286	2.53539	1
X24T2_GGGAATGGTATCACCA=T	T	7800	2285	3.47436	1
X24T2_GGGCACTCATAGAAAC=T	T	7657	2155	2.79483	1
X24T2_GGGTTGCTCAGCATGT=T	T	7455	1943	3.05835	1
X24T2_GGTGCGTGTCCCGACA=T	T	8177	2141	3.02067	1
X24T2_GTACGTATCCTTAATC=T	T	9418	2499	3.14292	1
X24T2_GTAGTCATCGCCTGTT=T	T	6697	2039	2.12035	1
X24T2_GTATTCTGTAGCCTCG=T	T	8673	2297	4.68119	1
X24T2_GTCATTTCAGTCGTGC=T	T	9472	2533	3.18834	1
X24T2_GTCGGGTGTATTCTCT=T	T	15108	1828	1.09876	2
X24T2_GTGCGGTCATGGGACA=T	T	7717	2022	2.09926	1
X24T2_TAAACCGCATTAGGCT=T	T	19432	2948	1.39461	1
X24T2_TACAGTGTCTATCCCG=T	T	17342	3342	2.94084	1
X24T2_TACCTATAGTGTCCCG=T	T	14168	1978	1.05872	2
X24T2_TACGGATTCCTAGGGC=T	T	6750	2138	3.03704	1
X24T2_TACGGATTCCTCAACC=T	T	7071	2087	3.09716	1
X24T2_TAGTTGGAGAGAACAG=T	T	12830	2778	2.40062	1
X24T2_TATGCCCTCAGATAAG=T	T	6644	2077	4.80132	1
X24T2_TATTACCTCAGTCAGT=T	T	13579	2809	2.36394	1
X24T2_TCAATCTAGGATGTAT=T	T	6149	1813	3.38266	1
X24T2_TCCCGATAGTACGCGA=T	T	7280	2098	3.1044	1
X24T2_TCGCGTTCACCATCCT=T	T	9832	2363	2.35964	1
X24T2_TCGGGACAGAGCAATT=T	T	9309	1257	1.63283	2
X24T2_TCGGGACTCACGACTA=T	T	7061	1983	2.74749	1
X24T2_TCTATTGGTAGCACGA=T	T	6259	1944	2.38057	1
X24T2_TCTGGAACACTGTGTA=T	T	13947	3113	3.50613	1
X24T2_TCTTTCCTCTTTCCTC=T	T	6119	1733	2.3043	1
X24T2_TGAAAGAGTCCGACGT=T	T	11425	2532	2.31947	1
X24T2_TGACTTTAGACAGGCT=T	T	7512	2348	2.94196	1
X24T2_TGACTTTGTGATGTGG=T	T	8915	2138	3.17443	1
X24T2_TGACTTTTCATGTCCC=T	T	7418	2039	2.89836	1
X24T2_TGCCCATCATCGTCGG=T	T	8874	2141	2.79468	1
X24T2_TGGTTCCGTTACCAGT=T	T	9767	2717	3.03061	1
X24T2_TGTATTCCATTCACTT=T	T	15286	1689	1.11213	2
X24T2_TTATGCTGTCGCTTCT=T	T	7876	2140	3.51701	1
X24T2_TTGAACGGTCTCCATC=T	T	13498	2766	2.76337	1
X24T2_TTGACTTGTTTGACAC=T	T	6816	1896	3.77054	1
X24T2_TTGGCAACAGCAGTTT=T	T	9226	2252	3.41426	1
X24T2_TTTATGCCAGCATACT=T	T	13406	3010	2.10354	1
