# Supplementary material for: Development of a Prognostic Signature Based on Single-Cell RNA Sequencing Data of Immune Cells in Intrahepatic Cholangiocarcinoma
Source: Front Genet. 2021 Feb 4;11:615680. doi: 10.3389/fgene.2020.615680 (PMC7890365; doi:10.3389/fgene.2020.615680)
Supplement: Supplementary Table 4 — Cluster classification of T cells and NK cells from the t-SNE algorithm. [file Table_7.XLSX]

## Sheet: Sheet1
Supplementary Table 4.Cluster classification of T cells and NK cells from the t-SNE algorithm.
orig.ident	cell origin	nCount_RNA	nFeature_RNA	percent.mt	seurat_clusters
X18P_ACACCGGTCCACGCAG=N	N	2833	1028	1.44723	0
X18P_ACAGCCGCACTGTTAG=N	N	1999	858	0.550275	0
X18P_ACGATACAGCACGCCT=N	N	2235	769	2.32662	0
X18P_ACGTCAAAGGAGTAGA=N	N	1842	812	1.52009	0
X18P_AGCATACAGGTACTCT=N	N	2020	856	1.08911	0
X18P_AGTCTTTGTCGCCATG=N	N	1961	857	0.713921	0
X18P_AGTGTCAAGAGTAAGG=N	N	1940	726	2.1134	0
X18P_ATCCGAACATGTAAGA=N	N	1994	779	1.25376	0
X18P_ATTGGTGGTGATGATA=N	N	2704	1061	1.77515	0
X18P_CAACCAATCAAACGGG=N	N	1981	890	1.11055	0
X18P_CAGCATATCTTTCCTC=N	N	1875	759	2.34667	0
X18P_CAGCTAATCGGTCTAA=N	N	2149	872	0.744532	0
X18P_CATATGGAGACCGGAT=N	N	2585	1038	1.66344	0
X18P_CCATTCGTCAGCTCTC=N	N	1945	779	2.00514	0
X18P_CCGGGATTCTAACTCT=N	N	2081	857	2.01826	0
X18P_CCTCTGACACCCATGG=N	N	2533	970	1.46072	0
X18P_CCTTCCCTCAACACGT=N	N	1881	877	0.903775	0
X18P_CGGACTGGTTCCATGA=N	N	2496	997	1.08173	0
X18P_CGTGAGCCATTGCGGC=N	N	1948	790	1.07803	0
X18P_CTCGAAATCAAACCGT=N	N	1943	791	0.566135	0
X18P_CTCGTCATCTCAACTT=N	N	2604	1074	1.22888	0
X18P_GATCAGTTCACCTCGT=N	N	2064	822	1.06589	0
X18P_GATCGATAGTCGATAA=N	N	1832	833	0.491266	0
X18P_GATCGTAGTACAGCAG=N	N	1877	823	1.27864	0
X18P_GCCAAATCATGTAGTC=N	N	1974	847	1.82371	0
X18P_GCCAAATGTACCAGTT=N	N	2221	945	1.21567	0
X18P_GCGCAACCATCTCCCA=N	N	1914	778	1.04493	0
X18P_GGCAATTCACTTGGAT=N	N	1880	714	1.80851	0
X18P_GGCGACTGTAGCTAAA=N	N	1915	903	1.20104	0
X18P_GGGAATGCAGTATCTG=N	N	1934	817	0.672182	0
X18P_GGGACCTCATTCGACA=N	N	2128	910	0.986842	0
X18P_GTCTCGTGTCTGATCA=N	N	1838	760	1.30577	0
X18P_GTGTTAGCAAGCTGTT=N	N	1830	801	0.765027	0
X18P_TACAGTGTCAATCTCT=N	N	1898	811	0.684932	0
X18P_TAGTGGTAGAGGTACC=N	N	1843	682	2.38741	0
X18P_TATCAGGAGGTGCACA=N	N	1996	875	1.0521	0
X18P_TATGCCCAGGTAAACT=N	N	1928	750	1.03734	0
X18P_TCAGATGCAACCGCCA=N	N	2450	973	1.06122	0
X18P_TCAGCTCAGGTGCTAG=N	N	1888	857	0.900424	0
X18P_TCCACACAGTCGTTTG=N	N	1872	767	1.60256	0
X18P_TCGAGGCGTAGCAAAT=N	N	2979	1079	2.1148	0
X18P_TCGCGTTGTGCAACTT=N	N	2216	771	0.767148	0
X18P_TCTGGAAGTCGATTGT=N	N	2128	957	1.08083	0
X18P_TGACTTTCAGCTGTTA=N	N	1980	754	2.07071	0
X18P_TGATTTCTCAACACCA=N	N	2008	845	1.39442	0
X18P_TGCACCTAGGCAGGTT=N	N	1883	771	1.64631	0
X18P_TGCGCAGAGCTCCCAG=N	N	1855	761	1.50943	0
X18P_TGGTTAGGTCTGCAAT=N	N	2073	886	0.916546	0
X18P_TGGTTAGTCAAAGTAG=N	N	2117	913	1.65328	0
X18P_TTCGAAGAGTTAGGTA=N	N	1845	767	1.13821	0
X18P_TTCGGTCAGGTCGGAT=N	N	1962	832	1.01937	0
X18P_TTCTACACATTGGTAC=N	N	1970	757	0.71066	0
X18P_TTTACTGCAGCGAACA=N	N	3087	1157	1.36054	0
X25P_AACTGGTCAGTCAGCC=N	N	2755	975	2.10526	0
X25P_CACACCTCACCAGATT=N	N	2570	1182	2.64591	0
X18P_AAACCTGAGATCCCAT=N	N	1864	844	0.643777	0
X18P_AAACCTGCAATAGCAA=N	N	2054	889	1.36319	0
X18P_AAACCTGCATGAAGTA=N	N	2459	1103	1.62668	0
X18P_AAACCTGTCACTTATC=N	N	1974	859	0.962513	0
X18P_AAACGGGGTACGCTGC=N	N	3351	1233	1.58162	0
X18P_AAACGGGGTTTGACTG=N	N	1837	815	1.95972	0
X18P_AAAGATGCAATCTACG=N	N	2016	935	1.14087	0
X18P_AAAGATGCACGTAAGG=N	N	2835	1125	2.22222	0
X18P_AAAGATGCATACCATG=N	N	1830	848	0.983607	0
X18P_AAAGATGGTGCATCTA=N	N	2643	1023	1.0594	0
X18P_AAAGATGTCATCATTC=N	N	2397	1035	2.16938	0
X18P_AAAGATGTCCGCGTTT=N	N	2999	1135	1.23374	0
X18P_AAAGATGTCTGCGTAA=N	N	1833	758	1.473	0
X18P_AAAGTAGCAGCCAGAA=N	N	2999	1196	1.30043	0
X18P_AAAGTAGGTGCGCTTG=N	N	4899	1726	2.69443	0
X18P_AAATGCCCAAGAAGAG=N	N	2034	897	0.393314	0
X18P_AAATGCCCACATGTGT=N	N	1948	927	0.924025	0
X18P_AAATGCCCACGGTAAG=N	N	2013	910	1.53999	0
X18P_AAATGCCGTATATCCG=N	N	2881	1123	2.0479	0
X18P_AAATGCCGTTCCACAA=N	N	2583	822	0.658149	0
X18P_AAATGCCTCAACTCTT=N	N	3303	1233	1.66515	0
X18P_AAATGCCTCGGAAACG=N	N	3944	1389	1.34381	0
X18P_AAATGCCTCTGATTCT=N	N	2308	970	1.55979	0
X18P_AACACGTAGAATTGTG=N	N	2000	926	1.25	0
X18P_AACACGTAGTCATCCA=N	N	4956	1634	2.05811	0
X18P_AACACGTCAAGTAATG=N	N	2528	1123	1.85918	0
X18P_AACACGTCATAGAAAC=N	N	3252	1202	2.06027	0
X18P_AACACGTTCCACGTGG=N	N	2133	861	0.843882	0
X18P_AACACGTTCGAGAGCA=N	N	2225	947	1.25843	0
X18P_AACCATGAGGTGATAT=N	N	1911	868	1.56986	0
X18P_AACCATGAGTCACGCC=N	N	3208	1132	1.09102	0
X18P_AACCATGGTATTCTCT=N	N	2046	911	1.07527	0
X18P_AACCATGGTTCGTGAT=N	N	2375	1031	0.673684	0
X18P_AACCATGTCCACGAAT=N	N	4206	1478	2.28245	0
X18P_AACCATGTCTTGTTTG=N	N	3700	1221	2.05405	0
X18P_AACCGCGAGACGCTTT=N	N	1919	832	0.468994	0
X18P_AACCGCGAGAGGGCTT=N	N	2158	922	1.11214	0
X18P_AACCGCGAGATGCCAG=N	N	2217	852	2.21019	0
X18P_AACCGCGCAAACTGTC=N	N	1846	809	0.812568	0
X18P_AACCGCGCACGGCCAT=N	N	2983	1081	0.905129	0
X18P_AACCGCGCATGTAAGA=N	N	1972	849	0.862069	0
X18P_AACCGCGGTCATTAGC=N	N	3072	1143	1.6276	0
X18P_AACCGCGGTCTAAAGA=N	N	2014	814	1.0427	0
X18P_AACCGCGGTTCGCTAA=N	N	2362	953	1.52413	0
X18P_AACCGCGTCATTATCC=N	N	2161	902	1.15687	0
X18P_AACCGCGTCCGCATCT=N	N	3089	1122	1.16543	0
X18P_AACGTTGAGGAGTTTA=N	N	1875	791	1.44	0
X18P_AACGTTGGTGGCCCTA=N	N	2062	892	1.11542	0
X18P_AACGTTGGTGTCCTCT=N	N	2971	1094	1.88489	0
X18P_AACTCAGGTCATATGC=N	N	3105	1225	0.41868	0
X18P_AACTCAGGTCGCATAT=N	N	3218	1332	3.20075	0
X18P_AACTCAGTCAGAGCTT=N	N	1919	864	1.66754	0
X18P_AACTCCCAGAAGGCCT=N	N	2262	945	0.795756	0
X18P_AACTCCCAGGTGCTAG=N	N	1955	890	1.07417	0
X18P_AACTCCCAGTGGGCTA=N	N	2145	906	1.49184	0
X18P_AACTCCCCACAGACTT=N	N	2119	873	0.802265	0
X18P_AACTCCCCAGGGTTAG=N	N	2130	832	1.03286	0
X18P_AACTCCCGTCCCTTGT=N	N	2003	898	1.24813	0
X18P_AACTCCCGTGGTCCGT=N	N	1826	813	0.711939	0
X18P_AACTCCCTCACGAAGG=N	N	2282	941	2.10342	0
X18P_AACTCCCTCCGCAGTG=N	N	1977	821	1.01163	0
X18P_AACTCTTAGATCCTGT=N	N	2520	997	2.46032	0
X18P_AACTGGTGTGCGAAAC=N	N	2891	1058	0.864753	0
X18P_AACTGGTTCACAGGCC=N	N	1866	793	1.33976	0
X18P_AACTGGTTCGCGGATC=N	N	2182	911	0.779102	0
X18P_AACTTTCGTAGAAGGA=N	N	1843	836	0.651112	0
X18P_AACTTTCTCGACAGCC=N	N	4186	1522	1.5528	0
X18P_AACTTTCTCTGGGCCA=N	N	1938	841	1.54799	0
X18P_AAGACCTAGTCGCCGT=N	N	2444	992	1.88216	0
X18P_AAGACCTCACGGCGTT=N	N	3292	1199	1.45808	0
X18P_AAGACCTTCTGCGACG=N	N	4688	1444	1.96246	0
X18P_AAGCCGCAGTAGCCGA=N	N	2144	905	0.839552	0
X18P_AAGCCGCCAAAGCAAT=N	N	2710	1116	1.80812	0
X18P_AAGCCGCCAGGACGTA=N	N	5150	1638	3.26214	0
X18P_AAGCCGCTCGCTGATA=N	N	1837	833	0.870985	0
X18P_AAGGCAGCAAAGAATC=N	N	2712	1080	2.21239	0
X18P_AAGGCAGCATGAAGTA=N	N	2186	926	1.32662	0
X18P_AAGGTTCTCCTGCCAT=N	N	4051	1445	1.80202	0
X18P_AAGGTTCTCTTAACCT=N	N	2202	941	3.45141	0
X18P_AAGTCTGAGAATTCCC=N	N	4385	1622	0.843786	0
X18P_AAGTCTGAGACAAAGG=N	N	2031	917	1.52634	0
X18P_AAGTCTGAGAGTTGGC=N	N	2840	1035	1.02113	0
X18P_AAGTCTGCACGTAAGG=N	N	3598	1140	1.30628	0
X18P_AAGTCTGGTAGGCATG=N	N	1838	722	1.79543	0
X18P_AAGTCTGGTATTACCG=N	N	2422	987	1.15607	0
X18P_AAGTCTGGTCGGGTCT=N	N	3393	1222	1.94518	0
X18P_AATCCAGGTAGCACGA=N	N	2040	815	0.980392	0
X18P_AATCCAGGTATTAGCC=N	N	2665	1024	2.21388	0
X18P_AATCCAGGTGTGACCC=N	N	1945	847	0.616967	0
X18P_AATCCAGTCAGCTTAG=N	N	2819	1172	1.48989	0
X18P_AATCGGTAGTGTCTCA=N	N	2987	1075	0.870439	0
X18P_AATCGGTGTATAGGTA=N	N	2703	1112	2.36774	0
X18P_AATCGGTGTCCGAATT=N	N	2602	1019	1.9216	0
X18P_ACACCAAAGCAATATG=N	N	4063	1492	2.80581	0
X18P_ACACCAAAGCGATGAC=N	N	1855	820	0.6469	0
X18P_ACACCAACATGTTCCC=N	N	2091	927	1.0043	0
X18P_ACACCCTAGCGATTCT=N	N	2161	959	0.601573	0
X18P_ACACCCTAGTCTTGCA=N	N	2225	917	1.34831	0
X18P_ACACCCTAGTGAAGTT=N	N	1932	859	0.828157	0
X18P_ACACCCTAGTGGACGT=N	N	1978	856	0.455005	0
X18P_ACACCCTAGTGTCTCA=N	N	3905	1437	0.896287	0
X18P_ACACCCTGTAGCACGA=N	N	2596	1107	1.50231	0
X18P_ACACCCTGTAGCGTCC=N	N	2012	884	1.49105	0
X18P_ACACCCTGTTAAGGGC=N	N	1924	826	1.19543	0
X18P_ACACCGGAGTGGAGTC=N	N	2716	1066	0.736377	0
X18P_ACACCGGCAGACAAGC=N	N	2692	1112	1.63447	0
X18P_ACACCGGTCTACTCAT=N	N	1828	876	1.36761	0
X18P_ACACCGGTCTGCGTAA=N	N	2002	895	1.998	0
X18P_ACACTGACACATTTCT=N	N	3702	1429	2.05294	0
X18P_ACACTGACAGATCGGA=N	N	2040	916	2.0098	0
X18P_ACAGCCGAGAAGGCCT=N	N	1982	863	0.807265	0
X18P_ACAGCCGAGCTAAGAT=N	N	1955	826	1.02302	0
X18P_ACAGCCGCAGTCAGCC=N	N	1916	831	0.835073	0
X18P_ACAGCCGCAGTGACAG=N	N	2273	940	1.01188	0
X18P_ACAGCCGGTACCGGCT=N	N	1885	782	1.00796	0
X18P_ACAGCCGTCAACGGCC=N	N	2925	1183	0.581197	0
X18P_ACAGCCGTCGGAATCT=N	N	2674	1033	0.972326	0
X18P_ACAGCCGTCTCAAGTG=N	N	3054	1282	1.8664	0
X18P_ACAGCTAAGCAGCGTA=N	N	2146	900	2.05033	0
X18P_ACAGCTACAAGAGTCG=N	N	2028	841	3.64892	0
X18P_ACAGCTACATGTAGTC=N	N	2184	919	1.37363	0
X18P_ACAGCTACATTATCTC=N	N	2099	940	0.952835	0
X18P_ACAGCTAGTCGTGGCT=N	N	2006	837	0.747757	0
X18P_ACAGCTAGTTACGTCA=N	N	2524	1038	1.30745	0
X18P_ACAGCTAGTTCCCTTG=N	N	2520	979	1.38889	0
X18P_ACAGCTATCCTTCAAT=N	N	2289	995	0.961118	0
X18P_ACAGCTATCTTGTTTG=N	N	2029	931	0.936422	0
X18P_ACATACGAGAACAATC=N	N	1854	760	1.45631	0
X18P_ACATACGAGACAGACC=N	N	2024	844	0.592885	0
X18P_ACATACGAGCGCCTTG=N	N	2290	863	0.349345	0
X18P_ACATACGTCAATACCG=N	N	2142	839	1.12045	0
X18P_ACATACGTCAGCTTAG=N	N	3487	1149	0.917694	0
X18P_ACATACGTCATGTCTT=N	N	2924	1129	1.26539	0
X18P_ACATCAGCAAGTTAAG=N	N	2037	869	1.27639	0
X18P_ACATCAGCATGGTCAT=N	N	1988	811	0.55332	0
X18P_ACATCAGGTACATCCA=N	N	2976	1125	0.907258	0
X18P_ACATCAGGTCTAGTCA=N	N	3431	1362	2.15681	0
X18P_ACATCAGGTTCTGAAC=N	N	1886	851	1.06045	0
X18P_ACATCAGTCTGGGCCA=N	N	2863	1076	1.57178	0
X18P_ACATCAGTCTTGCAAG=N	N	3505	1240	1.0271	0
X18P_ACATGGTGTCGCCATG=N	N	1832	864	0.327511	0
X18P_ACCAGTAAGAACTCGG=N	N	1906	834	1.10178	0
X18P_ACCAGTAAGAGGTTGC=N	N	2096	944	2.14695	0
X18P_ACCAGTAAGCGTTCCG=N	N	2093	966	2.48447	0
X18P_ACCAGTAAGCTCCTTC=N	N	2278	939	1.31694	0
X18P_ACCAGTAAGTCCTCCT=N	N	2257	913	1.10767	0
X18P_ACCAGTACACGCATCG=N	N	1840	812	1.84783	0
X18P_ACCAGTACATATACCG=N	N	2743	1146	1.64054	0
X18P_ACCAGTACATTGGTAC=N	N	2100	903	1.19048	0
X18P_ACCAGTAGTCCAGTAT=N	N	4236	1478	2.14825	0
X18P_ACCAGTATCAACCATG=N	N	1955	856	0.869565	0
X18P_ACCAGTATCGACAGCC=N	N	2333	962	1.71453	0
X18P_ACCCACTCACGACTCG=N	N	1872	858	1.44231	0
X18P_ACCCACTGTAAGTTCC=N	N	2067	913	0.919207	0
X18P_ACCTTTAGTGCATCTA=N	N	3332	1326	1.59064	0
X18P_ACCTTTAGTTGATTGC=N	N	2263	919	0.795404	0
X18P_ACCTTTATCGAGAGCA=N	N	1981	881	3.73549	0
X18P_ACGAGCCGTCCCGACA=N	N	2239	930	2.14381	0
X18P_ACGAGCCGTGCGATAG=N	N	2737	1170	1.93643	0
X18P_ACGAGCCTCTTGTATC=N	N	1847	862	0.812128	0
X18P_ACGAGGAAGAGACTTA=N	N	2415	1015	0.57971	0
X18P_ACGAGGATCCGTACAA=N	N	1976	843	1.21457	0
X18P_ACGAGGATCGCCATAA=N	N	2053	831	0.828057	0
X18P_ACGATACCAGCATGAG=N	N	2290	989	1.87773	0
X18P_ACGATACCATAGGATA=N	N	2443	945	1.63733	0
X18P_ACGATACCATCTCCCA=N	N	5164	1772	1.87839	0
X18P_ACGATACGTCAGAAGC=N	N	2679	1045	1.45577	0
X18P_ACGATACGTCGACTAT=N	N	2375	1005	1.17895	0
X18P_ACGATACGTTTAGGAA=N	N	1898	836	0.790306	0
X18P_ACGATACTCTAGCACA=N	N	1964	851	0.916497	0
X18P_ACGATGTGTAAATGAC=N	N	1865	809	0.911528	0
X18P_ACGATGTTCAATCTCT=N	N	2030	935	1.33005	0
X18P_ACGATGTTCAGCTTAG=N	N	2376	943	1.17845	0
X18P_ACGCAGCCAGACGCCT=N	N	1915	874	0.678851	0
X18P_ACGCAGCTCAAGAAGT=N	N	1931	845	1.03573	0
X18P_ACGCAGCTCGCGCCAA=N	N	3421	1230	1.25694	0
X18P_ACGCAGCTCTCTAGGA=N	N	1996	830	0.851703	0
X18P_ACGCCAGAGAAACCGC=N	N	3480	1284	1.35057	0
X18P_ACGCCAGAGCCACGTC=N	N	3279	1237	4.66606	0
X18P_ACGCCAGAGCGATGAC=N	N	5623	1656	1.9029	0
X18P_ACGCCAGCAAGTTCTG=N	N	2439	950	2.05002	0
X18P_ACGCCAGGTCCGTTAA=N	N	2445	1107	0.654397	0
X18P_ACGCCGACAAACGCGA=N	N	2642	970	3.02801	0
X18P_ACGCCGACAAGTTGTC=N	N	2358	936	1.31467	0
X18P_ACGCCGACAGCATACT=N	N	1995	809	1.75439	0
X18P_ACGCCGAGTAATAGCA=N	N	3550	1274	1.83099	0
X18P_ACGGAGAAGACGCACA=N	N	3001	1234	2.6991	0
X18P_ACGGAGACAACTTGAC=N	N	3320	1279	1.35542	0
X18P_ACGGAGACACCAGATT=N	N	1932	860	3.62319	0
X18P_ACGGAGACATCTATGG=N	N	2269	940	1.23402	0
X18P_ACGGAGATCAAACAAG=N	N	2051	948	1.36519	0
X18P_ACGGAGATCTCAAGTG=N	N	1943	848	1.49254	0
X18P_ACGGAGATCTCGCTTG=N	N	1832	808	1.03712	0
X18P_ACGGCCACAAGCCCAC=N	N	2268	884	0.793651	0
X18P_ACGGCCACAATAACGA=N	N	1905	866	0.787402	0
X18P_ACGGCCAGTGTGACGA=N	N	2498	978	1.0008	0
X18P_ACGGGCTAGGTAGCTG=N	N	4731	1558	2.3885	0
X18P_ACGGGCTAGTGTCCCG=N	N	3179	1178	1.19534	0
X18P_ACGGGCTCATGTCTCC=N	N	2119	942	1.51015	0
X18P_ACGGGCTGTAGCTCCG=N	N	1942	836	1.28733	0
X18P_ACGGGCTGTCTGCCAG=N	N	3746	1380	1.44154	0
X18P_ACGGGCTTCCCTTGCA=N	N	2833	1141	1.51783	0
X18P_ACGGGCTTCCTCAATT=N	N	2295	923	1.43791	0
X18P_ACGGGTCAGGGCTTGA=N	N	2167	970	0.784495	0
X18P_ACGGGTCAGTCAATAG=N	N	3260	1209	1.80982	0
X18P_ACGGGTCAGTTTGCGT=N	N	2017	859	1.28904	0
X18P_ACGTCAATCCATGCTC=N	N	2596	1057	1.57935	0
X18P_ACGTCAATCTGACCTC=N	N	3816	1494	1.51992	0
X18P_ACTATCTCACCAGATT=N	N	2216	908	0.99278	0
X18P_ACTATCTGTATATCCG=N	N	1848	868	1.67749	0
X18P_ACTGAACAGCAATATG=N	N	3421	1290	1.4031	0
X18P_ACTGAACAGTACGCCC=N	N	2197	866	1.50205	0
X18P_ACTGAACAGTGTACGG=N	N	3998	1425	2.42621	0
X18P_ACTGAACGTATCAGTC=N	N	2540	1068	2.48031	0
X18P_ACTGAACGTTACAGAA=N	N	2900	1116	2.31034	0
X18P_ACTGAACGTTTGGCGC=N	N	3538	1384	1.7524	0
X18P_ACTGAGTAGACGACGT=N	N	2237	881	1.25168	0
X18P_ACTGAGTAGCAATATG=N	N	3893	1446	1.2073	0
X18P_ACTGAGTAGTGGAGAA=N	N	1875	803	1.33333	0
X18P_ACTGAGTCAACACCTA=N	N	2076	856	0.770713	0
X18P_ACTGAGTCAGGTCTCG=N	N	3451	1368	1.53579	0
X18P_ACTGAGTCATCCTAGA=N	N	1858	818	1.07643	0
X18P_ACTGAGTCATTATCTC=N	N	2138	965	1.07577	0
X18P_ACTGAGTTCTCTGTCG=N	N	2764	1178	1.66425	0
X18P_ACTGATGTCGGCTTGG=N	N	3475	1320	1.52518	0
X18P_ACTGCTCTCCGTTGTC=N	N	2110	921	0.663507	0
X18P_ACTGTCCAGCTAGTTC=N	N	1946	824	1.02775	0
X18P_ACTGTCCTCCAGGGCT=N	N	3140	1212	2.00637	0
X18P_ACTTACTAGAGGACGG=N	N	4111	1376	1.946	0
X18P_ACTTACTAGTTCCACA=N	N	2196	958	1.04736	0
X18P_ACTTGTTAGAATGTGT=N	N	2026	916	1.33268	0
X18P_ACTTGTTCACTACAGT=N	N	1887	790	1.32485	0
X18P_ACTTGTTGTCCATCCT=N	N	2041	875	0.783929	0
X18P_ACTTTCAAGCGGCTTC=N	N	2473	992	1.13223	0
X18P_ACTTTCAAGCTGAACG=N	N	2938	1124	1.2934	0
X18P_ACTTTCAAGGTAGCCA=N	N	2634	1075	1.74639	0
X18P_ACTTTCACACCGCTAG=N	N	2283	959	0.350416	0
X18P_ACTTTCAGTCGAAAGC=N	N	2838	1190	2.50176	0
X18P_AGAATAGAGAGACTTA=N	N	1821	746	0.878638	0
X18P_AGAATAGAGGAACTGC=N	N	2064	918	0.678295	0
X18P_AGAATAGTCTGGTGTA=N	N	2580	1047	1.27907	0
X18P_AGACGTTCAAGCTGTT=N	N	1925	806	1.09091	0
X18P_AGACGTTCAAGGTGTG=N	N	2344	1058	2.04778	0
X18P_AGACGTTCATAGAAAC=N	N	1897	780	1.37059	0
X18P_AGACGTTGTGCTGTAT=N	N	1914	819	0.835946	0
X18P_AGACGTTGTTATGTGC=N	N	2794	1040	1.61059	0
X18P_AGACGTTTCCACTGGG=N	N	2229	931	0.672948	0
X18P_AGAGCGAGTACTTCTT=N	N	2022	832	0.890208	0
X18P_AGAGCGAGTCATCCCT=N	N	1945	927	0.976864	0
X18P_AGAGCGAGTCCAGTAT=N	N	2542	1039	1.37687	0
X18P_AGAGCGAGTTTCGCTC=N	N	2063	945	1.30877	0
X18P_AGAGCTTTCAGTACGT=N	N	1862	835	1.66488	0
X18P_AGAGCTTTCGCTAGCG=N	N	1830	847	0.983607	0
X18P_AGAGTGGAGTGTACCT=N	N	2757	1209	2.06746	0
X18P_AGAGTGGGTAAGAGGA=N	N	2048	909	2.19727	0
X18P_AGAGTGGTCCAGAGGA=N	N	2146	903	0.652377	0
X18P_AGAGTGGTCGCGGATC=N	N	3431	1220	2.27339	0
X18P_AGATCTGAGAGCCCAA=N	N	3981	1349	1.35644	0
X18P_AGATCTGAGGACGAAA=N	N	3183	1239	0.659755	0
X18P_AGATCTGCAGGATCGA=N	N	2507	1028	0.71799	0
X18P_AGATCTGCAGTCAGAG=N	N	2783	1068	0.970176	0
X18P_AGATCTGGTCATCCCT=N	N	3941	1448	2.18219	0
X18P_AGATCTGGTCTTTCAT=N	N	1913	865	2.66597	0
X18P_AGATCTGTCGTCCGTT=N	N	2121	911	1.13154	0
X18P_AGATTGCAGCGTGTCC=N	N	1848	846	0.757576	0
X18P_AGATTGCCATAGGATA=N	N	5270	1837	1.82163	0
X18P_AGATTGCCATTGGTAC=N	N	2316	940	1.42487	0
X18P_AGATTGCGTATAGGGC=N	N	2488	1073	1.00482	0
X18P_AGATTGCTCTAGAGTC=N	N	2191	900	0.958466	0
X18P_AGCAGCCAGAATTCCC=N	N	6778	2130	2.05075	0
X18P_AGCAGCCAGCTAGGCA=N	N	2460	897	3.86179	0
X18P_AGCAGCCCAAACCCAT=N	N	3543	1219	1.77815	0
X18P_AGCAGCCTCAGTTTGG=N	N	3715	1338	1.3459	0
X18P_AGCATACAGGGAAACA=N	N	7241	2089	1.25673	0
X18P_AGCATACCAGGGATTG=N	N	2766	1012	1.19306	0
X18P_AGCATACTCAACACAC=N	N	2219	986	0.721046	0
X18P_AGCATACTCCACGTTC=N	N	2907	1048	1.99518	0
X18P_AGCATACTCTCAAGTG=N	N	1858	832	1.29171	0
X18P_AGCATACTCTGGGCCA=N	N	2237	913	1.51989	0
X18P_AGCCTAAAGGCCATAG=N	N	2818	1091	2.12917	0
X18P_AGCGGTCAGCCGCCTA=N	N	3632	1414	2.17511	0
X18P_AGCGGTCAGTCCCACG=N	N	2030	795	1.03448	0
X18P_AGCGGTCCAGTAAGAT=N	N	3120	1150	1.66667	0
X18P_AGCGGTCTCAGTTTGG=N	N	2833	1174	1.58842	0
X18P_AGCGGTCTCATGGTCA=N	N	2206	928	1.1786	0
X18P_AGCGTATAGCGATATA=N	N	3313	1300	1.38847	0
X18P_AGCGTATAGTGAATTG=N	N	2567	1056	1.83093	0
X18P_AGCGTATCACGTGAGA=N	N	2113	903	0.709891	0
X18P_AGCGTATTCGTCCGTT=N	N	1827	813	2.13465	0
X18P_AGCGTCGAGAGCTGGT=N	N	3536	1241	1.72511	0
X18P_AGCGTCGCAAGACACG=N	N	2528	986	1.89873	0
X18P_AGCTCCTAGAAGATTC=N	N	2162	926	2.54394	0
X18P_AGCTCCTAGAGTCGGT=N	N	2489	1000	1.60707	0
X18P_AGCTCCTGTAAGGATT=N	N	2102	888	1.04662	0
X18P_AGCTCCTTCGCAAACT=N	N	4978	1633	2.0691	0
X18P_AGCTCCTTCTGCGACG=N	N	2425	984	1.7732	0
X18P_AGCTCTCCACATTTCT=N	N	2576	1000	0.970497	0
X18P_AGCTTGAAGTTGCAGG=N	N	2848	1143	2.21208	0
X18P_AGCTTGATCGCCTGTT=N	N	2664	993	0.900901	0
X18P_AGGCCACAGAGAGCTC=N	N	4093	1453	1.24603	0
X18P_AGGCCACCAACGATCT=N	N	2566	1008	1.90959	0
X18P_AGGCCACGTAGAAGGA=N	N	2721	1131	1.28629	0
X18P_AGGCCACGTTATCACG=N	N	2127	888	0.611189	0
X18P_AGGGAGTAGGCAAAGA=N	N	2901	1158	1.55119	0
X18P_AGGGAGTTCCGAACGC=N	N	1918	794	0.782065	0
X18P_AGGGATGGTCTTCTCG=N	N	4065	1447	0.836408	0
X18P_AGGGATGTCTACTCAT=N	N	2209	939	1.58443	0
X18P_AGGGTGAAGCCCAACC=N	N	1995	890	2.50627	0
X18P_AGGGTGAGTCGCGAAA=N	N	1810	867	1.8232	0
X18P_AGGTCATGTGAAGGCT=N	N	2037	869	1.47275	0
X18P_AGGTCCGAGAAGCCCA=N	N	2546	984	1.57109	0
X18P_AGGTCCGAGAGAGCTC=N	N	3343	1109	2.36315	0
X18P_AGGTCCGAGATGCCAG=N	N	4809	1644	0.894157	0
X18P_AGGTCCGAGGCTAGGT=N	N	3236	1151	0.834363	0
X18P_AGGTCCGCAAGGGTCA=N	N	1952	835	1.17828	0
X18P_AGGTCCGCAGGTCGTC=N	N	4013	1402	1.9686	0
X18P_AGGTCCGCATCGACGC=N	N	3241	1212	0.802222	0
X18P_AGGTCCGCATTCCTGC=N	N	2138	870	1.16932	0
X18P_AGGTCCGGTAGAGGAA=N	N	2175	947	1.42529	0
X18P_AGGTCCGGTCGGCTCA=N	N	2804	1183	1.42653	0
X18P_AGGTCCGGTCTTGATG=N	N	3629	1326	1.79113	0
X18P_AGGTCCGGTGCAGACA=N	N	1952	848	0.768443	0
X18P_AGTAGTCAGGATATAC=N	N	2840	1099	2.11268	0
X18P_AGTAGTCCAGCTCCGA=N	N	2161	898	1.1106	0
X18P_AGTAGTCCAGGCTGAA=N	N	1916	787	0.991649	0
X18P_AGTAGTCTCGCGATCG=N	N	2854	1095	1.5417	0
X18P_AGTCTTTAGAGCCCAA=N	N	1982	854	1.51362	0
X18P_AGTCTTTGTCGACTGC=N	N	2718	1060	1.766	0
X18P_AGTCTTTGTGCTGTAT=N	N	1915	857	1.72324	0
X18P_AGTCTTTTCAAACAAG=N	N	1988	805	2.7163	0
X18P_AGTGAGGAGAGGGCTT=N	N	1820	829	1.48352	0
X18P_AGTGAGGAGCGTTTAC=N	N	2910	1196	2.68041	0
X18P_AGTGAGGGTATTACCG=N	N	2187	940	1.09739	0
X18P_AGTGAGGGTGCTGTAT=N	N	1913	859	0.836383	0
X18P_AGTGGGAAGACAATAC=N	N	3246	1178	1.54036	0
X18P_AGTGGGAAGCAGCGTA=N	N	2486	1031	1.72969	0
X18P_AGTGGGAAGTACACCT=N	N	3921	1373	1.45371	0
X18P_AGTGGGACAAACCCAT=N	N	5378	1601	1.69208	0
X18P_AGTGGGATCCCAAGTA=N	N	2736	1001	1.82749	0
X18P_AGTGTCAAGCACACAG=N	N	1873	816	0.747464	0
X18P_AGTGTCACATTTCACT=N	N	2019	911	0.792472	0
X18P_AGTGTCACATTTCAGG=N	N	2046	858	1.17302	0
X18P_AGTGTCATCAGAGCTT=N	N	1900	782	0.736842	0
X18P_AGTGTCATCATCTGCC=N	N	2560	1093	1.5625	0
X18P_AGTTGGTAGCTGAAAT=N	N	3642	1431	2.52608	0
X18P_AGTTGGTCAATCCAAC=N	N	2615	980	1.22371	0
X18P_AGTTGGTCAATGAAAC=N	N	2726	1029	2.4945	0
X18P_AGTTGGTTCACCGGGT=N	N	1834	872	2.39913	0
X18P_AGTTGGTTCTCAAACG=N	N	3598	1340	2.08449	0
X18P_ATAACGCAGACAGAGA=N	N	2809	1085	1.42399	0
X18P_ATAACGCGTCATTAGC=N	N	1936	870	0.619835	0
X18P_ATAAGAGAGGAGTTGC=N	N	2598	974	1.11624	0
X18P_ATAAGAGCAGGACCCT=N	N	3057	1150	6.28067	0
X18P_ATAGACCGTAAGAGAG=N	N	4260	1526	2.25352	0
X18P_ATAGACCGTGAGCGAT=N	N	4166	1465	1.44023	0
X18P_ATAGACCTCAAACCGT=N	N	2478	1083	2.42131	0
X18P_ATCACGAAGAGTAATC=N	N	1863	793	0.429415	0
X18P_ATCACGACACACGCTG=N	N	2048	847	0.683594	0
X18P_ATCATCTAGTGTACTC=N	N	2314	973	0.388937	0
X18P_ATCATCTGTATCTGCA=N	N	2067	922	0.532172	0
X18P_ATCATGGCATGGAATA=N	N	2086	891	1.15053	0
X18P_ATCATGGGTATTCGTG=N	N	2068	840	2.27273	0
X18P_ATCCACCAGCCGGTAA=N	N	1984	869	0.756048	0
X18P_ATCCACCAGTGCCAGA=N	N	3538	1276	2.00678	0
X18P_ATCCACCTCGTACCGG=N	N	3163	1333	2.27632	0
X18P_ATCCACCTCTGCCCTA=N	N	1841	855	1.62955	0
X18P_ATCCGAAAGCTAACAA=N	N	2063	858	1.84198	0
X18P_ATCCGAAAGTATCTCG=N	N	1995	827	0.85213	0
X18P_ATCCGAAAGTCGCCGT=N	N	2545	999	1.41454	0
X18P_ATCCGAACAGCCACCA=N	N	4105	1321	0.730816	0
X18P_ATCCGAATCTGGTGTA=N	N	2122	904	0.895382	0
X18P_ATCGAGTAGTACGTAA=N	N	1818	805	1.0451	0
X18P_ATCGAGTCAATGGAAT=N	N	1861	858	2.04191	0
X18P_ATCGAGTCAGACGCTC=N	N	2797	1085	1.82338	0
X18P_ATCTACTAGGATTCGG=N	N	2384	997	1.80369	0
X18P_ATCTACTGTAGCTAAA=N	N	2526	984	1.50435	0
X18P_ATCTACTTCCACGCAG=N	N	1884	856	1.53928	0
X18P_ATCTGCCAGGACCACA=N	N	2411	927	0.995438	0
X18P_ATCTGCCCAAAGGTGC=N	N	3111	1297	1.80006	0
X18P_ATCTGCCCACATTTCT=N	N	3222	1341	1.52079	0
X18P_ATCTGCCTCTGCGACG=N	N	2367	913	0.887199	0
X18P_ATGAGGGAGCCGGTAA=N	N	3560	1175	0.955056	0
X18P_ATGAGGGAGTACTTGC=N	N	2694	977	1.93022	0
X18P_ATGAGGGAGTCACGCC=N	N	2580	998	1.00775	0
X18P_ATGAGGGCACCAACCG=N	N	2541	1055	2.28257	0
X18P_ATGAGGGCAGATCCAT=N	N	2221	909	1.12562	0
X18P_ATGAGGGTCAGCCTAA=N	N	2170	964	1.98157	0
X18P_ATGCGATCACGACGAA=N	N	1858	907	1.34553	0
X18P_ATGCGATCACGAGAGT=N	N	2082	845	0.480307	0
X18P_ATGCGATCAGTCTTCC=N	N	2262	879	0.884173	0
X18P_ATGCGATCAGTTCATG=N	N	2342	1012	2.69001	0
X18P_ATGCGATGTGGAAAGA=N	N	3461	1363	2.167	0
X18P_ATGCGATGTTACGTCA=N	N	2830	1102	0.954064	0
X18P_ATGCGATTCAAACCAC=N	N	2272	949	1.18838	0
X18P_ATGCGATTCACTCCTG=N	N	1995	860	1.20301	0
X18P_ATGCGATTCTAGAGTC=N	N	1918	854	0.938478	0
X18P_ATGCGATTCTGGTTCC=N	N	2433	1006	0.53432	0
X18P_ATGGGAGCAGTAACGG=N	N	3937	1400	1.6256	0
X18P_ATGGGAGGTCCGAAGA=N	N	2851	1006	1.64854	0
X18P_ATGTGTGCAAAGGAAG=N	N	2356	950	1.27334	0
X18P_ATGTGTGCAAGTTGTC=N	N	3371	1237	1.83922	0
X18P_ATGTGTGCACAACGCC=N	N	2236	910	1.83363	0
X18P_ATGTGTGGTCCTGCTT=N	N	1976	898	0.455466	0
X18P_ATTACTCCATCCTAGA=N	N	3590	1384	1.75487	0
X18P_ATTACTCTCACCTCGT=N	N	1901	803	3.41925	0
X18P_ATTCTACCAACTTGAC=N	N	2653	1073	0.791557	0
X18P_ATTCTACCAATGGTCT=N	N	2276	870	1.97715	0
X18P_ATTCTACCACACTGCG=N	N	2359	924	1.01738	0
X18P_ATTGGACCATGCCTAA=N	N	2522	1081	1.54639	0
X18P_ATTGGACTCCTTTACA=N	N	4013	1389	1.4453	0
X18P_ATTGGTGAGAAACCAT=N	N	2220	934	1.75676	0
X18P_ATTGGTGCAAGCCGCT=N	N	2471	1061	1.61878	0
X18P_ATTGGTGCAGGATTGG=N	N	2275	978	0.747253	0
X18P_ATTTCTGAGGGAACGG=N	N	2824	1088	1.73513	0
X18P_ATTTCTGGTCGATTGT=N	N	2170	913	2.07373	0
X18P_ATTTCTGTCGGACAAG=N	N	1858	835	1.93757	0
X18P_CAACCTCAGGATGGAA=N	N	3022	1197	1.29054	0
X18P_CAACCTCCAATTCCTT=N	N	2780	1153	1.72662	0
X18P_CAACCTCGTCATATCG=N	N	1847	822	1.19112	0
X18P_CAACCTCGTGGACGAT=N	N	1902	785	0.998948	0
X18P_CAACTAGTCTCACATT=N	N	2762	1165	1.84649	0
X18P_CAACTAGTCTTACCGC=N	N	2353	921	0.764981	0
X18P_CAAGAAACACAGGTTT=N	N	3678	1296	1.6857	0
X18P_CAAGAAACATCTCCCA=N	N	2592	1055	0.733025	0
X18P_CAAGAAAGTGCAGGTA=N	N	2217	906	1.5336	0
X18P_CAAGATCCACAAGCCC=N	N	2461	962	1.38155	0
X18P_CAAGATCTCACCAGGC=N	N	3735	1373	3.1593	0
X18P_CAAGATCTCCTAGGGC=N	N	2397	1026	0.625782	0
X18P_CAAGGCCCAAGGTTCT=N	N	3609	1341	1.91189	0
X18P_CAAGGCCCAGCGTCCA=N	N	2712	1049	1.40118	0
X18P_CAAGGCCGTAGGAGTC=N	N	1959	759	0.71465	0
X18P_CAAGGCCGTAGTAGTA=N	N	2777	1139	1.98055	0
X18P_CAAGGCCTCTAACTCT=N	N	1942	848	1.23584	0
X18P_CAAGTTGAGGTAGCTG=N	N	2527	984	1.22675	0
X18P_CAAGTTGCATGACATC=N	N	1897	784	1.58144	0
X18P_CAAGTTGGTCTCCATC=N	N	2547	1067	1.3349	0
X18P_CAAGTTGTCACGAAGG=N	N	2632	1099	1.21581	0
X18P_CAAGTTGTCAGCTCGG=N	N	3798	1261	0.868878	0
X18P_CAAGTTGTCCGGGTGT=N	N	2173	1008	1.61068	0
X18P_CAAGTTGTCGTAGGTT=N	N	2663	1103	2.29065	0
X18P_CACAAACTCCAGTATG=N	N	2032	840	0.836614	0
X18P_CACAAACTCGCATGGC=N	N	2218	999	1.12714	0
X18P_CACACAAAGCGATATA=N	N	3094	1247	1.29282	0
X18P_CACACAACAACGCACC=N	N	1898	827	1.15911	0
X18P_CACACAACATAGAAAC=N	N	2608	1089	2.68405	0
X18P_CACACAACATTAGGCT=N	N	3619	1329	1.93424	0
X18P_CACACAAGTCGACTGC=N	N	3147	1128	0.667302	0
X18P_CACACAATCATATCGG=N	N	1904	808	0.945378	0
X18P_CACACAATCATCTGTT=N	N	2430	1058	0.946502	0
X18P_CACACCTAGCACCGTC=N	N	2710	1110	1.84502	0
X18P_CACACCTAGGGAAACA=N	N	2871	1153	1.39324	0
X18P_CACACCTGTTCGGCAC=N	N	1906	825	0.472193	0
X18P_CACACCTTCTCTGAGA=N	N	1825	768	0.547945	0
X18P_CACACTCAGATGTCGG=N	N	2076	929	1.83044	0
X18P_CACACTCAGTGCCAGA=N	N	2044	805	1.17417	0
X18P_CACACTCGTCGCGGTT=N	N	5368	1859	2.3845	0
X18P_CACAGGCAGCGTCAAG=N	N	2324	972	0.817556	0
X18P_CACAGGCGTCCGTCAG=N	N	2717	994	2.24512	0
X18P_CACAGGCTCTCAACTT=N	N	2912	1099	1.82005	0
X18P_CACAGGCTCTGGTGTA=N	N	2612	1119	1.87596	0
X18P_CACAGTACAATAAGCA=N	N	4112	1451	1.94553	0
X18P_CACAGTACACGGATAG=N	N	3284	1310	1.40073	0
X18P_CACAGTATCAAAGTAG=N	N	2376	1043	1.89394	0
X18P_CACAGTATCCTCATTA=N	N	4174	1468	1.74892	0
X18P_CACATAGAGGACACCA=N	N	2257	983	0.930439	0
X18P_CACATAGGTCTCCCTA=N	N	1935	838	1.03359	0
X18P_CACATTTAGAACTCGG=N	N	3525	1342	2.32624	0
X18P_CACATTTAGATAGTCA=N	N	2081	889	1.00913	0
X18P_CACATTTGTCCAGTTA=N	N	1847	864	1.73254	0
X18P_CACATTTGTCTAGTCA=N	N	2414	964	2.23695	0
X18P_CACATTTTCTCCCTGA=N	N	2040	872	0.686275	0
X18P_CACCACTCAAACCCAT=N	N	3241	1290	0.863931	0
X18P_CACCACTCAGCTTAAC=N	N	1928	760	0.985477	0
X18P_CACCACTTCCTGTAGA=N	N	2445	964	1.10429	0
X18P_CACCAGGAGCTAAGAT=N	N	2302	935	0.955691	0
X18P_CACCTTGGTGTAATGA=N	N	2294	941	1.22058	0
X18P_CACCTTGTCACTTCAT=N	N	3755	1370	1.46471	0
X18P_CACTCCAAGATGGCGT=N	N	2806	1081	1.14041	0
X18P_CACTCCAAGGCATGTG=N	N	3506	1307	1.48317	0
X18P_CACTCCACACATTCGA=N	N	2890	1181	1.48789	0
X18P_CACTCCACACTAAGTC=N	N	2342	1085	0.555081	0
X18P_CACTCCACACTTGGAT=N	N	2003	849	1.04843	0
X18P_CACTCCACATGGGACA=N	N	1993	785	1.15404	0
X18P_CACTCCAGTACTCGCG=N	N	2462	991	0.852965	0
X18P_CACTCCATCCCTGACT=N	N	5323	1750	0.845388	0
X18P_CACTCCATCCGTTGCT=N	N	3348	1390	3.07646	0
X18P_CACTCCATCGTGACAT=N	N	2676	1037	1.4574	0
X18P_CAGAATCAGCTACCGC=N	N	4592	1491	1.80749	0
X18P_CAGAATCGTACGAAAT=N	N	2040	892	1.17647	0
X18P_CAGAATCTCACAGGCC=N	N	4011	1395	2.96684	0
X18P_CAGAGAGCACCGTTGG=N	N	3450	1306	2.81159	0
X18P_CAGAGAGCATTATCTC=N	N	2216	987	1.08303	0
X18P_CAGAGAGGTGTGGTTT=N	N	3169	1207	2.08268	0
X18P_CAGAGAGTCCTATTCA=N	N	3433	1197	1.25255	0
X18P_CAGATCACACAGCGTC=N	N	1983	823	1.36157	0
X18P_CAGATCACATACAGCT=N	N	2041	864	1.1269	0
X18P_CAGCAGCCACGAAACG=N	N	2137	981	0.982686	0
X18P_CAGCAGCCATAACCTG=N	N	4197	1528	1.23898	0
X18P_CAGCAGCGTACTCGCG=N	N	2488	1025	0.844051	0
X18P_CAGCAGCTCCGCGGTA=N	N	2031	977	1.18168	0
X18P_CAGCATAAGGTCGGAT=N	N	4091	1471	1.0022	0
X18P_CAGCATACACCACCAG=N	N	2221	937	1.12562	0
X18P_CAGCATAGTATAGTAG=N	N	2137	887	0.795508	0
X18P_CAGCATATCTTGCATT=N	N	2201	921	1.27215	0
X18P_CAGCGACAGAGGGCTT=N	N	2115	828	1.18203	0
X18P_CAGCGACAGCTAGTGG=N	N	2003	834	1.34798	0
X18P_CAGCGACAGTCCATAC=N	N	2108	881	1.09108	0
X18P_CAGCGACGTGTTCTTT=N	N	4416	1538	1.60779	0
X18P_CAGCTAAAGACTTGAA=N	N	2175	975	1.01149	0
X18P_CAGCTAAAGCGAGAAA=N	N	2089	945	1.91479	0
X18P_CAGCTAACACAGAGGT=N	N	4029	1358	1.93596	0
X18P_CAGCTAATCAAAGACA=N	N	2092	907	1.38623	0
X18P_CAGCTAATCCCAACGG=N	N	1897	877	0.843437	0
X18P_CAGCTAATCTGTTTGT=N	N	2257	954	1.46212	0
X18P_CAGCTGGAGATCCTGT=N	N	2237	1011	0.849352	0
X18P_CAGCTGGAGTCGTACT=N	N	2722	993	3.56356	0
X18P_CAGCTGGGTACGCACC=N	N	2182	991	1.60403	0
X18P_CAGCTGGGTCGCTTTC=N	N	2268	973	0.837743	0
X18P_CAGCTGGGTCTCTTAT=N	N	2231	968	0.806813	0
X18P_CAGCTGGGTCTGATTG=N	N	2301	1033	2.17297	0
X18P_CAGGTGCAGCCAGTTT=N	N	5227	1688	2.52535	0
X18P_CAGGTGCAGCCGCCTA=N	N	2307	1001	1.04031	0
X18P_CAGGTGCGTGAGTGAC=N	N	2080	890	0.769231	0
X18P_CAGGTGCTCATTCACT=N	N	2591	1072	1.81397	0
X18P_CAGGTGCTCCACGTTC=N	N	5949	1783	1.765	0
X18P_CAGTAACCACATCCGG=N	N	4687	1531	1.49349	0
X18P_CAGTAACCAGGGCATA=N	N	2039	964	1.32418	0
X18P_CAGTAACGTAAAGTCA=N	N	2292	923	0.95986	0
X18P_CAGTAACGTCACAAGG=N	N	2220	985	1.21622	0
X18P_CAGTAACGTGACCAAG=N	N	2095	869	0.811456	0
X18P_CAGTAACGTGTCAATC=N	N	1953	815	0.512033	0
X18P_CAGTCCTAGTAGATGT=N	N	3421	1285	0.496931	0
X18P_CAGTCCTCACTATCTT=N	N	1882	800	1.38151	0
X18P_CAGTCCTCAGGTCCAC=N	N	1940	859	0.618557	0
X18P_CAGTCCTCATGTAAGA=N	N	2212	919	1.67269	0
X18P_CATATGGCATCCGGGT=N	N	2728	1181	1.20968	0
X18P_CATATGGGTCTGCCAG=N	N	2110	925	1.56398	0
X18P_CATATTCAGCCAGGAT=N	N	3110	1177	2.1865	0
X18P_CATATTCAGTACCGGA=N	N	1916	794	1.51357	0
X18P_CATATTCAGTGAACGC=N	N	1878	820	0.692226	0
X18P_CATATTCTCGCTAGCG=N	N	5046	1599	2.39794	0
X18P_CATCAAGAGGCCCGTT=N	N	2787	1109	1.79404	0
X18P_CATCAAGAGTACATGA=N	N	2395	1028	2.08768	0
X18P_CATCAAGCAGATTGCT=N	N	2257	976	1.28489	0
X18P_CATCAAGGTCTCGTTC=N	N	2581	1020	1.39481	0
X18P_CATCAAGGTTACCGAT=N	N	2164	910	1.89464	0
X18P_CATCAAGTCCAGAGGA=N	N	3286	1245	1.06512	0
X18P_CATCAGAAGAGTGACC=N	N	5044	1577	1.52657	0
X18P_CATCAGACACCACCAG=N	N	1930	880	2.64249	0
X18P_CATCAGACAGACAGGT=N	N	2105	888	0.665083	0
X18P_CATCAGAGTACCCAAT=N	N	2047	936	1.41671	0
X18P_CATCAGATCACCACCT=N	N	2207	974	1.58586	0
X18P_CATCCACCAAAGTCAA=N	N	2838	1095	1.55039	0
X18P_CATCCACCAGCCACCA=N	N	5877	1881	1.44632	0
X18P_CATCCACGTCAAACTC=N	N	2592	1034	1.81327	0
X18P_CATCCACGTTGAGGTG=N	N	1906	865	1.62644	0
X18P_CATCCACTCCAGAGGA=N	N	1907	801	0.891453	0
X18P_CATCCACTCTTACCTA=N	N	4706	1612	0.78623	0
X18P_CATCGAAAGCCACGTC=N	N	3326	1352	1.74384	0
X18P_CATCGAAAGTGAACGC=N	N	4285	1442	1.02684	0
X18P_CATCGAAGTCGCATAT=N	N	2869	1035	1.35936	0
X18P_CATCGAATCTGCTGTC=N	N	2775	1158	2.05405	0
X18P_CATCGGGCACTTAACG=N	N	3910	1454	1.43223	0
X18P_CATCGGGGTCGGGTCT=N	N	5770	1674	2.14905	0
X18P_CATGACAAGCGTCTAT=N	N	1993	846	2.2579	0
X18P_CATGACACAACGATGG=N	N	3726	1432	2.20075	0
X18P_CATGACACATGTCTCC=N	N	3176	1198	1.57431	0
X18P_CATGACAGTCTGCAAT=N	N	3041	1099	1.67708	0
X18P_CATGACAGTTCCGGCA=N	N	2418	1017	3.10174	0
X18P_CATGGCGAGACGACGT=N	N	2227	912	0.718455	0
X18P_CATGGCGTCAGCGATT=N	N	1887	802	1.53683	0
X18P_CATTATCTCCCTCAGT=N	N	1843	839	1.03093	0
X18P_CATTCGCAGAAGAAGC=N	N	1933	795	0.879462	0
X18P_CATTCGCAGCAGGCTA=N	N	2278	934	1.31694	0
X18P_CATTCGCAGTAGGTGC=N	N	3029	1086	2.34401	0
X18P_CATTCGCAGTCGCCGT=N	N	2452	975	0.774878	0
X18P_CATTCGCCACGAGGTA=N	N	2218	948	0.360685	0
X18P_CATTCGCCAGATGGCA=N	N	2315	999	2.93737	0
X18P_CATTCGCCAGCATACT=N	N	1881	841	1.27592	0
X18P_CATTCGCCATGCATGT=N	N	2834	1170	1.87015	0
X18P_CATTCGCGTTCCAACA=N	N	1835	765	0.544959	0
X18P_CATTCGCTCGCCGTGA=N	N	2141	886	2.47548	0
X18P_CCAATCCAGTAAGTAC=N	N	2852	1078	0.911641	0
X18P_CCAATCCAGTCCATAC=N	N	3994	1470	0.575864	0
X18P_CCAATCCCATTTGCTT=N	N	1917	829	0.573813	0
X18P_CCAATCCGTACAGCAG=N	N	1855	756	0.6469	0
X18P_CCAATCCTCCAGTAGT=N	N	1829	839	0.874795	0
X18P_CCACCTACACCAGGTC=N	N	1989	856	1.15636	0
X18P_CCACCTATCACCCGAG=N	N	1918	857	1.19917	0
X18P_CCACGGAAGAAGGACA=N	N	1899	862	0.842549	0
X18P_CCACGGACACACATGT=N	N	2675	1072	5.98131	0
X18P_CCACGGACATCCCACT=N	N	3099	1156	1.38754	0
X18P_CCACTACAGAGGGCTT=N	N	1915	808	1.14883	0
X18P_CCACTACAGATCCGAG=N	N	3554	1248	1.54755	0
X18P_CCACTACAGATCGGGT=N	N	4118	1397	2.08839	0
X18P_CCACTACAGGAGTACC=N	N	1917	867	0.834637	0
X18P_CCACTACCACATAACC=N	N	3151	1260	0.634719	0
X18P_CCACTACGTCTTCAAG=N	N	2766	1125	1.51844	0
X18P_CCAGCGACATCTACGA=N	N	3463	1378	1.3572	0
X18P_CCAGCGAGTATATGAG=N	N	3837	1388	1.92859	0
X18P_CCAGCGAGTCACCTAA=N	N	3286	1276	3.3171	0
X18P_CCAGCGAGTTTGGCGC=N	N	3773	1449	1.64325	0
X18P_CCAGCGATCGTCCGTT=N	N	3282	1237	1.49299	0
X18P_CCAGCGATCTAGAGTC=N	N	2947	1150	1.42518	0
X18P_CCATGTCTCAGGTTCA=N	N	5079	1678	2.42174	0
X18P_CCATGTCTCCTTTACA=N	N	2455	982	1.0998	0
X18P_CCATTCGCAACACCCG=N	N	1958	875	1.17467	0
X18P_CCATTCGCAACTTGAC=N	N	2381	999	0.50399	0
X18P_CCATTCGTCCTTTCTC=N	N	2495	982	0.601202	0
X18P_CCATTCGTCTAACTCT=N	N	2069	998	0.918318	0
X18P_CCATTCGTCTGTTTGT=N	N	2520	1083	2.38095	0
X18P_CCCAATCCACAAGCCC=N	N	2369	1069	1.51963	0
X18P_CCCAATCGTCGACTAT=N	N	2550	1105	2.39216	0
X18P_CCCAATCTCAGCGACC=N	N	1888	806	1.58898	0
X18P_CCCAATCTCAGTGCAT=N	N	4084	1342	1.39569	0
X18P_CCCAATCTCCCGGATG=N	N	2011	845	0.944804	0
X18P_CCCAATCTCTAGCACA=N	N	5778	1819	2.14607	0
X18P_CCCAATCTCTCTTGAT=N	N	1954	807	0.614125	0
X18P_CCCAGTTTCACAAACC=N	N	5682	1815	1.70715	0
X18P_CCCATACAGAATTGTG=N	N	2374	976	0.631845	0
X18P_CCCATACAGGATTCGG=N	N	1843	761	0.759631	0
X18P_CCCATACAGTATCGAA=N	N	2260	916	1.81416	0
X18P_CCCATACCAACTGCTA=N	N	7195	2178	2.46004	0
X18P_CCCATACCACATTAGC=N	N	1939	791	0.722022	0
X18P_CCCATACGTACGCTGC=N	N	2295	953	0.566449	0
X18P_CCCATACGTTGTCGCG=N	N	3176	1124	1.25945	0
X18P_CCCATACTCGCATGGC=N	N	3029	1083	1.05645	0
X18P_CCCTCCTAGCGACGTA=N	N	2176	913	1.79228	0
X18P_CCCTCCTAGTTACGGG=N	N	1945	890	0.92545	0
X18P_CCCTCCTCAATGTAAG=N	N	2759	1105	0.79739	0
X18P_CCCTCCTCAGCTGTTA=N	N	3699	1486	1.75723	0
X18P_CCCTCCTTCAGTTAGC=N	N	1890	819	1.11111	0
X18P_CCCTCCTTCCAAAGTC=N	N	1855	841	0.431267	0
X18P_CCCTCCTTCTTAACCT=N	N	3335	1362	2.57871	0
X18P_CCGGGATCACGCTTTC=N	N	2137	934	1.21666	0
X18P_CCGGGATCATGTAGTC=N	N	2575	1083	1.16505	0
X18P_CCGGTAGGTAGTAGTA=N	N	2001	810	1.49925	0
X18P_CCGGTAGGTGGTCCGT=N	N	2383	925	1.5107	0
X18P_CCGGTAGTCTATCCTA=N	N	4123	1303	1.72205	0
X18P_CCGGTAGTCTGTGCAA=N	N	2720	1112	2.79412	0
X18P_CCGGTAGTCTTTACAC=N	N	1996	849	1.35271	0
X18P_CCGTACTGTACTTCTT=N	N	3297	1389	0.576281	0
X18P_CCGTACTTCCTCGCAT=N	N	2095	861	0.71599	0
X18P_CCGTACTTCGCCAGCA=N	N	3497	1235	1.34401	0
X18P_CCGTGGAAGAGTAATC=N	N	3116	1056	1.15533	0
X18P_CCGTGGATCCTATGTT=N	N	2052	834	1.07212	0
X18P_CCGTGGATCGGAAATA=N	N	2912	1184	1.13324	0
X18P_CCGTTCAAGTAGTGCG=N	N	2383	942	1.38481	0
X18P_CCTAAAGGTAAGAGAG=N	N	1905	808	0.682415	0
X18P_CCTAAAGGTCAGCTAT=N	N	2936	1129	2.14578	0
X18P_CCTAAAGGTGCACGAA=N	N	2847	1060	0.913242	0
X18P_CCTAAAGTCCAAACTG=N	N	2158	927	0.60241	0
X18P_CCTAAAGTCCCAAGTA=N	N	2082	954	0.768492	0
X18P_CCTACACAGTATGACA=N	N	2002	860	0.849151	0
X18P_CCTACACCACGCATCG=N	N	1935	865	0.981912	0
X18P_CCTACACGTCTAGAGG=N	N	3067	1182	0.684708	0
X18P_CCTACACGTCTCAACA=N	N	3929	1399	0.941715	0
X18P_CCTACCACAGCCTGTG=N	N	2388	1009	1.00503	0
X18P_CCTACCAGTTCGTTGA=N	N	2973	1105	1.71544	0
X18P_CCTAGCTAGGGCTTGA=N	N	2383	1016	1.67856	0
X18P_CCTAGCTGTCCTCTTG=N	N	1845	800	0.596206	0
X18P_CCTAGCTTCCTGCCAT=N	N	3528	1331	0.821995	0
X18P_CCTATTAAGCCAACAG=N	N	1857	807	0.915455	0
X18P_CCTATTAAGCCAGTAG=N	N	3081	1231	0.97371	0
X18P_CCTCAGTCACTGTGTA=N	N	3336	1174	1.3789	0
X18P_CCTCAGTTCAGCTCGG=N	N	2045	914	1.51589	0
X18P_CCTCAGTTCCTAGAAC=N	N	5773	1673	1.36844	0
X18P_CCTCAGTTCGAACTGT=N	N	2421	982	0.950021	0
X18P_CCTCAGTTCGCGCCAA=N	N	2561	1018	1.44475	0
X18P_CCTCTGAAGGTGATAT=N	N	2547	1056	0.745976	0
X18P_CCTCTGACATACGCCG=N	N	1845	823	0.813008	0
X18P_CCTCTGAGTACGAAAT=N	N	2093	882	0.477783	0
X18P_CCTCTGATCTTACCTA=N	N	2654	1083	1.65787	0
X18P_CCTTACGCAAGTCTAC=N	N	3700	1372	3.18919	0
X18P_CCTTACGCACAGGCCT=N	N	2234	1038	1.38765	0
X18P_CCTTACGCAGTCTTCC=N	N	2968	1073	0.774933	0
X18P_CCTTACGGTAGAAAGG=N	N	2812	1121	1.2091	0
X18P_CCTTACGGTTGGAGGT=N	N	2449	1029	1.51082	0
X18P_CCTTACGTCCACGTGG=N	N	2023	793	1.38408	0
X18P_CCTTACGTCCCTCTTT=N	N	2090	853	1.29187	0
X18P_CCTTACGTCCTACAGA=N	N	1899	858	0.789889	0
X18P_CCTTCCCTCGCCTGTT=N	N	2013	927	1.2916	0
X18P_CCTTCCCTCGGACAAG=N	N	5080	1716	1.00394	0
X18P_CCTTCCCTCTCGCATC=N	N	2005	898	1.59601	0
X18P_CCTTCGAAGCGATATA=N	N	4703	1600	2.87051	0
X18P_CCTTCGAAGGAGCGAG=N	N	2646	1017	1.81406	0
X18P_CCTTCGACAGCATGAG=N	N	2061	861	1.60116	0
X18P_CCTTCGACATGGTCTA=N	N	2255	998	1.6408	0
X18P_CCTTCGACATGTTGAC=N	N	4660	1535	2.12446	0
X18P_CCTTCGAGTTCACCTC=N	N	4335	1567	2.00692	0
X18P_CCTTCGATCAAACCAC=N	N	1993	827	1.15404	0
X18P_CCTTCGATCCGTAGTA=N	N	3895	1542	1.56611	0
X18P_CCTTTCTAGATCCTGT=N	N	2541	1080	1.2987	0
X18P_CCTTTCTGTCCATCCT=N	N	4344	1535	0.736648	0
X18P_CCTTTCTTCAAAGACA=N	N	3317	1204	0.934579	0
X18P_CCTTTCTTCTCTAAGG=N	N	2397	937	1.71047	0
X18P_CGAACATAGGCTAGCA=N	N	2411	1025	0.746578	0
X18P_CGAACATAGTATGACA=N	N	2116	973	1.8431	0
X18P_CGAACATCATCCGGGT=N	N	1937	969	1.85854	0
X18P_CGAACATGTGAGTGAC=N	N	1838	782	0.652884	0
X18P_CGAACATGTGTTAAGA=N	N	3245	1297	2.49615	0
X18P_CGAATGTGTTTGTGTG=N	N	2915	1116	1.88679	0
X18P_CGAATGTTCTTACCTA=N	N	2201	898	0.363471	0
X18P_CGACCTTAGAGCTGCA=N	N	5066	1669	2.1516	0
X18P_CGACCTTCAACACCCG=N	N	2482	1036	0.966962	0
X18P_CGACCTTCATGTTCCC=N	N	3097	1275	2.58314	0
X18P_CGACCTTGTGCAGTAG=N	N	2353	968	1.40246	0
X18P_CGACTTCAGAGCTGCA=N	N	3701	1393	1.5131	0
X18P_CGACTTCAGTACTTGC=N	N	1921	902	1.14524	0
X18P_CGACTTCAGTGGTAGC=N	N	2683	1008	1.56541	0
X18P_CGACTTCCATTCTTAC=N	N	2173	958	1.15048	0
X18P_CGACTTCGTAGAAGGA=N	N	2395	989	1.75365	0
X18P_CGACTTCGTTCTGTTT=N	N	2068	889	0.580271	0
X18P_CGACTTCTCACTATTC=N	N	1877	779	0.745871	0
X18P_CGAGAAGCATGATCCA=N	N	3057	1087	0.915931	0
X18P_CGAGCACTCCTCTAGC=N	N	1891	841	1.21629	0
X18P_CGAGCCACAGAGTGTG=N	N	2234	907	0.984781	0
X18P_CGAGCCACAGCGATCC=N	N	2074	829	0.578592	0
X18P_CGAGCCACAGCGTTCG=N	N	2040	900	0.588235	0
X18P_CGAGCCACATCCCATC=N	N	3451	1208	2.11533	0
X18P_CGATCGGAGGTGATTA=N	N	2132	901	1.50094	0
X18P_CGATCGGCAGTCAGAG=N	N	1875	958	2.72	0
X18P_CGATCGGGTAAATGAC=N	N	2189	879	0.867976	0
X18P_CGATGGCAGCAGGTCA=N	N	2128	900	1.40977	0
X18P_CGATGGCAGGACTGGT=N	N	2229	926	1.88425	0
X18P_CGATGGCCAATGTTGC=N	N	2468	1097	0.89141	0
X18P_CGATGGCCAGACTCGC=N	N	2089	941	0.765917	0
X18P_CGATGGCGTATCAGTC=N	N	2128	861	1.2688	0
X18P_CGATGGCGTCAGATAA=N	N	2336	957	1.32705	0
X18P_CGATGGCGTCGAACAG=N	N	2298	940	0.870322	0
X18P_CGATGGCTCAAGAAGT=N	N	2097	894	0.858369	0
X18P_CGATGGCTCGGTGTTA=N	N	1903	787	1.20862	0
X18P_CGATGTAAGAGGGATA=N	N	3610	1419	2.60388	0
X18P_CGATGTAGTTCGTTGA=N	N	1909	821	0.576218	0
X18P_CGATTGAAGACACGAC=N	N	2104	819	1.71103	0
X18P_CGATTGAAGTAGATGT=N	N	1993	907	0.953337	0
X18P_CGATTGACAGTAACGG=N	N	1989	948	1.91051	0
X18P_CGATTGACATCCGCGA=N	N	1868	855	1.55246	0
X18P_CGATTGAGTCTCCACT=N	N	3510	1359	1.36752	0
X18P_CGATTGATCCACGTTC=N	N	2161	861	1.01805	0
X18P_CGCCAAGAGCTAGTGG=N	N	3521	1254	2.8685	0
X18P_CGCCAAGAGGCGTACA=N	N	4359	1424	2.59234	0
X18P_CGCCAAGAGTGTTGAA=N	N	2457	1062	1.7501	0
X18P_CGCCAAGGTAAGGGAA=N	N	2416	862	1.49007	0
X18P_CGCCAAGGTGATGCCC=N	N	2124	870	0.564972	0
X18P_CGCCAAGTCAGTTCGA=N	N	2235	951	1.52125	0
X18P_CGCGGTAAGTACTTGC=N	N	2380	1005	1.0084	0
X18P_CGCGGTACACAACTGT=N	N	2180	966	1.10092	0
X18P_CGCGGTAGTGTGACGA=N	N	2155	970	0.649652	0
X18P_CGCGGTATCATTGCCC=N	N	2733	1046	1.31723	0
X18P_CGCGTTTAGGCTCTTA=N	N	1831	740	1.25614	0
X18P_CGCGTTTAGTACGCCC=N	N	3148	1225	2.03304	0
X18P_CGCGTTTCACAGTCGC=N	N	3406	1256	1.52672	0
X18P_CGCGTTTTCAGCTGGC=N	N	4932	1566	1.94647	0
X18P_CGCTGGACATACGCTA=N	N	2285	960	1.4442	0
X18P_CGCTGGAGTGCAGTAG=N	N	3014	1018	0.66357	0
X18P_CGCTGGAGTGTGTGCC=N	N	2221	992	1.44079	0
X18P_CGCTGGATCAAAGACA=N	N	4341	1467	1.68164	0
X18P_CGCTTCAAGATGGGTC=N	N	2704	1133	2.84763	0
X18P_CGCTTCACACGCATCG=N	N	4309	1546	2.71525	0
X18P_CGCTTCATCTATCCTA=N	N	2941	1144	0.680041	0
X18P_CGGACACAGGAGTACC=N	N	2882	1137	2.04719	0
X18P_CGGACACAGGGCTCTC=N	N	4645	1589	2.1098	0
X18P_CGGACACTCAGTACGT=N	N	1835	813	1.08992	0
X18P_CGGACGTCACTTACGA=N	N	3597	1408	2.64109	0
X18P_CGGACGTTCATCTGTT=N	N	2207	970	1.35931	0
X18P_CGGACGTTCCCTCAGT=N	N	2228	967	0.763016	0
X18P_CGGACGTTCCTGTACC=N	N	2579	929	0.465297	0
X18P_CGGACTGCATCACCCT=N	N	3057	1101	2.58423	0
X18P_CGGACTGGTACCGCTG=N	N	2170	895	1.05991	0
X18P_CGGACTGGTCCATGAT=N	N	2408	996	1.3289	0
X18P_CGGAGCTCAAATACAG=N	N	2464	1002	2.80032	0
X18P_CGGAGCTCAATCTACG=N	N	2537	1059	2.1285	0
X18P_CGGAGCTGTGAGGGTT=N	N	5145	1708	1.63265	0
X18P_CGGAGTCAGCAGCGTA=N	N	6254	1950	3.51775	0
X18P_CGGAGTCAGCGATTCT=N	N	2591	962	1.19645	0
X18P_CGGAGTCAGCTTCGCG=N	N	1831	761	0.600765	0
X18P_CGGAGTCCATCTACGA=N	N	2608	986	1.87883	0
X18P_CGGAGTCGTCTAGTGT=N	N	1834	794	1.14504	0
X18P_CGGAGTCTCCCAGGTG=N	N	1829	754	0.710771	0
X18P_CGGAGTCTCGCACTCT=N	N	3460	1226	1.50289	0
X18P_CGGCTAGAGACGACGT=N	N	1869	791	1.01659	0
X18P_CGGCTAGAGTATCTCG=N	N	2374	1043	1.30581	0
X18P_CGGCTAGGTTCAGCGC=N	N	2181	884	0.779459	0
X18P_CGGCTAGGTTGTGGAG=N	N	2782	1041	1.15025	0
X18P_CGGGTCAAGCCCGAAA=N	N	3138	1220	1.4659	0
X18P_CGGGTCACACACGCTG=N	N	3016	1218	5.27188	0
X18P_CGGGTCAGTAGCGTGA=N	N	2488	1013	1.88907	0
X18P_CGGTTAAAGACAGAGA=N	N	2589	992	0.965624	0
X18P_CGGTTAAAGTGGTAGC=N	N	6990	1962	1.27325	0
X18P_CGGTTAACAGTCAGCC=N	N	2177	889	1.01056	0
X18P_CGGTTAAGTATCACCA=N	N	1910	812	0.890052	0
X18P_CGGTTAAGTCCAAGTT=N	N	5009	1815	2.99461	0
X18P_CGGTTAAGTTCGCGAC=N	N	5791	1705	2.60749	0
X18P_CGTAGCGCAGCTGCTG=N	N	2858	1165	2.02939	0
X18P_CGTAGCGCATCACCCT=N	N	3938	1447	1.26968	0
X18P_CGTAGCGGTAGCTAAA=N	N	1866	863	1.07181	0
X18P_CGTAGGCAGAATGTGT=N	N	3337	1144	1.88792	0
X18P_CGTAGGCGTTTAGGAA=N	N	2856	1066	1.40056	0
X18P_CGTAGGCTCCCTGACT=N	N	2641	994	1.59031	0
X18P_CGTCACTAGGAGTCTG=N	N	2075	877	1.01205	0
X18P_CGTCACTAGTCGTACT=N	N	3567	1364	0.841043	0
X18P_CGTCACTAGTGCAAGC=N	N	2654	1059	1.6202	0
X18P_CGTCACTGTTCTGAAC=N	N	2643	937	1.5891	0
X18P_CGTCAGGAGAATGTTG=N	N	3623	1166	0.57963	0
X18P_CGTCAGGAGCACACAG=N	N	3155	1143	2.06022	0
X18P_CGTCAGGGTCCTCCAT=N	N	1836	775	0.43573	0
X18P_CGTCAGGGTCGACTGC=N	N	2535	976	0.512821	0
X18P_CGTCCATAGAATGTTG=N	N	3429	1285	2.683	0
X18P_CGTCCATAGAGTAAGG=N	N	3338	1150	1.25824	0
X18P_CGTCCATCAGGGTTAG=N	N	2246	848	1.20214	0
X18P_CGTCCATGTAGCTTGT=N	N	1856	862	1.07759	0
X18P_CGTCCATGTATTCGTG=N	N	4181	1491	1.43506	0
X18P_CGTCCATGTCACCCAG=N	N	2742	1026	2.99052	0
X18P_CGTCCATGTGTGCGTC=N	N	2111	887	2.17906	0
X18P_CGTCCATGTTATGCGT=N	N	2991	1211	1.10331	0
X18P_CGTCCATTCCTTGACC=N	N	2467	1107	1.37819	0
X18P_CGTCCATTCTTGGGTA=N	N	2667	1175	2.32471	0
X18P_CGTCTACAGTAGATGT=N	N	2168	886	0.645756	0
X18P_CGTCTACCACATAACC=N	N	3837	1525	2.50195	0
X18P_CGTCTACCAGTCACTA=N	N	1889	822	1.21758	0
X18P_CGTCTACCATGCAACT=N	N	2452	899	1.26427	0
X18P_CGTCTACGTAAAGTCA=N	N	2089	921	1.19674	0
X18P_CGTGAGCAGCAGCCTC=N	N	3275	1238	1.43511	0
X18P_CGTGAGCGTGGACGAT=N	N	2436	983	1.31363	0
X18P_CGTGAGCTCCAATGGT=N	N	2564	1031	0.624025	0
X18P_CGTGTAAGTCTTTCAT=N	N	2228	900	2.1544	0
X18P_CGTGTAAGTTGGACCC=N	N	2509	987	1.59426	0
X18P_CGTGTCTAGTAGCCGA=N	N	4416	1439	2.64946	0
X18P_CGTGTCTGTGACGCCT=N	N	3047	1066	0.951756	0
X18P_CGTTAGAAGTACGTAA=N	N	3051	1050	0.983284	0
X18P_CGTTAGAGTTACTGAC=N	N	3052	1186	2.78506	0
X18P_CGTTAGATCCTCGCAT=N	N	3077	1162	2.14495	0
X18P_CGTTCTGAGGCAGGTT=N	N	2436	999	1.97044	0
X18P_CGTTCTGCAGACACTT=N	N	3292	1330	2.27825	0
X18P_CGTTGGGAGTCTCGGC=N	N	4016	1502	1.04582	0
X18P_CTAACTTGTCAACTGT=N	N	2494	1038	0.761828	0
X18P_CTAACTTGTCCTGCTT=N	N	2109	839	1.84922	0
X18P_CTAACTTGTTCCGTCT=N	N	2085	882	1.43885	0
X18P_CTAAGACAGTACATGA=N	N	2403	993	1.04037	0
X18P_CTAAGACAGTGGAGTC=N	N	2032	869	1.08268	0
X18P_CTAAGACCATGAACCT=N	N	2756	1056	1.05225	0
X18P_CTAAGACGTCCGAACC=N	N	3138	1168	1.91205	0
X18P_CTAAGACTCGGTTCGG=N	N	2093	852	0.764453	0
X18P_CTACACCAGAAGAAGC=N	N	1997	809	0.500751	0
X18P_CTACACCAGTGATCGG=N	N	3446	1229	2.14742	0
X18P_CTACACCCACGGTTTA=N	N	2272	953	0.836268	0
X18P_CTACACCGTCTCCACT=N	N	1872	830	0.320513	0
X18P_CTACATTAGGGTGTGT=N	N	2325	957	1.29032	0
X18P_CTACATTAGTTCCACA=N	N	2378	1087	1.9344	0
X18P_CTACATTCAAAGGAAG=N	N	2016	901	1.24008	0
X18P_CTACATTCATGTTCCC=N	N	4006	1452	2.14678	0
X18P_CTACATTTCTCGGACG=N	N	3051	1234	1.47493	0
X18P_CTACATTTCTGAAAGA=N	N	2870	1184	1.84669	0
X18P_CTACCCAAGCTAACAA=N	N	2887	1167	2.28611	0
X18P_CTACCCAAGCTCCTTC=N	N	1888	884	0.582627	0
X18P_CTACCCACACGGTAAG=N	N	3135	1034	2.23285	0
X18P_CTACCCAGTCGAACAG=N	N	2205	1009	1.81406	0
X18P_CTACGTCCAATAAGCA=N	N	2286	902	1.09361	0
X18P_CTACGTCCATAGGATA=N	N	4054	1422	1.57869	0
X18P_CTACGTCGTTAAGAAC=N	N	3755	1382	2.60985	0
X18P_CTACGTCTCTGTCAAG=N	N	2964	1131	0.641026	0
X18P_CTAGAGTTCTAACTCT=N	N	3114	1231	2.92229	0
X18P_CTAGAGTTCTTTACGT=N	N	1941	885	2.00927	0
X18P_CTAGCCTCAGGTGGAT=N	N	2147	854	1.02469	0
X18P_CTAGCCTCATACCATG=N	N	1867	860	1.17836	0
X18P_CTAGCCTGTTACAGAA=N	N	3954	1265	0.91047	0
X18P_CTAGCCTGTTTGGGCC=N	N	2536	1024	1.65615	0
X18P_CTAGCCTTCATTCACT=N	N	2845	1092	0.949033	0
X18P_CTAGTGACATTCTTAC=N	N	5504	1848	1.30814	0
X18P_CTAGTGAGTCATTAGC=N	N	2072	752	1.06178	0
X18P_CTAGTGAGTGGTGTAG=N	N	3017	1187	4.11004	0
X18P_CTCACACAGGCGTACA=N	N	4298	1485	0.791066	0
X18P_CTCACACCACAGGTTT=N	N	2179	926	2.06517	0
X18P_CTCACACGTACTCTCC=N	N	1832	842	1.20087	0
X18P_CTCACACGTAGGAGTC=N	N	1938	825	1.03199	0
X18P_CTCACACTCAAAGTAG=N	N	6344	1944	1.59206	0
X18P_CTCACACTCCGAATGT=N	N	3742	1373	2.64564	0
X18P_CTCACACTCTTATCTG=N	N	2557	1077	1.52522	0
X18P_CTCAGAAAGCTCTCGG=N	N	2627	999	1.56072	0
X18P_CTCAGAAAGGTTCCTA=N	N	2089	938	2.20201	0
X18P_CTCAGAACAGCATACT=N	N	3127	1186	0.863447	0
X18P_CTCAGAACAGGACGTA=N	N	2645	1036	1.51229	0
X18P_CTCAGAAGTTCGTGAT=N	N	2830	1040	0.848057	0
X18P_CTCAGAATCTGTACGA=N	N	8773	2141	2.06315	0
X18P_CTCAGAATCTTAGAGC=N	N	5149	1709	2.38881	0
X18P_CTCATTAAGTGGCACA=N	N	4029	1229	1.96078	0
X18P_CTCATTACAATGGACG=N	N	1881	806	1.70122	0
X18P_CTCATTAGTTCCGGCA=N	N	2662	1001	1.69046	0
X18P_CTCATTATCACTCCTG=N	N	2028	944	2.21893	0
X18P_CTCATTATCTCTGAGA=N	N	1922	801	2.44537	0
X18P_CTCCTAGAGATCTGAA=N	N	3007	1145	2.12837	0
X18P_CTCCTAGAGTGTGGCA=N	N	2539	1069	2.52068	0
X18P_CTCCTAGCAAGAAGAG=N	N	2149	935	1.6752	0
X18P_CTCCTAGCACGGCGTT=N	N	1849	754	0.540833	0
X18P_CTCCTAGTCGCCTGAG=N	N	2357	913	2.29105	0
X18P_CTCCTAGTCTCGTTTA=N	N	2107	938	1.51875	0
X18P_CTCGAAAAGTAACCCT=N	N	3439	1221	2.2681	0
X18P_CTCGAAACAGCTTCGG=N	N	2500	972	2.44	0
X18P_CTCGAAAGTCAGAGGT=N	N	3757	1358	2.15598	0
X18P_CTCGAGGCAATGTTGC=N	N	2782	1025	2.3005	0
X18P_CTCGAGGCACGGCGTT=N	N	1936	913	1.49793	0
X18P_CTCGAGGCAGGCGATA=N	N	2331	967	1.8018	0
X18P_CTCGAGGCAGTCAGAG=N	N	1874	747	0.480256	0
X18P_CTCGAGGTCACGATGT=N	N	2989	1270	2.84376	0
X18P_CTCGAGGTCCGAGCCA=N	N	3053	1156	2.68588	0
X18P_CTCGAGGTCTCCCTGA=N	N	2051	862	1.21892	0
X18P_CTCGGAGAGATCCGAG=N	N	1911	822	1.72684	0
X18P_CTCGGAGCACCACGTG=N	N	2700	999	1.66667	0
X18P_CTCGGAGGTAGCGCAA=N	N	1915	881	1.14883	0
X18P_CTCGGAGTCGGTTCGG=N	N	2036	851	0.736739	0
X18P_CTCGGAGTCTACCTGC=N	N	2319	980	1.72488	0
X18P_CTCGGGAGTAGGAGTC=N	N	4575	1393	2.12022	0
X18P_CTCGGGAGTATGAAAC=N	N	2781	1118	1.51025	0
X18P_CTCGGGATCCAGGGCT=N	N	3903	1407	0.871125	0
X18P_CTCGTACAGGGATCTG=N	N	2192	883	0.958029	0
X18P_CTCGTCAAGCTGGAAC=N	N	6361	1871	1.71357	0
X18P_CTCGTCACAAACGTGG=N	N	5144	1830	1.78849	0
X18P_CTCGTCACATACCATG=N	N	2035	929	0.540541	0
X18P_CTCGTCAGTACTCAAC=N	N	3699	1414	1.00027	0
X18P_CTCGTCATCCACGTGG=N	N	2068	917	1.16054	0
X18P_CTCTAATCAAATTGCC=N	N	2756	1114	1.88679	0
X18P_CTCTAATGTTCGCTAA=N	N	1851	852	1.5127	0
X18P_CTCTACGCATAGGATA=N	N	2419	872	0.744109	0
X18P_CTCTACGGTGTTAAGA=N	N	2770	1068	0.938628	0
X18P_CTGAAACAGACCGGAT=N	N	2960	1201	1.31757	0
X18P_CTGAAACTCACCTTAT=N	N	3188	1074	1.31744	0
X18P_CTGAAGTAGGCAGGTT=N	N	3278	1244	1.25076	0
X18P_CTGATAGGTTCACCTC=N	N	2243	1017	1.38208	0
X18P_CTGATAGTCGAATGCT=N	N	2241	907	1.78492	0
X18P_CTGATCCCACCGAAAG=N	N	1923	790	1.97608	0
X18P_CTGATCCCAGCCTTTC=N	N	2319	987	1.29366	0
X18P_CTGATCCGTCGTTGTA=N	N	2040	919	2.15686	0
X18P_CTGCCTATCGCCTGAG=N	N	4582	1438	2.00786	0
X18P_CTGCGGACACTATCTT=N	N	2265	990	0.971302	0
X18P_CTGCGGAGTTGAACTC=N	N	4338	1525	1.26787	0
X18P_CTGCGGATCCAGATCA=N	N	3718	1330	1.3986	0
X18P_CTGCTGTAGAGTCTGG=N	N	3854	1536	0.726518	0
X18P_CTGCTGTGTAAGTGGC=N	N	4018	1387	1.79194	0
X18P_CTGGTCTCATGTAGTC=N	N	1916	891	0.730689	0
X18P_CTGGTCTGTCCAGTGC=N	N	1976	905	0.860324	0
X18P_CTGGTCTGTTTGTGTG=N	N	1882	866	1.96599	0
X18P_CTGGTCTTCACAGTAC=N	N	1978	812	3.48837	0
X18P_CTGTGCTGTCGGCTCA=N	N	2629	1081	1.10308	0
X18P_CTGTGCTGTGTGAAAT=N	N	1746	821	0.801833	0
X18P_CTGTGCTTCATGTAGC=N	N	2120	894	1.03774	0
X18P_CTGTTTAAGCTCCTTC=N	N	4087	1516	1.95743	0
X18P_CTGTTTATCGTTGCCT=N	N	2139	876	0.888266	0
X18P_CTTAACTCATACGCTA=N	N	3059	1324	0.882641	0
X18P_CTTAACTGTAAGCACG=N	N	6869	1989	1.36847	0
X18P_CTTAACTTCATCTGTT=N	N	2508	1032	0.717703	0
X18P_CTTACCGAGTTACCCA=N	N	2984	1157	1.03887	0
X18P_CTTAGGAAGAATCTCC=N	N	2446	922	1.30826	0
X18P_CTTAGGAAGCCCAATT=N	N	2674	1087	2.24383	0
X18P_CTTAGGATCTTGCCGT=N	N	3667	1381	2.91792	0
X18P_CTTCTCTAGACTCGGA=N	N	2939	1043	1.87138	0
X18P_CTTCTCTAGGTAGCCA=N	N	2228	894	0.807899	0
X18P_CTTCTCTCACATAACC=N	N	1854	819	0.485437	0
X18P_CTTCTCTCACGGCCAT=N	N	2452	953	1.9168	0
X18P_CTTCTCTCAGACAAAT=N	N	2323	979	0.645717	0
X18P_CTTCTCTCAGTAAGCG=N	N	2659	966	1.46672	0
X18P_CTTCTCTCATCTACGA=N	N	2378	931	0.336417	0
X18P_CTTCTCTGTTCAGACT=N	N	2126	1002	1.50517	0
X18P_CTTCTCTTCGTCACGG=N	N	2241	916	1.38331	0
X18P_CTTCTCTTCGTGGACC=N	N	1907	879	0.419507	0
X18P_CTTGGCTAGAACAATC=N	N	3278	1172	1.49481	0
X18P_CTTGGCTAGGTGCACA=N	N	1903	770	0.735681	0
X18P_CTTGGCTCATGCGCAC=N	N	2426	947	1.19538	0
X18P_CTTGGCTGTAACGTTC=N	N	2347	1019	1.1504	0
X18P_CTTTGCGCATCCAACA=N	N	5789	1874	1.31283	0
X18P_GAAACTCCATGCCTAA=N	N	3256	1183	1.90418	0
X18P_GAAACTCGTAAGTGGC=N	N	2438	983	1.51764	0
X18P_GAAACTCGTCATTAGC=N	N	3381	1356	2.01124	0
X18P_GAAACTCGTGAAGGCT=N	N	1974	805	1.11449	0
X18P_GAAACTCTCCCATTTA=N	N	2456	988	0.651466	0
X18P_GAAACTCTCTGACCTC=N	N	1974	880	1.36778	0
X18P_GAAATGATCCGTTGCT=N	N	2644	1040	1.17247	0
X18P_GAAATGATCGTAGATC=N	N	1859	809	1.12964	0
X18P_GAAATGATCTGCTTGC=N	N	2373	944	1.47493	0
X18P_GAACATCAGCTGCAAG=N	N	2000	776	0.55	0
X18P_GAACATCAGTGGACGT=N	N	5765	1878	2.96618	0
X18P_GAACATCCACGGCGTT=N	N	2145	849	0.745921	0
X18P_GAACATCCATGTTCCC=N	N	2098	921	1.52526	0
X18P_GAACCTAAGCCATCGC=N	N	1921	807	1.09318	0
X18P_GAACCTAAGTTCGCGC=N	N	2422	1052	2.64244	0
X18P_GAACCTACAGCCTATA=N	N	2796	1091	1.8598	0
X18P_GAACCTATCAGAGGTG=N	N	1911	743	1.51753	0
X18P_GAACCTATCCGCAAGC=N	N	2313	963	0.99438	0
X18P_GAACCTATCCGTTGTC=N	N	2371	973	1.64488	0
X18P_GAACGGAAGCCTATGT=N	N	3050	1112	1.01639	0
X18P_GAACGGAAGTCATGCT=N	N	2405	944	2.2869	0
X18P_GAACGGAGTAGTACCT=N	N	2530	968	0.790514	0
X18P_GAACGGAGTATATGAG=N	N	3368	1169	1.03919	0
X18P_GAACGGAGTGAAATCA=N	N	1873	810	1.81527	0
X18P_GAACGGAGTTACAGAA=N	N	2906	1116	2.40881	0
X18P_GAACGGATCACGATGT=N	N	2131	856	0.844674	0
X18P_GAACGGATCCCTTGCA=N	N	3504	1285	1.0274	0
X18P_GAACGGATCTTTAGTC=N	N	1883	761	1.16835	0
X18P_GAAGCAGCACATGACT=N	N	3561	1333	1.17944	0
X18P_GAAGCAGGTAAATGAC=N	N	2786	1188	2.47667	0
X18P_GAAGCAGGTAATCACC=N	N	3098	1201	1.8399	0
X18P_GAAGCAGGTATAGGGC=N	N	3998	1373	1.75088	0
X18P_GAAGCAGGTCAATGTC=N	N	4094	1497	1.66097	0
X18P_GAAGCAGGTCCGAATT=N	N	2337	948	1.45486	0
X18P_GAAGCAGGTTTGACTG=N	N	3107	1170	1.35179	0
X18P_GAATAAGAGATCTGCT=N	N	4867	1644	1.97247	0
X18P_GAATAAGAGTGTTTGC=N	N	2356	961	1.82513	0
X18P_GAATAAGCAAAGTGCG=N	N	6181	1755	2.02233	0
X18P_GAATAAGCACTCGACG=N	N	2989	1042	1.87354	0
X18P_GAATAAGCAGCCAGAA=N	N	2143	1047	1.07326	0
X18P_GAATGAAAGAGTCTGG=N	N	2273	920	4.88341	0
X18P_GAATGAACAACGCACC=N	N	1824	806	1.04167	0
X18P_GAATGAACATTTCAGG=N	N	3354	1213	1.40131	0
X18P_GAATGAAGTCAAAGAT=N	N	2094	877	0.716332	0
X18P_GAATGAAGTCAGAAGC=N	N	1873	807	1.33476	0
X18P_GACACGCAGTTTCCTT=N	N	2152	950	1.20818	0
X18P_GACACGCGTTACGCGC=N	N	1916	809	0.626305	0
X18P_GACACGCTCTATCCCG=N	N	2982	1122	1.67673	0
X18P_GACAGAGCAGGGATTG=N	N	3458	1219	1.0989	0
X18P_GACAGAGGTTTGACTG=N	N	1870	823	2.19251	0
X18P_GACAGAGTCCTAAGTG=N	N	1959	803	0.408372	0
X18P_GACCAATAGCTCCTCT=N	N	1849	832	1.56842	0
X18P_GACCAATCACAGGCCT=N	N	1838	854	1.25136	0
X18P_GACCAATGTACAGTGG=N	N	2036	896	1.32613	0
X18P_GACCAATGTCTCTCTG=N	N	2213	963	1.49119	0
X18P_GACCAATTCAACGCTA=N	N	6904	2179	2.60718	0
X18P_GACCAATTCATGCATG=N	N	3114	1150	0.674374	0
X18P_GACCTGGAGTGGTAGC=N	N	2311	1013	0.389442	0
X18P_GACCTGGCACGCTTTC=N	N	4017	1528	1.79238	0
X18P_GACCTGGTCACCGTAA=N	N	2120	751	1.03774	0
X18P_GACCTGGTCAGATAAG=N	N	1843	840	1.08519	0
X18P_GACGCGTCAGACAAGC=N	N	3182	1257	1.7599	0
X18P_GACGCGTGTGTATGGG=N	N	1849	845	1.46025	0
X18P_GACGCGTTCACCCTCA=N	N	3330	1296	1.14114	0
X18P_GACGGCTAGCACAGGT=N	N	4940	1635	1.33603	0
X18P_GACGGCTAGGCAGGTT=N	N	2915	1012	1.2693	0
X18P_GACGGCTCAAATACAG=N	N	2436	1025	0.862069	0
X18P_GACGGCTCATAGAAAC=N	N	2492	1092	1.64526	0
X18P_GACGGCTGTAGGCTGA=N	N	2206	922	1.1786	0
X18P_GACGGCTTCCTTGACC=N	N	5531	1738	1.68143	0
X18P_GACGTGCAGAGTAATC=N	N	2132	961	1.40713	0
X18P_GACGTGCCACACGCTG=N	N	2058	908	1.55491	0
X18P_GACGTGCCAGGGAGAG=N	N	2029	913	0.887137	0
X18P_GACGTGCTCGAATCCA=N	N	1910	806	1.3089	0
X18P_GACGTTACATCAGTAC=N	N	3095	1178	1.68013	0
X18P_GACGTTAGTATCTGCA=N	N	1832	852	0.709607	0
X18P_GACGTTATCATCTGCC=N	N	2332	1029	0.77187	0
X18P_GACGTTATCCAGAAGG=N	N	2127	952	1.36342	0
X18P_GACGTTATCCTCTAGC=N	N	2418	993	0.868486	0
X18P_GACTAACAGTCGCCGT=N	N	2298	929	1.21845	0
X18P_GACTAACAGTTAACGA=N	N	2882	1115	1.7696	0
X18P_GACTAACCATCCCACT=N	N	2079	971	1.5392	0
X18P_GACTAACGTTGAACTC=N	N	2874	1136	2.08768	0
X18P_GACTAACTCACGATGT=N	N	3033	1159	2.27498	0
X18P_GACTACACAACACCCG=N	N	2139	935	1.49603	0
X18P_GACTACAGTCCTGCTT=N	N	2097	859	0.715308	0
X18P_GACTACAGTTACCAGT=N	N	2878	1152	1.73732	0
X18P_GACTACAGTTACGACT=N	N	2984	940	1.20643	0
X18P_GACTGCGAGACGCTTT=N	N	2058	837	1.31195	0
X18P_GACTGCGGTAAAGGAG=N	N	2255	947	2.35033	0
X18P_GACTGCGGTCACAAGG=N	N	2495	1015	0.761523	0
X18P_GACTGCGTCCGTTGTC=N	N	1973	914	2.28079	0
X18P_GAGCAGAAGGGTGTGT=N	N	2358	1008	1.61154	0
X18P_GAGCAGAGTATATGGA=N	N	1851	835	0.540249	0
X18P_GAGCAGAGTTCGGGCT=N	N	2641	1010	1.36312	0
X18P_GAGCAGATCAGGCCCA=N	N	2153	883	1.3934	0
X18P_GAGCAGATCCGAACGC=N	N	3087	1146	2.49433	0
X18P_GAGGTGAAGATCACGG=N	N	2000	828	0.55	0
X18P_GAGGTGAAGCTAAGAT=N	N	2037	886	1.42366	0
X18P_GAGGTGACAAGTCTGT=N	N	1845	859	1.02981	0
X18P_GAGGTGACAGACTCGC=N	N	2753	1150	1.56193	0
X18P_GAGGTGACAGCTGTTA=N	N	2419	1028	0.950806	0
X18P_GAGGTGAGTATAGGTA=N	N	2107	885	1.42383	0
X18P_GAGGTGAGTTCAACCA=N	N	4375	1430	2.53714	0
X18P_GAGGTGATCGGCATCG=N	N	1955	871	0.767263	0
X18P_GAGGTGATCGTGGGAA=N	N	2818	1074	2.34209	0
X18P_GAGTCCGGTTACGCGC=N	N	2002	879	0.849151	0
X18P_GAGTCCGGTTATCCGA=N	N	2064	819	1.40504	0
X18P_GATCAGTCACTGCCAG=N	N	2111	944	1.84747	0
X18P_GATCAGTCAGCCTTTC=N	N	4990	1725	1.48297	0
X18P_GATCGATAGGAGTTGC=N	N	1850	871	1.13514	0
X18P_GATCGATCAATCAGAA=N	N	2152	992	1.48699	0
X18P_GATCGATCACACCGCA=N	N	3990	1478	1.00251	0
X18P_GATCGATCAGCTCGCA=N	N	3094	1230	1.80995	0
X18P_GATCGATGTAAGTGTA=N	N	1958	907	0.970378	0
X18P_GATCGATGTCTAAAGA=N	N	4740	1496	1.60338	0
X18P_GATCGATGTTCCAACA=N	N	2934	1140	1.56783	0
X18P_GATCGCGCAAAGGTGC=N	N	1889	778	0.741133	0
X18P_GATCGCGGTGCCTTGG=N	N	2681	1086	2.90936	0
X18P_GATCGTAAGTACGACG=N	N	2850	1238	1.7193	0
X18P_GATCGTACACCGCTAG=N	N	2268	940	2.02822	0
X18P_GATCTAGAGAAACGAG=N	N	3505	1258	1.42653	0
X18P_GATCTAGAGAGGTTGC=N	N	1992	888	1.15462	0
X18P_GATCTAGCACCGCTAG=N	N	4232	1428	2.10302	0
X18P_GATGAAAGTCTAGCCG=N	N	2381	933	1.55397	0
X18P_GATGAGGCAAATACAG=N	N	1828	825	0.71116	0
X18P_GATGAGGGTAGCCTCG=N	N	1938	823	0.928793	0
X18P_GATGAGGTCGCGATCG=N	N	2419	947	1.32286	0
X18P_GATGCTAAGCCGGTAA=N	N	2559	1089	1.7585	0
X18P_GATGCTACAAAGCGGT=N	N	2473	1088	2.54751	0
X18P_GATGCTAGTAGAGGAA=N	N	1942	799	0.46344	0
X18P_GATGCTATCCAAACAC=N	N	2010	936	0.945274	0
X18P_GATTCAGAGTCGATAA=N	N	2231	909	0.76199	0
X18P_GATTCAGCAGGATTGG=N	N	1868	819	0.642398	0
X18P_GATTCAGGTAGCTTGT=N	N	1911	839	1.15123	0
X18P_GCAAACTCATGTAAGA=N	N	3577	1304	1.28599	0
X18P_GCAAACTCATTTGCTT=N	N	2066	897	0.968054	0
X18P_GCAAACTTCAAACCGT=N	N	2142	991	2.05415	0
X18P_GCAAACTTCAGTCCCT=N	N	3964	1415	0.529768	0
X18P_GCAAACTTCATGTCCC=N	N	3054	1151	1.24427	0
X18P_GCAAACTTCCCTCTTT=N	N	2300	877	1.73913	0
X18P_GCAAACTTCTGGCGTG=N	N	3360	1228	2.2619	0
X18P_GCAAACTTCTGGTGTA=N	N	3203	1248	1.6547	0
X18P_GCAATCAAGACTAGAT=N	N	1929	829	0.984966	0
X18P_GCAATCAAGCGAAGGG=N	N	2952	1259	2.64228	0
X18P_GCAATCATCGATCCCT=N	N	2262	1027	1.19363	0
X18P_GCAATCATCGCGTAGC=N	N	2026	792	1.57947	0
X18P_GCAATCATCGGGAGTA=N	N	2583	1034	2.67131	0
X18P_GCACATAGTCCGAGTC=N	N	2239	969	0.714605	0
X18P_GCACATAGTCTGCGGT=N	N	1966	793	0.457782	0
X18P_GCACATATCGGTCTAA=N	N	2118	907	0.802644	0
X18P_GCACTCTAGGGATGGG=N	N	3114	1219	0.963391	0
X18P_GCACTCTAGTCGCCGT=N	N	1974	854	1.16515	0
X18P_GCACTCTAGTGAACGC=N	N	2023	898	1.77954	0
X18P_GCACTCTCAATTGCTG=N	N	2712	1000	1.10619	0
X18P_GCACTCTCATGTAGTC=N	N	2019	886	0.89153	0
X18P_GCACTCTGTCTCTTAT=N	N	3200	1265	1.6875	0
X18P_GCAGCCAAGCCCAATT=N	N	2290	965	2.18341	0
X18P_GCAGCCAAGGTGCAAC=N	N	1959	846	0.71465	0
X18P_GCAGCCACATCGTCGG=N	N	3812	1292	1.81007	0
X18P_GCAGCCAGTTGTACAC=N	N	1995	858	0.952381	0
X18P_GCAGCCATCCGTTGCT=N	N	2280	1052	1.97368	0
X18P_GCAGTTAAGAATGTGT=N	N	2856	1229	2.17087	0
X18P_GCAGTTAAGCACACAG=N	N	2196	860	1.04736	0
X18P_GCAGTTAAGCTACCTA=N	N	2262	968	1.37047	0
X18P_GCAGTTAAGTTGCAGG=N	N	2079	929	0.962001	0
X18P_GCAGTTATCTAGCACA=N	N	2506	1011	1.27694	0
X18P_GCATGATCATCTCGCT=N	N	2266	918	1.10327	0
X18P_GCATGATGTGCTAGCC=N	N	2794	1109	1.14531	0
X18P_GCATGCGCATGGGACA=N	N	3275	1245	1.67939	0
X18P_GCATGCGGTAGAGCTG=N	N	3541	1247	2.00508	0
X18P_GCATGCGGTCTTTCAT=N	N	2874	1117	1.49617	0
X18P_GCATGCGTCAATCTCT=N	N	3668	1263	2.83533	0
X18P_GCATGCGTCAGGCAAG=N	N	2454	979	2.11899	0
X18P_GCATGTACACGTCAGC=N	N	1838	815	1.14255	0
X18P_GCATGTACAGTCAGCC=N	N	3359	1292	1.36946	0
X18P_GCATGTAGTCTTCGTC=N	N	3663	1408	2.2659	0
X18P_GCATGTATCAACCATG=N	N	2662	1097	0.939144	0
X18P_GCCAAATAGTACTTGC=N	N	3411	1248	1.26063	0
X18P_GCCAAATGTGTGACGA=N	N	2150	912	1.95349	0
X18P_GCCAAATGTGTGTGCC=N	N	3948	1416	1.87437	0
X18P_GCCAAATTCGAGAGCA=N	N	1827	810	0.547345	0
X18P_GCCTCTAAGTACGTTC=N	N	1928	872	0.726141	0
X18P_GCCTCTAAGTCGATAA=N	N	1951	813	1.53767	0
X18P_GCCTCTAAGTGGGTTG=N	N	3331	1097	2.31162	0
X18P_GCCTCTACAATCTGCA=N	N	3959	1364	1.06087	0
X18P_GCGACCACAAGAAAGG=N	N	3639	1404	1.56636	0
X18P_GCGAGAAAGCTACCTA=N	N	2366	991	1.64835	0
X18P_GCGAGAAGTTACGCGC=N	N	2081	909	1.2494	0
X18P_GCGAGAATCGGCTTGG=N	N	4093	1472	1.95456	0
X18P_GCGAGAATCGTCTGAA=N	N	3877	1355	3.09518	0
X18P_GCGCAACCACAAGTAA=N	N	1832	786	1.52838	0
X18P_GCGCAACTCCTCATTA=N	N	6998	2086	1.18605	0
X18P_GCGCAACTCGGCTACG=N	N	1958	841	1.1236	0
X18P_GCGCAGTAGCTAGGCA=N	N	2346	1021	1.4919	0
X18P_GCGCAGTAGGCGCTCT=N	N	2405	964	1.78794	0
X18P_GCGCAGTTCAATCACG=N	N	2279	866	1.53576	0
X18P_GCGCAGTTCACCTTAT=N	N	2266	987	0.661959	0
X18P_GCGCAGTTCAGCGATT=N	N	1837	807	0.816549	0
X18P_GCGCAGTTCCTTTACA=N	N	1983	869	0.706001	0
X18P_GCGCCAACAAGCGCTC=N	N	2995	1140	1.06845	0
X18P_GCGCCAACATGCTGGC=N	N	1884	794	1.11465	0
X18P_GCGCCAAGTTGGGACA=N	N	2211	960	1.31162	0
X18P_GCGCCAATCACAGGCC=N	N	4462	1537	2.46526	0
X18P_GCGCCAATCCGAACGC=N	N	1999	817	0.950475	0
X18P_GCGCCAATCTGTCTCG=N	N	2376	1043	1.09428	0
X18P_GCGCGATAGCAGCCTC=N	N	3867	1373	1.62917	0
X18P_GCGCGATCACGGTGTC=N	N	2248	862	1.42349	0
X18P_GCGCGATGTATTAGCC=N	N	5302	1882	1.45228	0
X18P_GCGCGATGTCCCTTGT=N	N	1910	855	0.628272	0
X18P_GCGGGTTAGCTCCTCT=N	N	3039	1124	1.15169	0
X18P_GCGGGTTAGTGAAGTT=N	N	4098	1570	2.17179	0
X18P_GCGGGTTCAATGAATG=N	N	1847	846	1.84082	0
X18P_GCGGGTTCACTGCCAG=N	N	3087	1191	1.78167	0
X18P_GCGGGTTCAGAGCCAA=N	N	1929	852	0.673924	0
X18P_GCGGGTTCATACTACG=N	N	2403	983	2.33042	0
X18P_GCGGGTTGTGTTTGGT=N	N	2500	1051	1.04	0
X18P_GCTCCTAGTTAGTGGG=N	N	1943	850	0.823469	0
X18P_GCTCCTATCTCCCTGA=N	N	2217	838	1.39829	0
X18P_GCTCCTATCTGGTGTA=N	N	1891	811	1.85087	0
X18P_GCTCTGTAGGAGCGTT=N	N	3137	1295	3.4109	0
X18P_GCTCTGTCATGACGGA=N	N	8807	2348	2.06654	0
X18P_GCTCTGTCATGGTCAT=N	N	4433	1670	1.44372	0
X18P_GCTCTGTTCAGCGATT=N	N	2156	802	0.788497	0
X18P_GCTCTGTTCTAACTTC=N	N	3051	1117	1.21272	0
X18P_GCTGCAGAGCTCTCGG=N	N	2245	868	1.29176	0
X18P_GCTGCAGAGTAAGTAC=N	N	2577	941	1.28056	0
X18P_GCTGCAGCAGGCTGAA=N	N	2091	850	1.14778	0
X18P_GCTGCAGGTAGTACCT=N	N	2027	881	1.18402	0
X18P_GCTGCAGGTCGCTTTC=N	N	2508	1145	1.91388	0
X18P_GCTGCAGTCGAACTGT=N	N	2539	1024	0.630169	0
X18P_GCTGCGAAGATATACG=N	N	2778	995	1.90785	0
X18P_GCTGCGACAAGCCCAC=N	N	2853	1141	1.61234	0
X18P_GCTGCGACAAGTTGTC=N	N	4181	1410	1.41115	0
X18P_GCTGCGAGTACTCTCC=N	N	2376	1070	0.925926	0
X18P_GCTGCGATCCTAGAAC=N	N	2588	1076	1.23648	0
X18P_GCTGCGATCGAGAACG=N	N	4379	1461	2.23795	0
X18P_GCTGCTTCATCGACGC=N	N	2095	844	1.24105	0
X18P_GCTGCTTGTGAGCGAT=N	N	1975	865	0.962025	0
X18P_GCTGCTTGTTCGAATC=N	N	2550	1012	0.941176	0
X18P_GCTGCTTGTTCGTTGA=N	N	2190	880	1.41553	0
X18P_GCTGCTTTCGGACAAG=N	N	3064	1220	2.0235	0
X18P_GCTGGGTGTAACGCGA=N	N	1859	896	1.99032	0
X18P_GCTGGGTGTGGCAAAC=N	N	2206	1025	1.58658	0
X18P_GCTTCCAGTCAGAAGC=N	N	4620	1495	1.2987	0
X18P_GCTTCCAGTCTGGTCG=N	N	2241	959	0.312361	0
X18P_GCTTCCATCAGGTAAA=N	N	1847	763	0.974553	0
X18P_GCTTGAAAGACTAGGC=N	N	3832	1248	0.965553	0
X18P_GCTTGAACAGTCAGAG=N	N	3495	1337	3.06152	0
X18P_GCTTGAATCATAACCG=N	N	2009	782	2.53858	0
X18P_GGAAAGCAGCCGATTT=N	N	2153	866	1.85787	0
X18P_GGAAAGCAGGCATTGG=N	N	2454	937	0.977995	0
X18P_GGAAAGCCAGATGAGC=N	N	2499	979	2.20088	0
X18P_GGAAAGCCAGTAAGAT=N	N	2422	1038	3.01404	0
X18P_GGAAAGCTCACGATGT=N	N	3174	1258	1.0712	0
X18P_GGAAAGCTCTCCGGTT=N	N	3788	1262	1.66315	0
X18P_GGAAAGCTCTTCGGTC=N	N	2455	1020	1.67006	0
X18P_GGAACTTCAAGGGTCA=N	N	2014	872	1.14201	0
X18P_GGAACTTCACATTAGC=N	N	2335	953	0.942184	0
X18P_GGAACTTCATCTACGA=N	N	4689	1586	2.38857	0
X18P_GGAACTTGTAGCGCAA=N	N	2358	927	0.932994	0
X18P_GGAACTTGTGCTGTAT=N	N	2522	1049	1.90325	0
X18P_GGAACTTTCCATGCTC=N	N	2311	962	0.64907	0
X18P_GGAATAAAGCGGCTTC=N	N	2052	839	0.633528	0
X18P_GGAATAACACCCATTC=N	N	2237	881	1.11757	0
X18P_GGAATAACACGCTTTC=N	N	5399	1736	1.29654	0
X18P_GGAATAATCTCTTGAT=N	N	2410	1064	2.44813	0
X18P_GGACAAGCACATCCAA=N	N	2058	872	1.50632	0
X18P_GGACAAGTCGGTTAAC=N	N	2498	1085	2.24179	0
X18P_GGACAGAAGCAGGCTA=N	N	2349	975	1.74542	0
X18P_GGACAGACAGGGTACA=N	N	2223	839	1.07962	0
X18P_GGACAGACATAAAGGT=N	N	5327	1729	0.769664	0
X18P_GGACATTAGTCCTCCT=N	N	2069	881	0.821653	0
X18P_GGACATTCATCGGTTA=N	N	2819	1118	1.48989	0
X18P_GGACATTGTATAGGGC=N	N	2865	1142	1.32635	0
X18P_GGACATTTCTAACCGA=N	N	3073	1269	1.69216	0
X18P_GGACGTCCACGCCAGT=N	N	1944	881	2.00617	0
X18P_GGAGCAAGTAATAGCA=N	N	2950	1119	0.949153	0
X18P_GGAGCAAGTCGAACAG=N	N	2379	924	2.39596	0
X18P_GGATGTTAGGGAGTAA=N	N	3198	1293	2.03252	0
X18P_GGATGTTCACAACGCC=N	N	1910	878	1.93717	0
X18P_GGATGTTCATTTCACT=N	N	4196	1478	3.09819	0
X18P_GGATGTTTCAGTTAGC=N	N	2291	1007	1.39677	0
X18P_GGATGTTTCCCTTGCA=N	N	2234	978	1.34288	0
X18P_GGATGTTTCCTAAGTG=N	N	1955	877	1.58568	0
X18P_GGATTACAGGCTATCT=N	N	2233	1014	1.20914	0
X18P_GGATTACCACGTCTCT=N	N	1967	871	1.52517	0
X18P_GGATTACTCAATACCG=N	N	2528	971	0.553797	0
X18P_GGCAATTAGGCCCTCA=N	N	2839	1179	1.9373	0
X18P_GGCAATTAGTGTACGG=N	N	2328	910	1.28866	0
X18P_GGCAATTCACTGAAGG=N	N	1900	885	1.05263	0
X18P_GGCAATTCATGACGGA=N	N	2011	909	1.14371	0
X18P_GGCAATTCATGCTAGT=N	N	3410	1266	1.40762	0
X18P_GGCAATTGTCCAGTGC=N	N	2258	905	1.19575	0
X18P_GGCAATTTCAAACCAC=N	N	2179	962	0.826067	0
X18P_GGCAATTTCGACAGCC=N	N	2894	1218	1.34762	0
X18P_GGCAATTTCTGGAGCC=N	N	3183	1197	2.70185	0
X18P_GGCCGATAGTCGAGTG=N	N	2267	891	1.89678	0
X18P_GGCCGATCAAAGTCAA=N	N	2117	881	1.36986	0
X18P_GGCCGATGTCCGAGTC=N	N	2604	958	0.960061	0
X18P_GGCCGATGTGGCGAAT=N	N	1895	815	0.527704	0
X18P_GGCCGATTCATCGATG=N	N	2970	1153	1.27946	0
X18P_GGCCGATTCGTGGACC=N	N	1834	821	0.981461	0
X18P_GGCGACTAGTTTGCGT=N	N	3078	1221	2.07927	0
X18P_GGCGACTGTAAGAGGA=N	N	1854	834	1.02481	0
X18P_GGCGACTTCACATGCA=N	N	3213	1228	0.995954	0
X18P_GGCGTGTGTCCAGTAT=N	N	2479	1031	1.41186	0
X18P_GGCGTGTGTGCGATAG=N	N	3307	1207	2.75174	0
X18P_GGCGTGTTCCTAAGTG=N	N	3457	1272	2.48771	0
X18P_GGCTCGATCAAGCCTA=N	N	1849	833	0.703083	0
X18P_GGCTCGATCAGGCGAA=N	N	1976	896	0.55668	0
X18P_GGCTCGATCGACCAGC=N	N	1990	812	0.854271	0
X18P_GGCTGGTCACGAAGCA=N	N	1863	859	1.50295	0
X18P_GGGAATGAGAGTAATC=N	N	3235	1285	2.16383	0
X18P_GGGAATGAGATGTGTA=N	N	1911	796	1.15123	0
X18P_GGGAATGCACTTAAGC=N	N	2306	954	0.867303	0
X18P_GGGAATGCATATACGC=N	N	1896	813	1.26582	0
X18P_GGGACCTAGGGTGTTG=N	N	2392	1047	2.50836	0
X18P_GGGACCTGTACCGTAT=N	N	1887	799	1.43084	0
X18P_GGGACCTGTTCGAATC=N	N	1995	865	1.15288	0
X18P_GGGACCTGTTGCGCAC=N	N	6456	1949	2.74164	0
X18P_GGGACCTTCACGAAGG=N	N	1901	858	1.52551	0
X18P_GGGACCTTCATTATCC=N	N	1933	808	0.931195	0
X18P_GGGAGATCATATGCTG=N	N	1830	829	2.24044	0
X18P_GGGAGATGTGAGTATA=N	N	5238	1673	1.16457	0
X18P_GGGAGATGTTGAACTC=N	N	1832	776	0.982533	0
X18P_GGGATGAAGAGGTACC=N	N	2198	970	2.00182	0
X18P_GGGATGAAGCGATAGC=N	N	3853	1377	0.75266	0
X18P_GGGATGACACGTGAGA=N	N	2996	1073	0.967957	0
X18P_GGGATGATCAGGTTCA=N	N	2340	962	2.13675	0
X18P_GGGCACTAGAAGAAGC=N	N	2179	859	0.734282	0
X18P_GGGCACTGTCGCTTTC=N	N	2469	1059	1.13406	0
X18P_GGGCATCAGACACGAC=N	N	2128	867	1.69173	0
X18P_GGGCATCAGACGACGT=N	N	2614	1104	1.3772	0
X18P_GGGCATCAGGCACATG=N	N	3382	1202	2.06978	0
X18P_GGGCATCAGGTGCTTT=N	N	4768	1495	1.61493	0
X18P_GGGCATCGTCTCATCC=N	N	4545	1661	1.69417	0
X18P_GGGCATCTCAAACCAC=N	N	2650	1120	1.28302	0
X18P_GGGCATCTCAGGTTCA=N	N	4572	1606	2.88714	0
X18P_GGGTCTGTCCTGCTTG=N	N	3063	1156	1.11002	0
X18P_GGGTCTGTCTTCGAGA=N	N	2716	1096	1.98822	0
X18P_GGTATTGAGCCTCGTG=N	N	4482	1550	1.45025	0
X18P_GGTATTGCAGCCTTGG=N	N	2100	874	0.952381	0
X18P_GGTATTGGTCTGCGGT=N	N	1917	809	0.886802	0
X18P_GGTATTGGTTCGTCTC=N	N	2775	1096	2.30631	0
X18P_GGTATTGTCACAAACC=N	N	2123	915	1.08337	0
X18P_GGTATTGTCGAATGCT=N	N	2141	900	0.887436	0
X18P_GGTGAAGAGTTTCCTT=N	N	2003	887	0.798802	0
X18P_GGTGAAGGTCGCCATG=N	N	3090	1197	1.58576	0
X18P_GGTGAAGGTGTCGCTG=N	N	2801	1208	1.10675	0
X18P_GGTGAAGTCTACTATC=N	N	2959	1143	1.25042	0
X18P_GGTGAAGTCTCGTTTA=N	N	1873	877	1.6551	0
X18P_GGTGAAGTCTCTAAGG=N	N	1995	808	2.10526	0
X18P_GGTGCGTAGGCATGGT=N	N	2997	1157	1.001	0
X18P_GGTGCGTGTTAAGACA=N	N	2591	985	1.69819	0
X18P_GGTGTTAAGGTGTGGT=N	N	2051	902	1.1214	0
X18P_GGTGTTATCGGTTCGG=N	N	2757	1007	1.48712	0
X18P_GTAACGTGTCACCTAA=N	N	2032	885	0.688976	0
X18P_GTAACGTTCTGATTCT=N	N	3671	1335	1.11686	0
X18P_GTACGTACAATAGAGT=N	N	2376	1076	1.3468	0
X18P_GTACGTACAATCTACG=N	N	2073	888	0.578871	0
X18P_GTACGTACAGTCGTGC=N	N	1912	853	1.20293	0
X18P_GTACGTAGTACATCCA=N	N	2463	1024	1.54283	0
X18P_GTACGTATCAGGATCT=N	N	1854	867	2.1575	0
X18P_GTACGTATCCGTAGTA=N	N	2080	867	1.58654	0
X18P_GTACGTATCGCCAGCA=N	N	2659	1126	1.57954	0
X18P_GTACGTATCTTGCAAG=N	N	1938	844	1.18679	0
X18P_GTACTCCAGTCCAGGA=N	N	1849	833	1.51433	0
X18P_GTACTCCGTACCGAGA=N	N	1965	788	0.152672	0
X18P_GTACTCCTCTAACTCT=N	N	3665	1390	1.58254	0
X18P_GTACTTTAGGAGTTTA=N	N	2226	966	2.02156	0
X18P_GTACTTTCAGCCAATT=N	N	1979	787	1.66751	0
X18P_GTACTTTCATCGGAAG=N	N	2121	877	1.41443	0
X18P_GTACTTTCATGAAGTA=N	N	2684	1026	1.30402	0
X18P_GTACTTTGTGCGCTTG=N	N	1923	830	1.09204	0
X18P_GTACTTTTCACAGTAC=N	N	4440	1684	1.95946	0
X18P_GTAGGCCAGATAGCAT=N	N	2693	1077	1.114	0
X18P_GTAGGCCAGTATCGAA=N	N	2138	944	2.94668	0
X18P_GTAGGCCCATCAGTCA=N	N	2100	904	1	0
X18P_GTAGGCCCATGTTCCC=N	N	2621	1071	1.25906	0
X18P_GTAGGCCGTCGGCACT=N	N	3111	1248	1.76792	0
X18P_GTAGTCACATGGTCTA=N	N	1928	785	1.34855	0
X18P_GTATCTTAGGCAAAGA=N	N	1833	836	0.70922	0
X18P_GTATCTTCAGCGTCCA=N	N	3331	1224	0.840588	0
X18P_GTATCTTGTGTAATGA=N	N	2633	1027	0.72161	0
X18P_GTATTCTCAACTTGAC=N	N	2020	902	0.594059	0
X18P_GTATTCTGTCTTCAAG=N	N	1944	838	0.617284	0
X18P_GTATTCTTCACTTACT=N	N	2788	1136	1.6858	0
X18P_GTCAAGTAGAAACCAT=N	N	4522	1520	1.12782	0
X18P_GTCAAGTAGTTTAGGA=N	N	3416	1270	0.87822	0
X18P_GTCAAGTCAGACAGGT=N	N	1927	789	0.934094	0
X18P_GTCAAGTTCCGTTGCT=N	N	1881	787	1.32908	0
X18P_GTCACAAAGTGTGAAT=N	N	3039	1114	1.15169	0
X18P_GTCACAAGTTGGACCC=N	N	2716	1077	1.1782	0
X18P_GTCACAATCCGCTGTT=N	N	1987	813	0.855561	0
X18P_GTCACGGAGAGCCTAG=N	N	2991	1190	1.90572	0
X18P_GTCACGGGTCCAAGTT=N	N	2429	968	0.864553	0
X18P_GTCACGGGTCCGTCAG=N	N	3824	1413	2.87657	0
X18P_GTCACGGGTTCGCTAA=N	N	2452	1002	1.30506	0
X18P_GTCACGGTCCACGACG=N	N	5670	1744	1.2522	0
X18P_GTCACGGTCCACTGGG=N	N	2740	1031	0.875912	0
X18P_GTCATTTAGATATACG=N	N	2018	856	1.8335	0
X18P_GTCATTTAGGTGACCA=N	N	2334	951	0.299914	0
X18P_GTCATTTAGGTGGGTT=N	N	3525	1368	2.24113	0
X18P_GTCATTTCACCGAATT=N	N	2685	1049	2.38361	0
X18P_GTCATTTGTACACCGC=N	N	2099	813	0.571701	0
X18P_GTCCTCAAGACTACAA=N	N	2317	1014	0.56107	0
X18P_GTCCTCACAAGGTTTC=N	N	2455	995	2.11813	0
X18P_GTCCTCACACTGTGTA=N	N	2875	1036	1.91304	0
X18P_GTCCTCAGTCCGACGT=N	N	5448	1701	2.20264	0
X18P_GTCCTCAGTGTTCTTT=N	N	3236	1252	0.92707	0
X18P_GTCCTCAGTTCCACAA=N	N	1900	817	0.842105	0
X18P_GTCCTCATCGGCTACG=N	N	2052	849	0.974659	0
X18P_GTCGGGTCATGCGCAC=N	N	5857	1857	2.10005	0
X18P_GTCGGGTGTCCGTTAA=N	N	1853	831	1.02536	0
X18P_GTCGTAAAGATGCCAG=N	N	2836	1134	0.881523	0
X18P_GTCGTAAAGTATGACA=N	N	3100	1203	1.3871	0
X18P_GTCGTAACAGGAATGC=N	N	2362	965	0.931414	0
X18P_GTCGTAATCCTAGGGC=N	N	2727	1183	1.46681	0
X18P_GTCTCGTAGATCGGGT=N	N	1855	747	2.31806	0
X18P_GTCTCGTCATCGATTG=N	N	2456	1114	2.52443	0
X18P_GTCTCGTGTGGTCTCG=N	N	3474	1201	1.52562	0
X18P_GTCTTCGAGTTAACGA=N	N	3407	1353	1.73173	0
X18P_GTCTTCGGTTCAGTAC=N	N	4188	1434	1.12225	0
X18P_GTCTTCGTCCGCAGTG=N	N	7305	2168	2.75154	0
X18P_GTCTTCGTCTTGTACT=N	N	1879	880	1.38371	0
X18P_GTGAAGGCAAGCGATG=N	N	1830	811	2.40437	0
X18P_GTGAAGGGTGTCGCTG=N	N	2813	1066	1.27977	0
X18P_GTGCAGCAGCGTTTAC=N	N	2314	955	1.03717	0
X18P_GTGCAGCAGGTGCTTT=N	N	2048	871	0.976562	0
X18P_GTGCAGCAGTCATCCA=N	N	2334	966	3.3419	0
X18P_GTGCAGCGTTTGGCGC=N	N	1953	825	0.921659	0
X18P_GTGCAGCTCCGCATCT=N	N	3671	1401	2.17924	0
X18P_GTGCAGCTCGGCTTGG=N	N	3292	1126	0.850547	0
X18P_GTGCAGCTCGTGACAT=N	N	2419	1045	0.950806	0
X18P_GTGCAGCTCTGTTTGT=N	N	3140	1282	3.18471	0
X18P_GTGCATAAGTGACTCT=N	N	2079	883	1.6354	0
X18P_GTGCATAAGTGATCGG=N	N	5018	1634	2.15225	0
X18P_GTGCATAGTAGCGTGA=N	N	1855	765	0.431267	0
X18P_GTGCATAGTCCGTGAC=N	N	4519	1549	1.06218	0
X18P_GTGCATAGTCTCTCTG=N	N	2039	833	1.32418	0
X18P_GTGCATATCAACCATG=N	N	2052	898	1.21832	0
X18P_GTGCATATCCGAGCCA=N	N	3636	1390	2.42024	0
X18P_GTGCGGTAGCAGATCG=N	N	1955	814	0.971867	0
X18P_GTGCGGTAGGGTGTGT=N	N	2206	945	1.49592	0
X18P_GTGCGGTAGTCCGTAT=N	N	4345	1490	1.72612	0
X18P_GTGCGGTCAATGGAAT=N	N	1932	804	0.672878	0
X18P_GTGCGGTGTTCCGGCA=N	N	2018	830	0.941526	0
X18P_GTGCGGTTCAATAAGG=N	N	6526	1808	1.34845	0
X18P_GTGCGGTTCTATGTGG=N	N	2904	1107	0.929752	0
X18P_GTGCTTCAGTACGCGA=N	N	4962	1558	0.927046	0
X18P_GTGCTTCCAAGGTGTG=N	N	1865	794	1.34048	0
X18P_GTGCTTCGTTGGTGGA=N	N	4085	1354	0.832313	0
X18P_GTGCTTCTCATCTGTT=N	N	2131	967	1.03238	0
X18P_GTGCTTCTCCGCAAGC=N	N	1989	868	0.553042	0
X18P_GTGGGTCAGCCAGTTT=N	N	2427	1016	1.85414	0
X18P_GTGGGTCAGCTTTGGT=N	N	5081	1615	2.02716	0
X18P_GTGGGTCGTTACAGAA=N	N	1900	837	0.684211	0
X18P_GTGTGCGAGGGATCTG=N	N	2988	1165	2.51004	0
X18P_GTGTTAGAGACTTGAA=N	N	1926	857	0.934579	0
X18P_GTGTTAGCAAGCTGGA=N	N	2196	931	0.956284	0
X18P_GTGTTAGCACCCTATC=N	N	5079	1758	1.16165	0
X18P_GTGTTAGCACTAAGTC=N	N	2319	882	1.07805	0
X18P_GTGTTAGGTGTGACCC=N	N	3491	1368	3.29419	0
X18P_GTGTTAGGTTCCTCCA=N	N	1903	855	1.36626	0
X18P_GTTAAGCAGACCTTTG=N	N	2301	952	0.782269	0
X18P_GTTAAGCAGAGAACAG=N	N	6522	1891	1.39528	0
X18P_GTTACAGAGATAGGAG=N	N	2058	824	0.971817	0
X18P_GTTACAGAGTGAACGC=N	N	2432	967	0.986842	0
X18P_GTTACAGCAGCCTATA=N	N	2908	1131	2.02889	0
X18P_GTTACAGCATACGCCG=N	N	1911	844	1.20356	0
X18P_GTTACAGTCACCATAG=N	N	1893	780	0.792393	0
X18P_GTTACAGTCACTGGGC=N	N	2379	987	1.42917	0
X18P_GTTCATTAGCCTTGAT=N	N	3337	1349	2.69703	0
X18P_GTTCATTAGCTCCTTC=N	N	1970	874	0.659898	0
X18P_GTTCATTGTTGGTTTG=N	N	4001	1433	1.84954	0
X18P_GTTCATTTCGAGAGCA=N	N	3994	1399	2.10315	0
X18P_GTTCGGGCATTATCTC=N	N	3212	1259	2.33499	0
X18P_GTTCGGGTCGAATGCT=N	N	2047	806	1.2213	0
X18P_GTTCGGGTCGGATGGA=N	N	2044	892	1.8591	0
X18P_GTTCTCGAGTCTCGGC=N	N	2499	941	1.16046	0
X18P_GTTCTCGAGTGCCATT=N	N	1862	852	1.66488	0
X18P_GTTTCTACACACCGCA=N	N	4096	1438	2.39258	0
X18P_GTTTCTACACTGCCAG=N	N	2640	1094	2.31061	0
X18P_GTTTCTACACTTCTGC=N	N	7020	2090	1.95157	0
X18P_GTTTCTACAGGATTGG=N	N	1930	803	1.39896	0
X18P_GTTTCTAGTCGTTGTA=N	N	2084	864	0.671785	0
X18P_GTTTCTAGTTACTGAC=N	N	3042	1267	2.03813	0
X18P_GTTTCTATCACCTTAT=N	N	2655	1069	0.640301	0
X18P_TAAACCGAGGTAGCCA=N	N	1883	815	0.796601	0
X18P_TAAACCGCACAGATTC=N	N	2946	1166	1.15411	0
X18P_TAAACCGCATTGAGCT=N	N	1872	805	1.01496	0
X18P_TAAACCGGTCAGGACA=N	N	3061	1141	1.24142	0
X18P_TAAACCGGTCTAGAGG=N	N	2311	989	0.778884	0
X18P_TAAACCGGTGCGCTTG=N	N	2419	955	0.70277	0
X18P_TAAACCGTCAACGCTA=N	N	1921	788	1.04112	0
X18P_TAAACCGTCTGTACGA=N	N	1851	807	0.756348	0
X18P_TAAGCGTGTCGGCTCA=N	N	1853	844	1.40313	0
X18P_TACACGAAGAATAGGG=N	N	3241	1249	1.69701	0
X18P_TACACGACATGCCTAA=N	N	2512	1034	1.51274	0
X18P_TACACGAGTTAAGACA=N	N	2747	1096	1.78376	0
X18P_TACAGTGAGGATGGTC=N	N	4861	1505	1.50175	0
X18P_TACAGTGAGTGTGAAT=N	N	2247	889	0.979083	0
X18P_TACAGTGCAGGATCGA=N	N	2467	1011	0.891771	0
X18P_TACAGTGTCAGTTCGA=N	N	1824	840	1.09649	0
X18P_TACCTATCAAGCTGTT=N	N	1871	844	1.17584	0
X18P_TACCTATCAATGGACG=N	N	2174	1002	1.01196	0
X18P_TACCTTAAGTGGAGTC=N	N	2223	908	1.39451	0
X18P_TACCTTATCCATGAAC=N	N	1965	823	1.01781	0
X18P_TACCTTATCTTTAGGG=N	N	2463	976	0.852619	0
X18P_TACGGATAGAAGGTTT=N	N	1849	820	1.35208	0
X18P_TACGGATTCAGCATGT=N	N	2647	1018	0.982244	0
X18P_TACGGATTCAGCCTAA=N	N	2930	1126	1.63823	0
X18P_TACGGATTCCTGTACC=N	N	3259	1201	1.93311	0
X18P_TACGGGCAGAATGTTG=N	N	3303	1322	1.21102	0
X18P_TACGGGCAGGCTAGCA=N	N	2050	914	1.46341	0
X18P_TACGGGCAGTCTCAAC=N	N	2533	1050	1.06593	0
X18P_TACGGGCCATCACGTA=N	N	2536	970	1.81388	0
X18P_TACGGGCGTACGAAAT=N	N	1902	804	1.36698	0
X18P_TACGGGCGTTACGGAG=N	N	1877	802	1.43847	0
X18P_TACGGTAAGCGATGAC=N	N	2861	1066	1.01363	0
X18P_TACGGTAAGTAGGTGC=N	N	2179	944	1.28499	0
X18P_TACGGTAAGTGGTCCC=N	N	2194	912	3.64631	0
X18P_TACTCATCATTACGAC=N	N	2863	1092	1.78135	0
X18P_TACTCATGTCACCTAA=N	N	2745	1104	1.0929	0
X18P_TACTCATTCGGAGCAA=N	N	1952	878	1.33197	0
X18P_TACTCGCAGAGTGACC=N	N	3590	1458	3.14763	0
X18P_TACTCGCAGTGGTCCC=N	N	3589	1376	2.67484	0
X18P_TACTCGCGTAGCGATG=N	N	4438	1269	0.968905	0
X18P_TACTCGCTCATCGCTC=N	N	2477	911	0.686314	0
X18P_TACTCGCTCCACGACG=N	N	2604	1005	1.30568	0
X18P_TACTCGCTCGAATGGG=N	N	2209	890	0.769579	0
X18P_TACTCGCTCGGTCTAA=N	N	1840	852	2.17391	0
X18P_TACTTACAGCCCAGCT=N	N	3741	1425	2.085	0
X18P_TACTTACCAGACGTAG=N	N	3785	1427	2.43065	0
X18P_TACTTACCAGCAGTTT=N	N	2173	953	0.69029	0
X18P_TACTTACGTTGCCTCT=N	N	2130	889	0.56338	0
X18P_TACTTGTGTCCAGTAT=N	N	6340	1823	1.23028	0
X18P_TACTTGTTCCAAAGTC=N	N	6096	2072	2.77231	0
X18P_TACTTGTTCTCTGTCG=N	N	2579	1033	1.86119	0
X18P_TAGACCAAGCCACTAT=N	N	2221	940	1.08059	0
X18P_TAGACCAAGTCAAGGC=N	N	3727	1377	1.36839	0
X18P_TAGACCAAGTTCCACA=N	N	4592	1622	1.78571	0
X18P_TAGACCACAATCCAAC=N	N	3087	1152	0.939423	0
X18P_TAGAGCTCACCATCCT=N	N	2103	905	0.523062	0
X18P_TAGAGCTTCAGTGTTG=N	N	2146	980	1.30475	0
X18P_TAGCCGGAGGAATTAC=N	N	2874	1013	1.35699	0
X18P_TAGCCGGCAACACGCC=N	N	1956	794	0.562372	0
X18P_TAGCCGGGTACCGAGA=N	N	1911	893	1.20356	0
X18P_TAGGCATAGATGTGTA=N	N	1989	774	1.05581	0
X18P_TAGGCATCACTTAAGC=N	N	2637	1155	1.85817	0
X18P_TAGGCATCATGTCTCC=N	N	2959	1138	0.811085	0
X18P_TAGGCATGTCATGCCG=N	N	2322	954	1.72265	0
X18P_TAGTGGTCAGTTCATG=N	N	3133	1142	1.53208	0
X18P_TAGTGGTTCTGTTTGT=N	N	5974	1927	1.27218	0
X18P_TAGTTGGCAGTCTTCC=N	N	2487	1075	1.84962	0
X18P_TATCAGGCACTCTGTC=N	N	1876	802	1.33262	0
X18P_TATCAGGGTCTGCCAG=N	N	1971	886	0.761035	0
X18P_TATCAGGTCATGGTCA=N	N	2319	925	0.905563	0
X18P_TATCTCAGTTATCACG=N	N	3258	1283	1.62676	0
X18P_TATCTCATCTCTGCTG=N	N	2038	928	1.32483	0
X18P_TATGCCCAGAAAGTGG=N	N	2887	1118	1.42016	0
X18P_TATGCCCTCCGCAGTG=N	N	2636	949	2.16237	0
X18P_TATTACCAGTTGCAGG=N	N	2109	840	1.37506	0
X18P_TATTACCCAGATCCAT=N	N	2091	968	1.96078	0
X18P_TATTACCGTCGAAAGC=N	N	4121	1402	1.16477	0
X18P_TATTACCGTGCCTTGG=N	N	2482	969	1.53102	0
X18P_TATTACCGTTCGTTGA=N	N	4951	1657	2.16118	0
X18P_TATTACCTCTCCAACC=N	N	5341	1648	2.00337	0
X18P_TCAACGAAGAGCTATA=N	N	3687	1414	1.41036	0
X18P_TCAACGAAGTACGTAA=N	N	1909	782	0.890519	0
X18P_TCAACGATCCCAAGAT=N	N	2414	944	1.86413	0
X18P_TCAATCTAGGGTCGAT=N	N	2684	1124	0.819672	0
X18P_TCAATCTCAACGATCT=N	N	2878	1093	1.07714	0
X18P_TCAATCTCACATGTGT=N	N	2019	906	1.28777	0
X18P_TCACAAGGTTCCTCCA=N	N	2869	1101	2.78843	0
X18P_TCACGAACATCTGGTA=N	N	2410	957	1.12033	0
X18P_TCACGAAGTTTAAGCC=N	N	2341	1021	0.811619	0
X18P_TCAGATGAGCCAGTAG=N	N	6310	1754	2.2187	0
X18P_TCAGATGCAGACTCGC=N	N	1863	725	1.12721	0
X18P_TCAGATGTCTTGCAAG=N	N	2556	1033	2.66041	0
X18P_TCAGCAACAGGAATCG=N	N	2464	964	1.25812	0
X18P_TCAGCAAGTCTCCACT=N	N	3626	1321	1.9305	0
X18P_TCAGCAAGTGCAACTT=N	N	2037	850	1.2273	0
X18P_TCAGCAAGTTCCGTCT=N	N	1904	853	1.73319	0
X18P_TCAGCAATCCAGATCA=N	N	1964	864	1.57841	0
X18P_TCAGCAATCCGCTGTT=N	N	1872	794	1.06838	0
X18P_TCAGCAATCGCAAACT=N	N	1830	810	0.874317	0
X18P_TCAGCTCTCCATTCTA=N	N	1840	801	0.869565	0
X18P_TCAGCTCTCCGAACGC=N	N	1989	870	1.96078	0
X18P_TCAGGATAGCAGGCTA=N	N	2348	1003	1.40545	0
X18P_TCAGGATAGGCTATCT=N	N	1887	839	0.63593	0
X18P_TCAGGATAGTGAACGC=N	N	3075	1148	1.46341	0
X18P_TCAGGTAAGACAGAGA=N	N	6822	1963	1.75901	0
X18P_TCAGGTAAGAGGACGG=N	N	2795	1082	0.357782	0
X18P_TCAGGTACATTGTGCA=N	N	3777	1302	1.93275	0
X18P_TCAGGTATCATACGGT=N	N	4058	1350	1.82356	0
X18P_TCAGGTATCTCATTCA=N	N	3195	1190	1.34585	0
X18P_TCATTACCAATGGTCT=N	N	2387	968	0.921659	0
X18P_TCATTACTCGAGAGCA=N	N	2076	889	1.68593	0
X18P_TCATTTGAGCTCAACT=N	N	1935	888	1.44703	0
X18P_TCATTTGCAAACGTGG=N	N	2227	989	2.42479	0
X18P_TCATTTGCATCGTCGG=N	N	2426	979	1.4427	0
X18P_TCATTTGGTTCACGGC=N	N	2562	1091	2.30289	0
X18P_TCATTTGTCGTCTGCT=N	N	1834	772	0.708833	0
X18P_TCCACACAGAAGGTGA=N	N	7058	2067	2.35194	0
X18P_TCCACACAGCTTCGCG=N	N	2587	1026	2.08736	0
X18P_TCCACACCAGCGTCCA=N	N	2291	878	0.960279	0
X18P_TCCACACGTTCCACAA=N	N	2596	1044	0.96302	0
X18P_TCCACACGTTCCGTCT=N	N	2158	970	1.0658	0
X18P_TCCACACTCTAACCGA=N	N	1909	856	1.04767	0
X18P_TCCACACTCTTGGGTA=N	N	1993	827	1.00351	0
X18P_TCCCGATAGGACTGGT=N	N	3466	1324	1.21177	0
X18P_TCCCGATAGGGATACC=N	N	2459	1002	3.05002	0
X18P_TCCCGATGTTAAGATG=N	N	3586	1251	1.39431	0
X18P_TCCCGATTCAGCACAT=N	N	2428	1042	1.40033	0
X18P_TCGAGGCAGGCTACGA=N	N	4033	1424	1.23977	0
X18P_TCGAGGCAGTTAGGTA=N	N	3320	1203	1.92771	0
X18P_TCGAGGCCAAGAGGCT=N	N	4939	1598	2.08544	0
X18P_TCGAGGCCAATCCAAC=N	N	2362	967	1.35478	0
X18P_TCGCGAGGTATAGGGC=N	N	1968	836	1.21951	0
X18P_TCGCGAGGTATATGAG=N	N	2121	853	0.377181	0
X18P_TCGCGAGGTTACAGAA=N	N	2441	951	0.983204	0
X18P_TCGCGTTCATTTGCTT=N	N	4522	1663	3.1402	0
X18P_TCGCGTTTCGACGGAA=N	N	4093	1489	2.9807	0
X18P_TCGCGTTTCTACCTGC=N	N	3311	1254	0.845666	0
X18P_TCGCGTTTCTTTAGGG=N	N	2520	968	1.34921	0
X18P_TCGGGACCACGCATCG=N	N	2627	1033	0.989722	0
X18P_TCGGGACGTACGACCC=N	N	1861	742	0.698549	0
X18P_TCGGGACTCTCGCATC=N	N	4143	1368	0.627565	0
X18P_TCGGGACTCTCGTATT=N	N	3100	1264	1.83871	0
X18P_TCGGTAAAGCTAGCCC=N	N	1958	876	0.919305	0
X18P_TCGGTAAAGCTCCTCT=N	N	4658	1605	1.1593	0
X18P_TCGGTAAGTCGTGGCT=N	N	2157	965	1.48354	0
X18P_TCGGTAAGTTCACGGC=N	N	2474	1000	1.49555	0
X18P_TCGGTAATCCAAGTAC=N	N	1918	804	0.417101	0
X18P_TCGTACCAGCACCGTC=N	N	2070	865	1.11111	0
X18P_TCGTACCGTCTTCTCG=N	N	3285	1258	1.85693	0
X18P_TCGTACCTCAGTGCAT=N	N	3780	1230	1.48148	0
X18P_TCGTACCTCCGGCACA=N	N	2826	1162	1.69851	0
X18P_TCGTAGACAGGGAGAG=N	N	3862	1243	0.983946	0
X18P_TCTATTGAGAAACGCC=N	N	2305	896	0.780911	0
X18P_TCTATTGCACCTCGGA=N	N	1848	806	1.35281	0
X18P_TCTATTGGTAGCGTCC=N	N	6826	1879	1.64079	0
X18P_TCTATTGTCCGCGCAA=N	N	2485	984	1.40845	0
X18P_TCTATTGTCGGTGTTA=N	N	2382	960	1.42737	0
X18P_TCTCATACATTACCTT=N	N	2947	1133	0.950119	0
X18P_TCTCATATCAGAGACG=N	N	1881	813	1.32908	0
X18P_TCTCATATCGGCATCG=N	N	3497	1312	1.11524	0
X18P_TCTCTAAAGCGATATA=N	N	3136	1256	2.0727	0
X18P_TCTCTAACACATCTTT=N	N	2072	904	1.49614	0
X18P_TCTCTAACACTTACGA=N	N	3272	1296	0.733496	0
X18P_TCTCTAACAGTCTTCC=N	N	3205	1315	1.74727	0
X18P_TCTCTAAGTCATGCCG=N	N	3377	1172	1.59905	0
X18P_TCTGAGAAGTGGACGT=N	N	3177	1164	1.983	0
X18P_TCTGAGACACTGTTAG=N	N	2214	932	0.677507	0
X18P_TCTGAGACAGCTGCAC=N	N	1983	887	1.059	0
X18P_TCTGAGATCGTGGTCG=N	N	3940	1422	2.08122	0
X18P_TCTGAGATCTAAGCCA=N	N	3512	1313	0.740319	0
X18P_TCTGGAACAAGTTCTG=N	N	2011	894	0.745898	0
X18P_TCTGGAACACATTAGC=N	N	1945	818	1.69666	0
X18P_TCTGGAACAGTATAAG=N	N	1827	823	1.53257	0
X18P_TCTGGAAGTACGACCC=N	N	4960	1702	1.57258	0
X18P_TCTGGAATCGACCAGC=N	N	1858	787	2.15285	0
X18P_TCTTCGGAGTGACATA=N	N	2349	1016	1.10685	0
X18P_TCTTCGGCAATGGAAT=N	N	2220	753	0.810811	0
X18P_TCTTCGGCAGGACCCT=N	N	2242	962	1.96253	0
X18P_TCTTCGGCAGGACGTA=N	N	2483	983	1.16794	0
X18P_TCTTTCCAGATGCCTT=N	N	2931	1187	1.05766	0
X18P_TCTTTCCAGCGCCTCA=N	N	2087	895	2.49161	0
X18P_TCTTTCCCACAACTGT=N	N	2241	997	1.42793	0
X18P_TCTTTCCGTCTACCTC=N	N	1882	890	1.48778	0
X18P_TCTTTCCTCACAACGT=N	N	2683	1040	1.08088	0
X18P_TGAAAGACAGGTGGAT=N	N	1958	840	2.40041	0
X18P_TGAAAGACAGTAAGCG=N	N	2632	1030	0.797872	0
X18P_TGAAAGACATGCTAGT=N	N	2898	1022	1.34576	0
X18P_TGACAACCAATTGCTG=N	N	3954	1340	2.57967	0
X18P_TGACAACCACAGAGGT=N	N	3171	1194	1.63986	0
X18P_TGACAACCATGGTTGT=N	N	3433	1278	1.83513	0
X18P_TGACAACGTTTAGGAA=N	N	2151	855	1.8596	0
X18P_TGACAACTCAAACAAG=N	N	1988	835	1.20724	0
X18P_TGACAACTCATCATTC=N	N	2549	974	0.784621	0
X18P_TGACGGCCACACATGT=N	N	3252	1161	1.84502	0
X18P_TGACGGCGTAGAGTGC=N	N	3078	1141	1.65692	0
X18P_TGACGGCTCGAGCCCA=N	N	2505	1066	2.23553	0
X18P_TGACTAGAGCAGCGTA=N	N	2232	896	1.07527	0
X18P_TGACTAGAGTGAACGC=N	N	1967	827	1.576	0
X18P_TGACTAGGTCTGCCAG=N	N	3003	1179	2.4309	0
X18P_TGACTAGTCTTGTATC=N	N	1956	857	1.07362	0
X18P_TGACTTTGTAGCACGA=N	N	2594	1085	1.81187	0
X18P_TGAGAGGAGGTAAACT=N	N	2929	1132	1.67293	0
X18P_TGAGAGGCATGTAGTC=N	N	2714	1018	0.957996	0
X18P_TGAGAGGGTCAGAAGC=N	N	3203	1226	0.811739	0
X18P_TGAGAGGGTTCCGGCA=N	N	2107	860	1.28144	0
X18P_TGAGAGGTCAGCACAT=N	N	3720	1309	2.31183	0
X18P_TGAGAGGTCCTATTCA=N	N	2182	978	1.37489	0
X18P_TGAGCATCAATGAAAC=N	N	3627	1263	1.79211	0
X18P_TGAGCATCATCAGTAC=N	N	2981	1172	1.44247	0
X18P_TGAGCCGCACACTGCG=N	N	1901	790	0.894266	0
X18P_TGAGCCGCATCGGGTC=N	N	2816	1116	2.13068	0
X18P_TGAGCCGGTGCACGAA=N	N	2272	933	1.10035	0
X18P_TGATTTCAGCCACGTC=N	N	2192	1051	1.00365	0
X18P_TGATTTCCAATTGCTG=N	N	3695	1325	1.29905	0
X18P_TGATTTCCATCACCCT=N	N	2101	917	1.14231	0
X18P_TGATTTCGTCTTCTCG=N	N	1866	831	0.91104	0
X18P_TGATTTCTCTCACATT=N	N	2097	949	0.953743	0
X18P_TGCACCTAGAGCAATT=N	N	2839	1126	0.880592	0
X18P_TGCACCTAGATACACA=N	N	1932	859	1.19048	0
X18P_TGCACCTCAGGGATTG=N	N	2361	991	1.35536	0
X18P_TGCACCTGTCGCTTTC=N	N	3215	1205	2.61275	0
X18P_TGCCAAAAGAGACTTA=N	N	1937	855	1.1874	0
X18P_TGCCAAAAGCGATATA=N	N	2196	966	0.956284	0
X18P_TGCCAAAAGCGCCTCA=N	N	2146	930	1.21156	0
X18P_TGCCAAACATAAAGGT=N	N	2568	991	1.47975	0
X18P_TGCCAAACATGTAAGA=N	N	3427	1289	0.817041	0
X18P_TGCCAAAGTCGCGTGT=N	N	1883	795	0.743494	0
X18P_TGCCCATAGTCCAGGA=N	N	1871	793	0.587921	0
X18P_TGCCCATGTACTTAGC=N	N	2754	1038	1.08932	0
X18P_TGCCCATTCACTGGGC=N	N	2477	997	1.00929	0
X18P_TGCCCTAGTGCCTGCA=N	N	1972	862	1.82556	0
X18P_TGCCCTAGTTCTGGTA=N	N	1850	821	1.18919	0
X18P_TGCCCTATCGAACTGT=N	N	2039	902	0.931829	0
X18P_TGCGCAGCAGTTCATG=N	N	2348	895	1.02215	0
X18P_TGCGCAGCATCGGACC=N	N	2763	1088	1.33912	0
X18P_TGCGCAGGTCTGATTG=N	N	2192	907	1.27737	0
X18P_TGCGCAGTCCGCGGTA=N	N	2116	887	0.756144	0
X18P_TGCGGGTGTTGCGCAC=N	N	1873	843	1.28137	0
X18P_TGCGGGTTCCGTTGTC=N	N	2260	929	1.63717	0
X18P_TGCGGGTTCCTCGCAT=N	N	2216	953	0.812274	0
X18P_TGCGGGTTCTAACTGG=N	N	3276	1332	1.4652	0
X18P_TGCGTGGAGCGATATA=N	N	2997	1076	1.9019	0
X18P_TGCGTGGCAGTCCTTC=N	N	2022	824	0.791296	0
X18P_TGCGTGGGTCTGCCAG=N	N	2111	864	2.17906	0
X18P_TGCGTGGTCAAGGCTT=N	N	3348	1300	1.91159	0
X18P_TGCGTGGTCCACGACG=N	N	1849	865	2.2715	0
X18P_TGCGTGGTCCAGAGGA=N	N	2411	944	1.03691	0
X18P_TGCGTGGTCGAACTGT=N	N	3913	1446	1.35446	0
X18P_TGCTACCCACACCGCA=N	N	1929	881	0.829445	0
X18P_TGCTACCCAGCAGTTT=N	N	3158	1254	0.918303	0
X18P_TGCTACCCAGGGATTG=N	N	2169	858	1.52144	0
X18P_TGCTACCCATGATCCA=N	N	1909	875	1.51912	0
X18P_TGCTACCGTCGAATCT=N	N	3085	1085	1.03728	0
X18P_TGCTACCTCGAACGGA=N	N	4454	1509	1.84104	0
X18P_TGCTGCTAGAACTCGG=N	N	1878	785	1.3312	0
X18P_TGCTGCTAGAATTCCC=N	N	2119	971	0.802265	0
X18P_TGCTGCTAGATCTGCT=N	N	4035	1523	3.14746	0
X18P_TGCTGCTAGGATATAC=N	N	2318	1004	1.12166	0
X18P_TGCTGCTAGGCTAGGT=N	N	1887	723	0.63593	0
X18P_TGCTGCTCAAGCGAGT=N	N	3575	1315	1.23077	0
X18P_TGCTGCTCACCAGTTA=N	N	2094	1017	0.907354	0
X18P_TGCTGCTCACGCTTTC=N	N	3893	1513	1.82379	0
X18P_TGCTGCTGTACTCGCG=N	N	2693	1093	0.742666	0
X18P_TGCTGCTGTCATCGGC=N	N	2246	899	1.24666	0
X18P_TGCTGCTTCCGGGTGT=N	N	2339	1011	1.15434	0
X18P_TGCTGCTTCTGCTTGC=N	N	3579	1319	1.22939	0
X18P_TGGACGCAGTAGCGGT=N	N	2403	1016	1.45651	0
X18P_TGGACGCCACATTCGA=N	N	2181	812	1.00871	0
X18P_TGGACGCCATCCCATC=N	N	3633	1312	2.44977	0
X18P_TGGACGCGTCCGAACC=N	N	4609	1522	3.21111	0
X18P_TGGACGCGTTTGTTTC=N	N	4441	1649	1.14839	0
X18P_TGGACGCTCGGTTAAC=N	N	2254	906	1.10914	0
X18P_TGGACGCTCTAACTGG=N	N	3584	1272	0.502232	0
X18P_TGGACGCTCTCATTCA=N	N	2017	817	0.941993	0
X18P_TGGCCAGAGCAGGTCA=N	N	2448	965	0.980392	0
X18P_TGGCCAGAGTGGGCTA=N	N	4831	1685	1.53177	0
X18P_TGGCCAGCAAGCGAGT=N	N	2031	852	0.787789	0
X18P_TGGCCAGCACACCGCA=N	N	2999	1077	1.33378	0
X18P_TGGCCAGCATCCAACA=N	N	1868	818	1.23126	0
X18P_TGGCCAGGTACTCTCC=N	N	3384	1195	1.38889	0
X18P_TGGCCAGGTTTAGGAA=N	N	1923	819	1.56006	0
X18P_TGGCCAGTCGTAGGAG=N	N	2009	914	0.696864	0
X18P_TGGCGCAAGTAATCCC=N	N	2164	887	0.831793	0
X18P_TGGCGCACACGGCCAT=N	N	2438	970	0.45119	0
X18P_TGGCGCAGTAGGCATG=N	N	2521	1003	1.11067	0
X18P_TGGCGCAGTGCCTTGG=N	N	2365	1019	1.73362	0
X18P_TGGCGCATCGCCATAA=N	N	7051	2032	1.63097	0
X18P_TGGCTGGCACATTCGA=N	N	3337	1264	1.13875	0
X18P_TGGCTGGGTATAAACG=N	N	1984	823	1.05847	0
X18P_TGGCTGGGTATAGTAG=N	N	2191	903	0.684619	0
X18P_TGGCTGGTCTTCGAGA=N	N	1927	854	2.49092	0
X18P_TGGGAAGAGCCAGAAC=N	N	3609	1208	2.41064	0
X18P_TGGGAAGAGTCCGTAT=N	N	2221	997	1.48582	0
X18P_TGGGAAGCAAAGTCAA=N	N	2788	1209	3.26399	0
X18P_TGGGAAGCACAGGTTT=N	N	3496	1241	2.00229	0
X18P_TGGGCGTAGATAGGAG=N	N	2914	1092	0.892244	0
X18P_TGGGCGTAGCTAGCCC=N	N	2302	919	1.21633	0
X18P_TGGGCGTCAGTCTTCC=N	N	1944	849	0.823045	0
X18P_TGGGCGTGTCCTCTTG=N	N	1900	822	0.789474	0
X18P_TGGTTAGAGCTACCTA=N	N	2111	870	1.04216	0
X18P_TGGTTAGGTGAAGGCT=N	N	3329	1281	1.29168	0
X18P_TGGTTAGGTTTAGGAA=N	N	3755	1282	1.30493	0
X18P_TGGTTAGTCATCTGCC=N	N	3430	1248	2.39067	0
X18P_TGGTTAGTCGTCTGCT=N	N	1960	829	1.47959	0
X18P_TGGTTCCAGTGTCTCA=N	N	3674	1358	1.66032	0
X18P_TGTATTCTCAGCTGGC=N	N	2234	944	2.05909	0
X18P_TGTCCCAAGTTACGGG=N	N	2658	1032	0.82769	0
X18P_TGTCCCACAAGAGTCG=N	N	1920	893	0.416667	0
X18P_TGTCCCACACGTCAGC=N	N	2229	955	1.21131	0
X18P_TGTCCCACAGCGATCC=N	N	2115	915	1.513	0
X18P_TGTCCCACATACGCTA=N	N	1965	889	0.763359	0
X18P_TGTCCCATCCGTACAA=N	N	2279	993	2.01843	0
X18P_TGTGGTAAGTACGTAA=N	N	4095	1492	0.708181	0
X18P_TGTGGTACACCCATTC=N	N	5470	1825	1.20658	0
X18P_TGTGGTACATTTCACT=N	N	2542	999	0.826121	0
X18P_TGTGGTAGTAACGACG=N	N	1824	759	1.58991	0
X18P_TGTGGTAGTACAGTTC=N	N	1986	915	0.755287	0
X18P_TGTGGTAGTGATGTGG=N	N	3762	1365	1.32908	0
X18P_TGTGGTATCACGGTTA=N	N	2319	925	1.33678	0
X18P_TGTGGTATCAGCGACC=N	N	1841	814	1.62955	0
X18P_TGTGTTTAGCTCCTCT=N	N	1981	871	2.27158	0
X18P_TGTGTTTCAGATCTGT=N	N	4304	1440	1.0223	0
X18P_TGTGTTTGTAATCGTC=N	N	3246	1223	2.18731	0
X18P_TGTGTTTTCCAATGGT=N	N	1900	842	1.57895	0
X18P_TGTTCCGTCGCTTGTC=N	N	2306	974	1.04076	0
X18P_TTAACTCCAGCCACCA=N	N	3049	1171	1.3447	0
X18P_TTAACTCCATCTATGG=N	N	2091	900	1.43472	0
X18P_TTAGGACCAGACACTT=N	N	1898	869	2.05479	0
X18P_TTAGGACGTAACGCGA=N	N	2890	1148	1.00346	0
X18P_TTAGGACTCACTCCTG=N	N	2568	1096	5.56854	0
X18P_TTAGGCAAGCTGGAAC=N	N	4864	1660	1.54194	0
X18P_TTAGTTCCAGTAACGG=N	N	2491	970	2.00723	0
X18P_TTATGCTAGCGTTTAC=N	N	1998	843	1.15115	0
X18P_TTATGCTCACTTCGAA=N	N	2505	1038	0.598802	0
X18P_TTCCCAGAGGACCACA=N	N	1992	862	1.15462	0
X18P_TTCCCAGAGTACTTGC=N	N	2150	876	1.2093	0
X18P_TTCCCAGCAGATCGGA=N	N	2771	1062	1.47961	0
X18P_TTCCCAGCAGGAACGT=N	N	1949	817	1.33402	0
X18P_TTCCCAGGTAAATACG=N	N	2649	1094	2.34051	0
X18P_TTCGAAGAGGTAGCCA=N	N	1842	847	1.41151	0
X18P_TTCGAAGCAACACCTA=N	N	2736	1085	1.42544	0
X18P_TTCGAAGCAACTGCGC=N	N	2013	829	1.58967	0
X18P_TTCGAAGGTACGCACC=N	N	3215	1206	1.11975	0
X18P_TTCGAAGGTATGCTTG=N	N	2172	899	0.92081	0
X18P_TTCGAAGTCTTAGAGC=N	N	4561	1408	1.33743	0
X18P_TTCTACAAGGCGTACA=N	N	4023	1429	2.43599	0
X18P_TTCTACAAGGCTCTTA=N	N	2676	1015	1.83109	0
X18P_TTCTCAAAGTGTTAGA=N	N	1920	901	0.989583	0
X18P_TTCTCAACAAACGCGA=N	N	10315	2535	2.36549	0
X18P_TTCTCAATCCGTCATC=N	N	2009	813	1.09507	0
X18P_TTCTCAATCTTACCTA=N	N	3294	1302	2.61081	0
X18P_TTCTCCTAGAAGATTC=N	N	2220	1008	1.66667	0
X18P_TTCTCCTGTAGCAAAT=N	N	2282	1030	1.40228	0
X18P_TTCTCCTTCGAACGGA=N	N	2378	1082	1.38772	0
X18P_TTGAACGCACTAGTAC=N	N	2274	933	1.67106	0
X18P_TTGAACGCAGGCAGTA=N	N	1863	774	1.98604	0
X18P_TTGAACGTCGAATGCT=N	N	1944	810	1.23457	0
X18P_TTGACTTGTCTTGTCC=N	N	2170	947	1.38249	0
X18P_TTGCCGTAGAAGAAGC=N	N	2019	836	1.04012	0
X18P_TTGCCGTAGATCTGAA=N	N	2114	905	0.756859	0
X18P_TTGCGTCCAAGACGTG=N	N	2911	1088	1.51151	0
X18P_TTGCGTCTCAACACGT=N	N	2084	835	1.29559	0
X18P_TTGCGTCTCTGGTATG=N	N	2168	946	1.56827	0
X18P_TTGGAACAGCCCAACC=N	N	2101	897	1.71347	0
X18P_TTGGAACGTACTCGCG=N	N	2183	909	1.28264	0
X18P_TTGGCAAGTGAAGGCT=N	N	2398	1011	1.79316	0
X18P_TTGGCAATCTTGTTTG=N	N	1887	852	0.741918	0
X18P_TTGTAGGAGTACATGA=N	N	2008	751	1.89243	0
X18P_TTGTAGGTCCTTAATC=N	N	2354	941	0.594732	0
X18P_TTTACTGCAGGTCCAC=N	N	2318	982	1.07852	0
X18P_TTTACTGCATGGTTGT=N	N	2300	902	1.21739	0
X18P_TTTACTGTCTTGACGA=N	N	3232	1144	1.67079	0
X18P_TTTATGCTCAAGAAGT=N	N	1892	841	1.32135	0
X18P_TTTCCTCAGTTGCAGG=N	N	1902	894	1.20925	0
X18P_TTTGCGCTCAAAGTAG=N	N	2019	810	2.22883	0
X18P_TTTGCGCTCTCTGCTG=N	N	2933	1095	1.36379	0
X18P_TTTGGTTAGTCGAGTG=N	N	2622	1049	2.40275	0
X18P_TTTGTCACAGACACTT=N	N	2696	1014	1.55786	0
X18P_TTTGTCAGTAAGTGTA=N	N	2282	881	2.76074	0
X18P_TTTGTCAGTAGATTAG=N	N	3468	1338	2.24913	0
X25P_AGGCCGTAGCCCAGCT=N	N	1743	790	4.24555	0
X18P_AACTCAGAGCTATGCT=N	N	3752	1253	1.49254	0
X18P_GAATGAAGTTGAACTC=N	N	2277	941	1.44928	0
X18P_TCGCGTTCACCGTTGG=N	N	3097	1174	1.90507	0
X18P_TGGTTCCTCCTCTAGC=N	N	1960	811	1.53061	0
X18P_TTTGCGCGTCTCGTTC=N	N	3958	1401	0.90955	0
X23P_AATCCAGCAGTGAGTG=N	N	2989	946	5.45333	0
X25P_CAGTAACTCAAAGACA=N	N	2082	832	1.92123	0
X25P_CATGCCTAGCTGAAAT=N	N	1733	667	3.23139	0
X25P_GACAGAGAGCCACTAT=N	N	3025	1285	2.01653	0
X25P_GATCGATCACCACCAG=N	N	2565	913	2.80702	0
X25P_GCAAACTGTGGTCTCG=N	N	2517	985	2.42352	0
X25P_GGTATTGGTCAGAATA=N	N	1552	710	2.96392	0
X25P_GTCACGGCAAAGGTGC=N	N	1964	820	1.52749	0
X25P_TCGTAGAAGAACTCGG=N	N	2047	860	3.02882	0
X18P_CTCGTACAGTCCATAC=N	N	2155	953	1.53132	0
X18P_TGGCTGGCAGCTGCAC=N	N	2571	1154	1.05018	0
X23P_AAACGGGAGGACCACA=N	N	2551	941	6.86005	0
X23P_AACACGTCATGGGAAC=N	N	5149	1656	4.99126	0
X23P_ACAGCCGCAGCTGGCT=N	N	2838	979	5.35588	0
X23P_ACAGCTAGTAACGACG=N	N	2623	978	6.21426	0
X23P_ACCGTAACATAAGACA=N	N	3103	1187	4.02836	0
X23P_ACGAGGATCGGAGCAA=N	N	2395	911	7.89144	0
X23P_ACTGAACTCCTTTCGG=N	N	2563	1072	4.79906	0
X23P_ACTGCTCAGGCGCTCT=N	N	2494	1069	3.96953	0
X23P_ACTTTCAGTTCGGGCT=N	N	2520	899	5.31746	0
X23P_AGAATAGAGTCTCAAC=N	N	4502	1608	7.13016	0
X23P_AGAGCGAAGTCCATAC=N	N	2547	958	6.51747	0
X23P_AGATTGCGTTACCGAT=N	N	2728	1071	5.20528	0
X23P_AGATTGCTCTTACCGC=N	N	2793	1128	3.7594	0
X23P_ATCTGCCGTAGCACGA=N	N	2492	985	7.18299	0
X23P_CAACTAGCACAACGCC=N	N	2437	988	8.16578	0
X23P_CACAAACAGCCGTCGT=N	N	3439	1220	7.79296	0
X23P_CACACAATCGGTTAAC=N	N	2984	1253	2.74799	0
X23P_CACACCTGTCTAGCGC=N	N	2480	963	3.75	0
X23P_CACAGTAGTAGAGGAA=N	N	2594	976	4.97301	0
X23P_CAGCAGCTCACCCTCA=N	N	2816	1095	5.36222	0
X23P_CAGCATACATACTACG=N	N	3221	1053	6.83018	0
X23P_CATTCGCAGGGTTTCT=N	N	2474	989	5.45675	0
X23P_CCACCTATCTCCTATA=N	N	2439	1038	4.92005	0
X23P_CCGGGATCATCTACGA=N	N	2553	1087	3.91696	0
X23P_CCGGGATCATTCACTT=N	N	2447	901	5.14916	0
X23P_CCGGTAGTCCTCATTA=N	N	2439	931	4.55105	0
X23P_CCTACACTCCAACCAA=N	N	2593	1033	5.86194	0
X23P_CCTCTGATCTTGAGAC=N	N	2560	939	4.72656	0
X23P_CGACCTTGTCCGAATT=N	N	4110	1479	6.10706	0
X23P_CGATGTACATCGGGTC=N	N	2513	1187	5.21289	0
X23P_CGCCAAGCAAGCGCTC=N	N	2528	1005	4.31171	0
X23P_CGGACGTAGGCTATCT=N	N	2787	1161	8.61141	0
X23P_CGGACTGAGCACAGGT=N	N	3433	1267	5.24323	0
X23P_CGGAGTCGTCGGCATC=N	N	2403	1027	5.4099	0
X23P_CGGGTCACATGGATGG=N	N	4342	1363	6.40258	0
X23P_CGTGTAAGTCAACTGT=N	N	3361	1181	6.30765	0
X23P_CTACACCTCAGTGTTG=N	N	2472	1028	5.66343	0
X23P_CTACCCAAGTGGAGTC=N	N	2604	970	5.41475	0
X23P_CTAGAGTCATCACCCT=N	N	3095	1079	5.36349	0
X23P_CTAGTGACAACACGCC=N	N	2505	984	4.51098	0
X23P_CTCAGAAGTTACGTCA=N	N	2448	934	5.71895	0
X23P_CTGAAACCATCACGAT=N	N	2464	887	8.6039	0
X23P_CTGCTGTGTAATCACC=N	N	2580	1048	4.8062	0
X23P_GAAACTCCACACGCTG=N	N	3578	1238	5.8133	0
X23P_GAACATCAGACCACGA=N	N	2980	1075	4.56376	0
X23P_GAACATCAGACCCACC=N	N	2671	910	5.05429	0
X23P_GAATGAACAACACGCC=N	N	2762	1116	5.32223	0
X23P_GACACGCCAAAGAATC=N	N	2526	1075	5.89865	0
X23P_GACAGAGGTCTAGTGT=N	N	4408	1587	5.42196	0
X23P_GACTACATCCGCTGTT=N	N	2650	1224	3.62264	0
X23P_GAGGTGAAGGACAGCT=N	N	2563	993	6.984	0
X23P_GATGAGGCATTAGCCA=N	N	2620	1007	5.80153	0
X23P_GCACTCTGTGCAACGA=N	N	2444	954	5.56465	0
X23P_GCAGTTAAGAAGCCCA=N	N	2612	981	7.0827	0
X23P_GCGACCAAGCACGCCT=N	N	2474	1165	3.67825	0
X23P_GCGGGTTCATGCGCAC=N	N	2601	975	5.88235	0
X23P_GCTGCAGCAGCAGTTT=N	N	2770	1053	6.17329	0
X23P_GCTTCCATCAGTGCAT=N	N	3183	1309	4.49262	0
X23P_GGACATTCAAACTGTC=N	N	5165	1441	4.06583	0
X23P_GGAGCAAAGACCCACC=N	N	2542	1021	6.845	0
X23P_GTAACTGCAATCGGTT=N	N	2379	969	6.68348	0
X23P_GTCATTTAGCTGATAA=N	N	2517	872	6.83353	0
X23P_GTGCATAAGGTAGCCA=N	N	2589	970	5.98687	0
X23P_TAAACCGAGCAGCCTC=N	N	4024	1423	4.12525	0
X23P_TAAACCGCAGATAATG=N	N	2573	1149	3.69219	0
X23P_TAAGTGCAGGTGCTTT=N	N	2421	1044	3.59356	0
X23P_TACACGATCCAGTATG=N	N	2550	974	5.37255	0
X23P_TACCTTACACCCATTC=N	N	2958	1191	8.04598	0
X23P_TACGGGCAGATATGGT=N	N	4089	1442	4.54879	0
X23P_TCAACGATCTAGCACA=N	N	5134	1660	4.53837	0
X23P_TCCACACCAATGAAAC=N	N	3132	1136	4.88506	0
X23P_TCGAGGCGTTGCGTTA=N	N	2568	1137	4.47819	0
X23P_TCTTCGGGTCCAACTA=N	N	2436	982	4.47455	0
X23P_TCTTCGGTCCCTTGCA=N	N	2626	976	5.17898	0
X23P_TGACGGCCAGTATCTG=N	N	2504	1088	6.58946	0
X23P_TGAGAGGAGTGTTGAA=N	N	3249	1287	4.1859	0
X23P_TGCTACCTCAAACAAG=N	N	6886	2239	5.08278	0
X23P_TGGCGCAAGTGCCATT=N	N	2860	1215	3.98601	0
X23P_TGGGAAGTCATGTAGC=N	N	3528	1179	7.39796	0
X23P_TGGTTAGTCACTTATC=N	N	2708	1054	6.64697	0
X23P_TTCGGTCGTCAGATAA=N	N	3081	1462	6.16683	0
X23P_TTTATGCTCTGTCAAG=N	N	2428	991	5.0659	0
X18P_AAAGTAGAGGAGTACC=N	N	2994	1184	1.40281	0
X18P_AACTCTTTCCCTGACT=N	N	4883	1695	1.41307	0
X18P_ACCTTTAGTTCAGTAC=N	N	3684	1345	1.41151	0
X18P_ACGATGTTCTTCCTTC=N	N	4424	1567	1.94394	0
X18P_ACTGCTCGTCATATGC=N	N	3495	1262	1.68813	0
[truncated: 9,106 more rows]
