# Supplementary material for: Development of a Prognostic Signature Based on Single-Cell RNA Sequencing Data of Immune Cells in Intrahepatic Cholangiocarcinoma
Source: Front Genet. 2021 Feb 4;11:615680. doi: 10.3389/fgene.2020.615680 (PMC7890365; doi:10.3389/fgene.2020.615680)
Supplement: Supplementary Table 5 — Differentially expressed genes in macrophages and B cells (n = 659). [file Table_8.XLSX]

## Sheet: Sheet1
Supplementary Table 5.Totally 659 DEGs of macrophages and B cells
gene	p_val	avg_logFC	pct.1	pct.2	p_val_adj
PMP22	4.21e-241	0.777971	0.475	0.038	4.94e-237
ALB	3.69e-164	-0.896113	0.167	0.566	4.33e-160
GAPDH	3.4e-134	0.456912	0.999	0.958	3.99e-130
RALA	2.98e-121	0.56716	0.521	0.187	3.49e-117
CCL4	7.88e-121	-1.25302	0.513	0.782	9.25e-117
TXN	1.73e-116	0.592997	0.881	0.613	2.04e-112
CTSH	4.11e-113	0.47864	0.868	0.578	4.82e-109
ATP1B3	6.06e-112	0.610139	0.891	0.652	7.11e-108
CD52	1.63e-107	-0.642323	0.815	0.946	1.91e-103
PPIB	3.22e-107	0.476937	0.902	0.65	3.78e-103
TUBA1B	8.16e-101	0.650144	0.883	0.697	9.57e-97
TYMP	1.3e-100	0.476667	0.981	0.813	1.52e-96
FCGR2A	2.21e-96	0.510077	0.749	0.437	2.59e-92
HLA-B	1.15e-94	-0.276547	1	1	1.35e-90
MYL6	2.9e-94	0.318645	1	0.98	3.41e-90
STAB1	6.49e-91	0.361571	0.368	0.099	7.62e-87
VEGFA	3.21e-90	0.391672	0.648	0.296	3.77e-86
CFP	2.31e-85	-0.674313	0.429	0.664	2.71e-81
SLC16A3	5.03e-84	0.398953	0.673	0.349	5.9e-80
ENO1	2.22e-82	0.420804	0.933	0.762	2.6e-78
ACP5	7.02e-82	0.749469	0.584	0.305	8.24e-78
TPM4	1.84e-81	0.365102	0.758	0.435	2.16e-77
RGS10	1.61e-80	0.412645	0.812	0.548	1.89e-76
CFL1	1.07e-79	0.277691	0.998	0.985	1.25e-75
FCGR2B	5.21e-76	0.482141	0.381	0.13	6.12e-72
TMEM176A	7.05e-76	0.436706	0.696	0.409	8.28e-72
DBI	1.07e-74	0.388094	0.91	0.706	1.25e-70
LDHA	3.34e-73	0.464038	0.87	0.658	3.92e-69
MT-CO3	1.25e-72	-0.260365	1	0.999	1.47e-68
ALCAM	7.85e-72	0.294316	0.309	0.087	9.21e-68
ATP5H	1.13e-71	0.33495	0.867	0.603	1.33e-67
ALOX5AP	1.93e-71	0.810212	0.557	0.303	2.26e-67
CALR	3.71e-71	0.469703	0.866	0.637	4.36e-67
PLXDC2	1.94e-70	0.303119	0.484	0.207	2.27e-66
CCR1	2.18e-70	-0.658016	0.272	0.494	2.56e-66
TUBA1C	3.58e-70	0.317274	0.457	0.192	4.21e-66
THBD	3.93e-70	0.398824	0.493	0.21	4.62e-66
RAB13	5.55e-69	0.326743	0.443	0.187	6.52e-65
ARHGAP18	5.68e-69	0.359543	0.48	0.222	6.66e-65
KLRB1	7.78e-68	-1.10474	0.149	0.384	9.12e-64
CD63	6.14e-67	0.363966	0.988	0.857	7.21e-63
HEXB	3.35e-65	0.377834	0.667	0.409	3.93e-61
PTPRCAP	1.11e-64	-0.792551	0.189	0.415	1.3e-60
ABHD12	2.36e-63	0.274271	0.34	0.124	2.77e-59
P4HB	1.34e-62	0.340909	0.727	0.47	1.57e-58
GNA15	2.1e-62	0.305869	0.424	0.177	2.47e-58
HSPB1	3.2e-62	0.781664	0.796	0.502	3.76e-58
LAIR1	3.24e-62	0.317008	0.516	0.261	3.8e-58
SLC25A19	4.61e-62	0.30401	0.348	0.126	5.4e-58
ATP6V1F	1.38e-61	0.356885	0.922	0.766	1.62e-57
AREG	1.58e-61	0.512845	0.311	0.101	1.86e-57
TFRC	3.62e-60	0.42841	0.388	0.158	4.25e-56
EVI2B	2.61e-59	-0.460162	0.597	0.725	3.06e-55
VCAM1	4.65e-59	-0.659613	0.059	0.249	5.45e-55
CCL5	3.04e-58	-0.906467	0.339	0.534	3.57e-54
SPI1	7.28e-58	0.304314	0.885	0.644	8.54e-54
DSE	1.47e-55	0.258058	0.469	0.221	1.72e-51
GNG5	2.15e-55	0.286821	0.913	0.735	2.53e-51
NME1	3.44e-55	0.27035	0.426	0.197	4.03e-51
MPEG1	3.64e-55	-0.562434	0.465	0.588	4.27e-51
WSB1	1.63e-54	-0.561652	0.68	0.722	1.91e-50
PRMT10	1.65e-54	0.40595	0.459	0.228	1.93e-50
CTSS	1.34e-53	-0.365598	0.99	0.941	1.57e-49
RAP1B	1.17e-50	-0.407301	0.591	0.689	1.37e-46
LMNA	1.85e-50	0.400237	0.667	0.409	2.17e-46
CCL3	2.1e-50	-1.03374	0.542	0.687	2.46e-46
SDS	5.24e-50	0.592047	0.472	0.249	6.15e-46
AP2S1	4.13e-49	0.283634	0.925	0.749	4.85e-45
PDCL3	1.63e-48	0.290145	0.428	0.209	1.91e-44
GZMK	4.58e-48	-0.594025	0.112	0.294	5.38e-44
SEPP1	2.11e-47	-1.38016	0.254	0.423	2.47e-43
LILRB4	3.4e-47	0.277603	0.578	0.336	3.99e-43
ATP6V0B	3.99e-47	0.283142	0.909	0.741	4.68e-43
TMEM14C	1.09e-45	0.276682	0.658	0.411	1.28e-41
CLEC11A	1.18e-45	0.255645	0.224	0.068	1.38e-41
TPI1	1.71e-45	0.278151	0.951	0.823	2.01e-41
GLA	2.67e-45	0.301551	0.447	0.229	3.13e-41
KLF6	4.62e-45	-0.456892	0.776	0.817	5.43e-41
PDIA3	8.57e-45	0.293942	0.804	0.59	1.01e-40
CSF2RA	2.47e-44	0.261675	0.485	0.257	2.9e-40
GZMA	5.83e-44	-0.725755	0.19	0.364	6.84e-40
NAF1	1.06e-43	0.263053	0.265	0.098	1.25e-39
LTB	1.56e-43	-1.01693	0.209	0.387	1.83e-39
LRPAP1	3.13e-43	0.293061	0.67	0.454	3.67e-39
RANBP2	4.85e-43	0.312882	0.52	0.306	5.7e-39
LYPD3	2.15e-42	0.274592	0.136	0.024	2.53e-38
CALM1	2.65e-42	0.298267	0.936	0.791	3.11e-38
CKLF	6.23e-42	0.283582	0.753	0.517	7.31e-38
CALM2	2.24e-40	-0.319895	0.963	0.94	2.63e-36
DEFB1	3.09e-40	0.273548	0.165	0.041	3.62e-36
CTSA	4.15e-40	0.308455	0.701	0.475	4.87e-36
MGST3	1.23e-39	0.294034	0.659	0.445	1.45e-35
PLAC8	1.49e-39	-0.42162	0.556	0.689	1.75e-35
CD79A	1.71e-39	-1.08439	0.025	0.149	2.01e-35
GCHFR	5.02e-39	0.262593	0.265	0.106	5.89e-35
MT-ATP6	6.2e-39	-0.291908	0.999	0.992	7.28e-35
MTSS1	2.73e-38	-0.300336	0.139	0.312	3.2e-34
ZFP36L1	3.16e-38	-0.412995	0.763	0.803	3.71e-34
RPS27	3.42e-38	-0.263096	1	1	4.02e-34
CTSC	4.75e-38	0.54204	0.831	0.651	5.58e-34
GBP2	9.52e-38	-0.391034	0.396	0.542	1.12e-33
OSM	3.19e-37	0.290906	0.453	0.246	3.75e-33
MMP19	6.37e-37	0.305166	0.329	0.155	7.48e-33
UBC	1.11e-36	0.261649	0.988	0.941	1.3e-32
DNASE2	1.2e-36	0.312123	0.435	0.256	1.41e-32
CLEC12A	1.92e-36	-0.409642	0.256	0.424	2.26e-32
IL4I1	2.46e-36	0.253224	0.278	0.119	2.88e-32
SELL	2.84e-36	-0.484652	0.205	0.362	3.34e-32
S100B	3.5e-35	0.350574	0.129	0.028	4.11e-31
NKG7	6.61e-35	-0.688712	0.395	0.527	7.76e-31
SYAP1	9.14e-35	0.260115	0.673	0.458	1.07e-30
CXCR4	2.55e-34	-0.455594	0.833	0.891	2.99e-30
FOS	4.11e-34	-0.436441	0.899	0.867	4.82e-30
GIMAP4	4.82e-34	-0.394585	0.36	0.498	5.66e-30
ATP6V1G1	8.76e-34	-0.262774	0.851	0.855	1.03e-29
CD3D	9.1e-34	-0.46249	0.209	0.367	1.07e-29
PTPRC	1.35e-33	-0.284238	0.845	0.842	1.58e-29
RORA	1.82e-33	-0.332053	0.064	0.196	2.13e-29
IL32	2.06e-33	-0.864356	0.462	0.561	2.41e-29
C5AR1	2.07e-33	0.253154	0.744	0.557	2.42e-29
NCF1	6.01e-33	-0.487656	0.322	0.465	7.05e-29
LIPA	6.16e-33	-0.742075	0.558	0.605	7.22e-29
RGS2	2.47e-32	0.374627	0.841	0.684	2.89e-28
CYCS	3.5e-32	0.433006	0.889	0.765	4.1e-28
CMTM6	8.38e-32	-0.316682	0.737	0.759	9.84e-28
LCP1	4.09e-31	-0.291367	0.752	0.77	4.8e-27
SMAP2	6.17e-31	-0.340618	0.379	0.511	7.24e-27
IL2RG	1.15e-30	-0.435692	0.363	0.485	1.35e-26
TCF7L2	1.38e-30	-0.279144	0.123	0.266	1.62e-26
DUSP4	2.09e-30	0.345755	0.313	0.161	2.45e-26
FAM46C	4.33e-30	-0.291209	0.075	0.2	5.08e-26
AP1S2	4.75e-30	-0.406795	0.699	0.755	5.57e-26
NUPR1	2.1e-29	0.388671	0.222	0.096	2.46e-25
PDK4	2.46e-29	-0.433658	0.131	0.268	2.89e-25
ICAM2	3.99e-29	-0.319462	0.231	0.368	4.68e-25
CCNI	1.06e-28	-0.257581	0.866	0.861	1.25e-24
ENTPD1	1.3e-28	0.256767	0.4	0.234	1.52e-24
CCL3L1	1.38e-28	-1.16721	0.252	0.38	1.62e-24
SLC40A1	1.52e-28	-1.12873	0.225	0.339	1.78e-24
DAZAP2	1.44e-27	-0.256423	0.746	0.768	1.69e-23
FGL2	4.38e-27	-0.333601	0.756	0.752	5.14e-23
RSL24D1	4.74e-26	-0.36863	0.534	0.604	5.56e-22
ZNF331	4.92e-26	0.273007	0.762	0.589	5.77e-22
PPA1	7.37e-26	0.254983	0.617	0.425	8.64e-22
SMPDL3A	1.1e-25	-0.373405	0.202	0.323	1.3e-21
RGL1	6.85e-25	-0.291596	0.127	0.249	8.04e-21
BNIP3L	1.3e-24	0.26047	0.74	0.542	1.53e-20
CD3E	1.92e-24	-0.316528	0.108	0.226	2.25e-20
C3	2.56e-24	0.254951	0.264	0.138	3.01e-20
EIF4A2	3.06e-24	-0.324742	0.612	0.653	3.59e-20
TNFSF10	8.24e-24	-0.352087	0.367	0.476	9.67e-20
FAM65B	9.74e-24	-0.275292	0.075	0.181	1.14e-19
IRF1	1.67e-23	-0.293641	0.405	0.534	1.96e-19
BAG3	1.67e-23	0.485442	0.218	0.107	1.97e-19
CCL3L3	1.89e-23	-0.622362	0.155	0.276	2.22e-19
LY9	2.84e-23	-0.354914	0.034	0.121	3.33e-19
KLF2	3.75e-23	-0.390681	0.251	0.377	4.4e-19
STOM	4.68e-23	-0.432933	0.335	0.415	5.5e-19
EVL	6.59e-23	-0.349752	0.378	0.469	7.74e-19
POU2F2	8.69e-23	-0.3198	0.262	0.385	1.02e-18
CLEC10A	1.09e-22	0.325164	0.488	0.341	1.28e-18
LCP2	1.48e-22	-0.326072	0.526	0.584	1.74e-18
LCK	1.52e-22	-0.310279	0.08	0.182	1.78e-18
TMEM66	3.04e-22	-0.251118	0.831	0.794	3.57e-18
IGSF6	3.05e-22	0.281162	0.803	0.632	3.57e-18
VAMP2	5e-22	-0.386438	0.408	0.487	5.87e-18
EPB41L2	6.6e-22	-0.344038	0.219	0.326	7.74e-18
RGS1	9.41e-22	0.362383	0.772	0.623	1.1e-17
PRF1	1.22e-21	-0.253578	0.085	0.189	1.44e-17
RAC2	2.32e-21	-0.325283	0.537	0.6	2.73e-17
CD8A	2.51e-21	-0.250239	0.09	0.195	2.95e-17
EGR2	3.97e-21	-0.268052	0.104	0.212	4.65e-17
BIRC3	4.44e-21	-0.419477	0.456	0.542	5.21e-17
SELK	4.49e-21	0.302233	0.909	0.775	5.27e-17
TRIM22	5.25e-21	-0.271725	0.322	0.43	6.17e-17
NBEAL1	1e-20	-0.250618	0.909	0.849	1.18e-16
CFD	1.07e-20	-0.572829	0.673	0.654	1.25e-16
PRKCB	1.32e-20	-0.288894	0.272	0.386	1.55e-16
TNF	2.02e-20	-0.453504	0.114	0.224	2.37e-16
CD79B	2.81e-20	-0.388936	0.052	0.139	3.3e-16
FAIM3	7.35e-20	-0.265387	0.046	0.13	8.62e-16
RNASET2	1.51e-19	-0.256671	0.889	0.844	1.77e-15
PAG1	1.54e-19	-0.266243	0.203	0.314	1.81e-15
PDCD4	9.65e-19	-0.270001	0.287	0.388	1.13e-14
CCL20	2.51e-18	0.555398	0.326	0.205	2.94e-14
ABRACL	4.12e-18	-0.288193	0.604	0.611	4.83e-14
LYN	4.45e-18	-0.321602	0.481	0.526	5.22e-14
CLEC2B	6.58e-18	-0.262386	0.665	0.672	7.72e-14
SDC3	6.98e-18	-0.299952	0.166	0.264	8.19e-14
HNRNPF	7.85e-18	-0.264486	0.609	0.626	9.22e-14
PPP1R15A	5.83e-17	0.250193	0.834	0.694	6.85e-13
BTG2	1.62e-16	-0.320568	0.457	0.522	1.9e-12
PRCP	4.77e-16	-0.298619	0.447	0.488	5.6e-12
ZFAND2A	6.51e-16	0.54239	0.269	0.167	7.64e-12
LYST	2.72e-15	-0.293556	0.222	0.31	3.19e-11
WARS	3.04e-15	-0.316994	0.388	0.469	3.57e-11
METTL7A	3.62e-15	-0.26416	0.259	0.343	4.24e-11
SLA	8.04e-15	-0.317573	0.39	0.472	9.44e-11
TSC22D3	8.17e-15	-0.377667	0.605	0.625	9.59e-11
STK4	9.01e-15	-0.2943	0.456	0.513	1.06e-10
PRDX1	2.31e-14	0.354133	0.833	0.711	2.71e-10
2020-03-01	3.42e-14	-0.25095	0.331	0.407	4.01e-10
HSPD1	3.98e-14	0.374159	0.602	0.449	4.68e-10
IER2	9.08e-14	-0.272066	0.685	0.676	1.07e-09
CST7	1.05e-13	-0.309316	0.3	0.387	1.23e-09
HSP90AB1	1.06e-13	0.258435	0.891	0.779	1.24e-09
EIF3M	1.13e-13	-0.265673	0.6	0.61	1.32e-09
HLA-DRB5	1.31e-13	0.650043	0.219	0.133	1.54e-09
TPP1	1.62e-13	-0.315805	0.709	0.631	1.9e-09
GADD45G	5.22e-13	0.295257	0.166	0.092	6.12e-09
C16orf54	1.06e-12	-0.270936	0.09	0.161	1.24e-08
RASGEF1B	1.71e-12	-0.282569	0.449	0.511	2e-08
GZMH	4.37e-12	-0.334715	0.119	0.191	5.13e-08
ARL4C	1.44e-11	-0.250296	0.489	0.54	1.69e-07
EVI2A	5.62e-11	-0.309058	0.487	0.515	6.6e-07
SUMO1	6.64e-11	-0.250628	0.579	0.582	7.79e-07
C6orf62	1.14e-10	-0.274568	0.44	0.469	1.34e-06
S100A12	1.44e-10	-0.792604	0.185	0.253	1.69e-06
MAFB	5.94e-10	-0.333724	0.545	0.566	6.96e-06
TSPAN4	8.61e-10	-0.253872	0.315	0.37	1.01e-05
HERPUD1	9.95e-10	-0.325864	0.763	0.723	1.17e-05
ACSL1	1.49e-09	-0.302308	0.311	0.364	1.74e-05
MAF	1.81e-09	-0.266117	0.297	0.353	2.13e-05
TMEM123	3.98e-09	-0.285934	0.681	0.605	4.67e-05
DUSP6	5.55e-09	-0.438061	0.265	0.323	6.52e-05
HSPA1A	3.22e-08	0.306842	0.497	0.58	0.000377694
ATP2B1	3.27e-08	-0.29772	0.717	0.689	0.000383822
LEPROTL1	3.55e-08	-0.250437	0.47	0.479	0.00041627
MIR142	5.18e-08	-0.293991	0.287	0.331	0.000608083
MT1F	5.65e-08	0.260478	0.21	0.146	0.000662639
HSPA6	1.02e-07	0.690992	0.191	0.133	0.00120025
PLTP	7.85e-07	0.32102	0.284	0.22	0.00920712
S100A2	5.75e-129	1.49517	0.961	0.025	6.58e-125
COL1A1	1.3e-104	1.22999	0.829	0.025	1.49e-100
KRT19	3.42e-98	1.41599	0.876	0.057	3.92e-94
IGFBP7	2.68e-92	1.63521	0.977	0.146	3.06e-88
COL3A1	4.74e-92	0.883819	0.705	0.012	5.43e-88
SLPI	3.29e-89	1.06159	0.791	0.041	3.76e-85
APOE	2.48e-76	1.82446	0.938	0.212	2.84e-72
FN1	1.39e-74	0.778624	0.667	0.032	1.59e-70
MGP	1.87e-69	0.82771	0.674	0.046	2.14e-65
IER3	2.59e-66	0.900297	0.837	0.125	2.96e-62
C19orf33	3.96e-66	0.69563	0.535	0.012	4.54e-62
KRT7	3.11e-65	0.79523	0.744	0.071	3.56e-61
SPARC	3.47e-65	0.862972	0.729	0.075	3.97e-61
PLAT	9.84e-64	0.683569	0.543	0.018	1.13e-59
PHLDA2	1.41e-63	0.737428	0.69	0.06	1.62e-59
CLDN4	1.49e-63	0.844241	0.713	0.068	1.71e-59
S100A16	9.19e-61	0.675687	0.605	0.039	1.05e-56
IL8	7.73e-60	1.01381	0.837	0.16	8.84e-56
TIMP1	1.19e-58	1.50209	1	0.457	1.36e-54
CRIP2	1.29e-57	0.66257	0.612	0.048	1.48e-53
ADIRF	5.08e-57	0.705228	0.636	0.057	5.81e-53
COL6A2	5.67e-57	0.586161	0.496	0.018	6.49e-53
FTH1	1.81e-54	0.738776	1	0.996	2.07e-50
BGN	7.7e-54	0.561832	0.527	0.032	8.82e-50
CXCL2	2.15e-53	0.698867	0.713	0.1	2.46e-49
S100A9	3.95e-52	1.04124	0.899	0.244	4.52e-48
COL4A1	3.16e-51	0.508673	0.45	0.016	3.62e-47
TNFRSF12A	1.03e-50	0.652596	0.62	0.064	1.18e-46
DCN	1.48e-50	0.466445	0.434	0.012	1.7e-46
G0S2	3.56e-50	0.733899	0.736	0.119	4.07e-46
ID1	1.82e-49	0.650602	0.612	0.069	2.08e-45
EMP1	2.54e-49	0.575294	0.543	0.046	2.91e-45
TM4SF1	3.7e-49	0.772177	0.721	0.114	4.23e-45
CCL2	1.76e-47	0.604263	0.62	0.075	2.01e-43
S100A11	5.63e-46	0.997688	0.992	0.687	6.44e-42
SOCS3	1.51e-45	1.54009	0.806	0.231	1.73e-41
IFITM3	1.98e-45	0.928494	0.969	0.358	2.27e-41
KRT8	7.84e-45	0.630759	0.76	0.13	8.97e-41
TPM2	8.02e-45	0.434504	0.419	0.018	9.18e-41
SDF4	3.28e-44	0.821556	0.891	0.253	3.75e-40
COL6A1	8.17e-44	0.467475	0.45	0.03	9.35e-40
LCN2	1.55e-43	0.426325	0.395	0.016	1.78e-39
LYZ	1.2e-42	1.07085	0.938	0.409	1.37e-38
PIM3	1.88e-42	0.836173	0.837	0.226	2.15e-38
COL4A2	2.06e-42	0.459616	0.395	0.018	2.35e-38
S100A8	9.98e-42	0.900062	0.876	0.258	1.14e-37
TACSTD2	2.16e-41	0.591103	0.527	0.055	2.47e-37
GPRC5A	2.17e-40	0.426254	0.349	0.011	2.49e-36
RBP1	1.45e-39	0.450342	0.481	0.046	1.66e-35
CTSD	2.56e-39	0.826694	0.969	0.575	2.93e-35
TSC22D1	2.88e-39	0.597974	0.581	0.087	3.3e-35
OLR1	3.68e-39	0.384587	0.326	0.007	4.21e-35
CHST2	3.89e-39	1.14268	0.713	0.174	4.46e-35
WFDC2	4.92e-39	0.468019	0.372	0.018	5.63e-35
YBX1	1.53e-38	0.863856	1	0.577	1.76e-34
C1QB	3.15e-38	0.781095	0.884	0.292	3.61e-34
CXCL3	4.76e-38	0.572558	0.566	0.085	5.45e-34
ITGA3	6.75e-38	0.412253	0.326	0.009	7.73e-34
MMP14	6.96e-38	0.374977	0.31	0.005	7.97e-34
S100P	3.9e-37	0.392406	0.333	0.012	4.46e-33
S100A10	9.69e-37	0.799709	0.977	0.555	1.11e-32
KLF4	5.02e-36	0.408583	0.457	0.046	5.74e-32
HIST1H2BC	6.19e-36	0.934935	0.643	0.132	7.08e-32
MT2A	8.67e-36	0.944269	1	0.607	9.92e-32
C15orf48	1.16e-35	0.535061	0.512	0.073	1.33e-31
ACTA2	2.24e-35	0.477906	0.488	0.062	2.56e-31
NGFRAP1	3.55e-35	0.5995	0.558	0.093	4.06e-31
CHCHD10	3.96e-35	0.683447	0.86	0.27	4.53e-31
ELF3	3.98e-35	0.417378	0.457	0.048	4.55e-31
SDC4	7.47e-35	0.407529	0.372	0.027	8.55e-31
IGFBP6	1.98e-34	0.360615	0.38	0.028	2.26e-30
PNRC1	4.74e-34	0.740999	0.961	0.4	5.43e-30
CREM	4.77e-34	0.835383	0.938	0.543	5.46e-30
MT1X	5.07e-34	0.739405	0.884	0.336	5.8e-30
HSPG2	1.64e-33	0.346575	0.395	0.036	1.88e-29
THBS1	8.82e-33	0.412572	0.411	0.043	1.01e-28
KRT18	9.46e-33	0.605621	0.674	0.144	1.08e-28
SLC7A5	1.31e-32	0.808488	0.651	0.162	1.49e-28
CCND2	3.09e-32	1.00681	0.729	0.215	3.53e-28
C1QC	1.08e-31	0.583031	0.752	0.203	1.24e-27
SOD2	1.23e-31	0.804807	0.946	0.416	1.41e-27
LAMB3	1.43e-31	0.298343	0.271	0.007	1.63e-27
C1QA	5.98e-31	0.628176	0.876	0.335	6.84e-27
NCLN	1.05e-30	0.702668	0.798	0.294	1.2e-26
C1R	1.49e-30	0.402667	0.388	0.041	1.71e-26
FSTL1	2.04e-30	0.308505	0.271	0.009	2.33e-26
EREG	2.81e-30	0.289198	0.295	0.014	3.22e-26
CTSB	2.9e-30	0.637085	0.876	0.345	3.32e-26
NEAT1	3.81e-30	0.75566	1	0.956	4.36e-26
TAGLN	4.4e-30	0.282827	0.357	0.032	5.03e-26
CDKN1A	4.84e-30	0.850066	0.938	0.413	5.54e-26
S100A6	2.27e-29	0.685593	0.992	0.835	2.59e-25
RPL3	2.47e-29	-0.523564	1	0.995	2.83e-25
CD14	2.59e-29	0.552539	0.605	0.135	2.96e-25
AIF1	5.2e-29	0.614461	0.729	0.221	5.95e-25
ZFP36L2	9.11e-29	1.05841	0.93	0.475	1.04e-24
MT-ND1	1.13e-28	0.503544	1	0.966	1.3e-24
ATP5D	2.03e-28	0.60057	0.922	0.427	2.32e-24
TPM1	3.61e-28	0.370419	0.403	0.052	4.13e-24
TINAGL1	4.86e-28	0.295019	0.333	0.03	5.56e-24
APOC1	4.89e-28	0.585784	0.899	0.374	5.6e-24
TGFBI	7.37e-28	0.335147	0.357	0.037	8.44e-24
MT-CO2	1.3e-27	0.415112	1	0.998	1.49e-23
MT-ND4	1.38e-27	0.422804	1	0.998	1.58e-23
SERPINH1	2.95e-27	0.325784	0.333	0.032	3.38e-23
CST3	3.62e-27	0.592594	0.961	0.678	4.14e-23
GSN	8.94e-27	0.401415	0.45	0.073	1.02e-22
AGRN	9.21e-27	0.281379	0.225	0.005	1.05e-22
CTSL	2.33e-26	0.383135	0.55	0.117	2.66e-22
EIF4A3	2.44e-26	0.977414	0.884	0.404	2.79e-22
SNHG9	3.57e-26	0.531071	0.744	0.238	4.09e-22
FCER1G	3.81e-26	0.628563	0.829	0.343	4.36e-22
FAM173A	4.5e-26	0.439809	0.581	0.139	5.15e-22
MIR4435-1HG	4.68e-26	1.04355	0.829	0.386	5.36e-22
PMEPA1	8.53e-26	0.411913	0.488	0.096	9.76e-22
SPINT1	9.94e-26	0.336113	0.318	0.03	1.14e-21
RPL34	9.97e-26	-0.441458	1	1	1.14e-21
C1S	1.07e-25	0.336135	0.364	0.046	1.23e-21
RPS18	1.78e-25	-0.453199	1	1	2.04e-21
ANXA1	2.22e-25	0.518499	0.899	0.397	2.54e-21
RGCC	2.29e-25	0.585772	0.767	0.249	2.62e-21
B2M	2.84e-25	-0.42533	1	1	3.25e-21
CLTB	4.33e-25	0.500343	0.62	0.169	4.96e-21
DNAJC1	6.99e-25	0.601723	0.868	0.377	8e-21
PELI1	1.09e-24	0.756483	0.659	0.208	1.25e-20
BTG1	1.23e-24	0.673511	0.977	0.753	1.41e-20
PPP1R10	1.47e-24	0.532693	0.698	0.226	1.68e-20
RNASE1	2.05e-24	0.350576	0.364	0.05	2.35e-20
MARCKS	2.23e-24	0.444615	0.783	0.24	2.56e-20
SKIL	2.73e-24	0.491076	0.674	0.208	3.12e-20
MYL9	4.25e-24	0.344798	0.318	0.037	4.86e-20
PLAUR	4.56e-24	0.553378	0.752	0.272	5.22e-20
MIR29A	5.55e-24	0.353103	0.395	0.06	6.35e-20
HIST2H2AA3	7.35e-24	0.932886	0.806	0.359	8.41e-20
GNG11	8.64e-24	0.311991	0.411	0.068	9.88e-20
CXCL1	8.87e-24	0.337458	0.426	0.073	1.01e-19
SQSTM1	1.19e-23	0.730586	0.946	0.646	1.36e-19
CSTB	2.37e-23	0.542985	0.969	0.589	2.72e-19
RPL10	2.57e-23	-0.346079	1	1	2.94e-19
RPL13	3.52e-23	-0.361647	1	1	4.03e-19
TRIB1	3.82e-23	0.744645	0.868	0.411	4.37e-19
HPCAL1	4.12e-23	0.358441	0.419	0.077	4.72e-19
GNLY	7.16e-23	0.357679	0.651	0.206	8.19e-19
TYROBP	8.83e-23	0.52622	0.884	0.425	1.01e-18
SPARCL1	1.12e-22	0.304453	0.31	0.037	1.28e-18
TGM2	1.35e-22	0.341673	0.403	0.068	1.54e-18
NET1	1.84e-22	0.349577	0.364	0.06	2.11e-18
EBPL	1.86e-22	0.379512	0.434	0.085	2.13e-18
ANXA2	1.9e-22	0.518723	0.984	0.662	2.17e-18
SERPINB9	1.94e-22	0.757249	0.713	0.278	2.22e-18
MBTPS1	2.47e-22	0.444153	0.473	0.112	2.83e-18
ZFAND5	2.5e-22	0.52531	0.659	0.221	2.86e-18
CD69	3.26e-22	-1.52302	0.434	0.737	3.73e-18
SAT1	5.98e-22	0.83787	1	0.957	6.85e-18
IL1B	7.49e-22	0.32479	0.457	0.094	8.57e-18
RPL39	1.13e-21	-0.410942	1	0.998	1.3e-17
SPINT2	2.11e-21	0.500268	0.744	0.262	2.42e-17
RPL18A	2.19e-21	-0.377119	1	1	2.51e-17
EGR1	2.23e-21	0.302646	0.636	0.183	2.55e-17
RPS14	3.11e-21	-0.339095	1	0.998	3.56e-17
LAMP1	3.24e-21	0.372758	0.512	0.126	3.7e-17
GLUL	3.5e-21	0.461987	0.62	0.196	4e-17
WBP5	3.83e-21	0.306531	0.388	0.069	4.38e-17
SPSB1	4.11e-21	0.46994	0.287	0.034	4.7e-17
TNFRSF1A	7.82e-21	0.311291	0.388	0.073	8.95e-17
NENF	8.46e-21	0.440874	0.674	0.219	9.68e-17
ID3	9.95e-21	0.46588	0.434	0.094	1.14e-16
CD151	1.39e-20	0.395412	0.589	0.174	1.59e-16
ACTN1	1.48e-20	0.263753	0.233	0.02	1.69e-16
C4orf48	1.6e-20	0.428786	0.581	0.178	1.84e-16
RYBP	1.72e-20	0.330621	0.481	0.116	1.97e-16
MCL1	1.82e-20	0.569344	0.992	0.799	2.09e-16
RUNX1	2.02e-20	0.331411	0.388	0.075	2.31e-16
A2M	2.18e-20	0.267457	0.357	0.059	2.5e-16
VIM	2.68e-20	0.56019	0.984	0.756	3.07e-16
PLEC	2.77e-20	0.27254	0.287	0.036	3.17e-16
PTP4A3	3.29e-20	0.792596	0.38	0.077	3.76e-16
LST1	4.38e-20	0.410228	0.55	0.167	5.01e-16
ATF3	4.53e-20	0.259684	0.767	0.285	5.19e-16
PHLDA1	6e-20	0.413392	0.535	0.148	6.87e-16
FTL	7.08e-20	0.395804	1	0.996	8.11e-16
LINC00152	8.5e-20	0.766958	0.938	0.712	9.73e-16
C19orf24	9.31e-20	0.416556	0.659	0.226	1.07e-15
NINJ1	9.46e-20	0.377325	0.628	0.205	1.08e-15
IFI27	1.31e-19	0.456378	0.698	0.233	1.5e-15
CAPG	1.44e-19	0.402888	0.465	0.123	1.64e-15
SOCS1	1.53e-19	0.328784	0.302	0.043	1.75e-15
SIK1	1.74e-19	0.573048	0.783	0.343	1.99e-15
YBX3	2.1e-19	0.412696	0.581	0.176	2.4e-15
ODC1	2.67e-19	0.602278	0.55	0.167	3.05e-15
CEBPB	3.35e-19	0.304339	0.481	0.119	3.83e-15
S100A13	3.99e-19	0.258354	0.31	0.048	4.56e-15
TMEM165	4.22e-19	0.519561	0.581	0.205	4.83e-15
HBEGF	4.35e-19	0.25007	0.279	0.037	4.98e-15
EZR	4.89e-19	0.573607	0.977	0.746	5.6e-15
SNORD3A	6.12e-19	0.443186	0.543	0.171	7.01e-15
RPL13A	6.95e-19	-0.313242	1	1	7.95e-15
PTMS	7.03e-19	0.297114	0.388	0.08	8.05e-15
HLA-E	9.8e-19	-0.485981	0.992	0.995	1.12e-14
PPIA	1.02e-18	0.423229	1	0.879	1.16e-14
HLA-DRA	1.29e-18	0.451049	0.992	0.854	1.47e-14
SUB1	1.4e-18	-0.742479	1	0.993	1.6e-14
EPCAM	3.12e-18	0.258152	0.279	0.039	3.57e-14
RPS26	4.9e-18	0.420332	1	0.94	5.61e-14
SFPQ	5.55e-18	0.373526	0.667	0.251	6.36e-14
GZMB	6.61e-18	0.405079	0.605	0.212	7.57e-14
CTA-292E10.6	8.68e-18	0.670364	0.574	0.215	9.93e-14
RHOC	1.32e-17	0.376828	0.481	0.139	1.52e-13
ITGA6	1.42e-17	0.306566	0.333	0.062	1.62e-13
RELB	1.43e-17	0.461348	0.527	0.173	1.64e-13
NAMPT	1.51e-17	0.415374	0.62	0.215	1.73e-13
SDC1	1.99e-17	0.361717	0.736	0.279	2.28e-13
COL9A3	2.44e-17	0.350351	0.45	0.119	2.8e-13
RPL18	2.58e-17	-0.360576	1	0.996	2.95e-13
ANKRD37	2.58e-17	0.835045	0.767	0.372	2.96e-13
GABARAPL1	3.01e-17	0.364637	0.543	0.167	3.44e-13
CD9	3.64e-17	0.309083	0.705	0.263	4.16e-13
JOSD1	6.18e-17	0.294602	0.473	0.126	7.07e-13
CKS2	7.17e-17	0.532342	0.713	0.302	8.21e-13
FCN1	7.58e-17	0.326549	0.357	0.078	8.67e-13
SNORA76	9.46e-17	0.421449	0.605	0.226	1.08e-12
TUBB4B	1.13e-16	0.395497	0.806	0.358	1.3e-12
TMEM107	1.15e-16	0.533065	0.589	0.215	1.32e-12
HEBP2	1.24e-16	0.285487	0.457	0.121	1.41e-12
RGS16	1.31e-16	0.66803	0.357	0.085	1.5e-12
TMEM176B	1.37e-16	0.273271	0.388	0.091	1.57e-12
EIF4G2	1.47e-16	0.46334	0.86	0.505	1.68e-12
SPP1	1.56e-16	0.323739	0.419	0.105	1.78e-12
RPL15	1.82e-16	-0.295004	1	0.996	2.09e-12
IFITM2	1.86e-16	0.444696	0.853	0.438	2.13e-12
FSCN1	2.01e-16	0.250574	0.24	0.032	2.29e-12
PSMB9	2.37e-16	-0.712373	0.736	0.806	2.71e-12
COTL1	2.52e-16	0.370377	0.527	0.178	2.89e-12
MT-ND2	2.73e-16	0.28163	1	0.993	3.13e-12
RP3-395M20.12	3.27e-16	0.309037	0.264	0.041	3.74e-12
RAP2B	3.4e-16	0.287739	0.333	0.071	3.89e-12
BHLHE40	3.8e-16	0.288388	0.442	0.121	4.35e-12
MT-ND4L	4.21e-16	0.38714	0.829	0.393	4.82e-12
GNB2	4.56e-16	0.345137	0.643	0.249	5.22e-12
HMOX1	5.55e-16	0.305789	0.318	0.066	6.35e-12
TXNDC11	6.24e-16	0.612326	0.829	0.512	7.14e-12
RPS11	8.06e-16	-0.383396	1	0.998	9.22e-12
SRSF9	8.7e-16	0.424023	0.806	0.413	9.96e-12
BCL2A1	1.06e-15	0.362718	0.519	0.173	1.22e-11
DAP	1.18e-15	0.325468	0.519	0.171	1.35e-11
FBXO32	1.2e-15	0.480549	0.426	0.123	1.38e-11
GTF2I	1.23e-15	0.294022	0.519	0.167	1.41e-11
SAMSN1	1.27e-15	0.468326	0.798	0.399	1.45e-11
SLC38A2	1.32e-15	0.479379	0.767	0.361	1.52e-11
HIST1H2AE	1.55e-15	0.619285	0.364	0.091	1.77e-11
S100A4	1.6e-15	0.381708	0.984	0.829	1.83e-11
RHOB	1.61e-15	0.582643	0.76	0.368	1.84e-11
MALAT1	1.96e-15	0.314691	1	1	2.24e-11
RPS10	2.39e-15	-0.420932	1	0.982	2.74e-11
PRDX4	3.37e-15	0.392352	1	0.954	3.86e-11
SGK1	3.39e-15	0.609648	0.512	0.181	3.88e-11
NME4	3.43e-15	0.320686	0.481	0.149	3.93e-11
HLA-DQA2	3.72e-15	0.268071	0.403	0.105	4.25e-11
HIST1H2BD	4.08e-15	0.34691	0.473	0.144	4.67e-11
PDXK	4.5e-15	0.347534	0.581	0.221	5.15e-11
VMP1	5.16e-15	0.616531	0.775	0.393	5.9e-11
CDK14	5.2e-15	0.262184	0.364	0.089	5.95e-11
RAC1	7.5e-15	0.271872	0.69	0.276	8.58e-11
HIST1H2BJ	8.38e-15	0.622908	0.395	0.116	9.59e-11
NCOA7	1e-14	0.252169	0.419	0.114	1.15e-10
GSTP1	1.06e-14	0.432101	1	0.836	1.21e-10
HIST1H1C	1.18e-14	0.779856	0.876	0.609	1.35e-10
CTNNB1	1.29e-14	0.381066	0.558	0.206	1.48e-10
RPS8	1.36e-14	-0.341541	1	0.998	1.55e-10
CTA-384D8.34	1.74e-14	0.461626	0.605	0.24	1.99e-10
LGALS1	1.88e-14	0.429188	1	0.836	2.15e-10
KLF3	2.03e-14	0.414828	0.481	0.171	2.33e-10
CSRNP1	2.62e-14	0.382277	0.597	0.235	3e-10
BHLHE41	2.95e-14	0.430286	0.473	0.169	3.37e-10
MT-ND3	6.04e-14	0.265179	1	0.966	6.92e-10
DST	6.78e-14	0.275128	0.233	0.039	7.76e-10
EEF1A1	7.06e-14	-0.294641	1	1	8.08e-10
APOBEC3A	9.49e-14	0.357296	0.132	0.007	1.09e-09
KMT2E-AS1	1.04e-13	0.505945	0.426	0.148	1.2e-09
RPS15	1.32e-13	-0.312215	1	1	1.51e-09
YWHAH	1.37e-13	0.399913	0.512	0.19	1.56e-09
ELL2	1.48e-13	0.47069	0.837	0.496	1.7e-09
CD70	1.51e-13	0.459656	0.333	0.091	1.73e-09
CHMP1B	1.89e-13	0.315607	0.643	0.263	2.16e-09
NDRG1	1.97e-13	0.256998	0.279	0.059	2.26e-09
CITED2	2e-13	0.644627	0.581	0.246	2.29e-09
MS4A6A	2.11e-13	0.274128	0.434	0.137	2.41e-09
SEC61G	2.31e-13	-0.476119	0.969	0.938	2.65e-09
MIR155HG	2.34e-13	0.604338	0.426	0.146	2.68e-09
TNFAIP2	2.46e-13	0.291016	0.326	0.08	2.82e-09
SEPW1	2.65e-13	0.29874	0.659	0.269	3.03e-09
PTCH2	3.02e-13	0.332144	0.287	0.066	3.45e-09
INSIG1	5.15e-13	0.282862	0.651	0.276	5.9e-09
PRNP	5.35e-13	0.299694	0.496	0.173	6.13e-09
RPS4X	6.5e-13	-0.318102	1	1	7.43e-09
HEXIM1	7.22e-13	0.340528	0.403	0.128	8.26e-09
SLC25A6	7.53e-13	-0.408335	1	0.973	8.62e-09
ATP5E	8.09e-13	0.281678	1	0.98	9.26e-09
NDNL2	9.45e-13	0.344537	0.38	0.114	1.08e-08
EDEM1	1.12e-12	0.346923	0.605	0.258	1.28e-08
ZNF296	1.22e-12	0.354919	0.233	0.044	1.4e-08
DDIT4	1.49e-12	0.483925	0.86	0.548	1.7e-08
TRAF4	1.66e-12	0.263041	0.341	0.093	1.9e-08
BACH1	1.9e-12	0.271234	0.372	0.11	2.17e-08
NUDT4	1.9e-12	0.311333	0.473	0.169	2.18e-08
KRT10	2.09e-12	0.384874	0.946	0.698	2.39e-08
BCL2L11	2.46e-12	0.428149	0.791	0.443	2.81e-08
IGLL5	2.55e-12	-0.424739	0.992	0.956	2.92e-08
EIF3E	6.16e-12	-0.51477	0.736	0.815	7.05e-08
PKM	6.24e-12	0.331128	0.93	0.55	7.14e-08
IL10RA	7.05e-12	0.378957	0.589	0.262	8.06e-08
MCUR1	8.26e-12	0.268905	0.488	0.187	9.45e-08
TRAM1	8.38e-12	0.3807	0.992	0.881	9.59e-08
RELT	9.59e-12	0.275508	0.256	0.057	1.1e-07
TCN2	9.6e-12	0.256687	0.326	0.093	1.1e-07
PERP	1.02e-11	0.398832	0.636	0.308	1.17e-07
WIPI2	1.15e-11	0.261626	0.388	0.126	1.32e-07
ARID5A	1.27e-11	0.295147	0.628	0.285	1.46e-07
SERPINB1	1.34e-11	0.304922	0.581	0.246	1.53e-07
PLD3	2.07e-11	0.356954	0.845	0.52	2.37e-07
THAP2	2.15e-11	0.447445	0.388	0.123	2.46e-07
TMEM19	2.28e-11	0.331247	0.674	0.313	2.61e-07
CTA-29F11.1	2.5e-11	0.416412	0.403	0.144	2.87e-07
GPR183	2.77e-11	0.384362	0.721	0.368	3.17e-07
CTD-2369P2.2	2.84e-11	0.32807	0.279	0.071	3.25e-07
HIST1H2BK	3.02e-11	0.573851	0.76	0.427	3.46e-07
PRDM1	3.08e-11	0.62193	0.822	0.548	3.52e-07
POLR2L	3.61e-11	0.271894	0.984	0.863	4.13e-07
MARCKSL1	3.62e-11	0.290494	0.519	0.196	4.15e-07
LGALS3	5.48e-11	0.360258	0.744	0.407	6.27e-07
EAF2	5.89e-11	-0.787985	0.519	0.665	6.75e-07
TBXAS1	6e-11	0.271175	0.535	0.215	6.87e-07
ATP1A1	6.18e-11	0.356517	0.558	0.246	7.07e-07
HLA-A	7.87e-11	-0.511222	1	1	9.01e-07
RRBP1	9.99e-11	0.391159	0.915	0.619	1.14e-06
RTN4	1.08e-10	0.279004	0.589	0.262	1.24e-06
RPS23	1.37e-10	-0.258095	1	0.995	1.56e-06
PDE4B	1.46e-10	0.466626	0.806	0.614	1.68e-06
ACYP2	1.61e-10	0.253001	0.465	0.178	1.84e-06
MSL3	2.28e-10	0.268807	0.488	0.203	2.61e-06
GNB2L1	2.59e-10	-0.28166	1	0.991	2.96e-06
SLC17A9	5.35e-10	0.254757	0.434	0.171	6.12e-06
C9orf16	5.39e-10	0.326687	0.899	0.614	6.17e-06
ATP6AP1	5.61e-10	0.303878	0.651	0.343	6.41e-06
NUS1	5.72e-10	0.28815	0.512	0.228	6.55e-06
WDR74	7.08e-10	0.466484	0.566	0.297	8.1e-06
MXD1	8.85e-10	0.2742	0.349	0.121	1.01e-05
BCAS2	9.01e-10	0.560446	0.814	0.527	1.03e-05
HDLBP	9.12e-10	0.31053	0.798	0.457	1.04e-05
RPS3	9.19e-10	-0.25271	1	0.998	1.05e-05
HIST2H2BE	9.46e-10	0.51777	0.395	0.155	1.08e-05
CRELD2	1.29e-09	0.306275	0.922	0.678	1.48e-05
RASGRP3	1.34e-09	-0.623235	0.225	0.473	1.53e-05
RPL5	1.47e-09	-0.302689	1	0.989	1.68e-05
GRN	1.58e-09	0.342259	0.922	0.598	1.81e-05
ERN1	1.63e-09	0.428437	0.55	0.274	1.87e-05
GNG7	1.72e-09	-0.56573	0.481	0.633	1.97e-05
MLEC	1.92e-09	0.333728	0.713	0.395	2.19e-05
CD55	1.94e-09	0.346117	0.814	0.496	2.22e-05
EIF5	1.99e-09	0.407118	0.946	0.662	2.27e-05
RAPGEF1	2.01e-09	0.344849	0.419	0.171	2.31e-05
HIST1H2AC	2.03e-09	0.335988	0.589	0.283	2.33e-05
ZFP36	2.24e-09	0.364236	0.984	0.859	2.57e-05
SPCS2	2.26e-09	-0.301254	1	0.993	2.59e-05
GLIPR1	2.41e-09	0.300528	0.636	0.319	2.76e-05
FNDC3B	3.97e-09	0.370354	0.752	0.456	4.55e-05
SCO2	4.63e-09	0.302511	0.519	0.246	5.3e-05
CHID1	5.46e-09	0.273292	0.845	0.548	6.25e-05
ANXA5	7.23e-09	0.31105	0.86	0.6	8.27e-05
ARPC1A	7.31e-09	0.260644	0.496	0.228	8.37e-05
CD59	7.61e-09	0.283767	0.984	0.783	8.71e-05
SEL1L3	8.54e-09	0.328096	0.806	0.505	9.77e-05
IFI6	9.39e-09	0.603276	0.915	0.596	0.000107455
RPL22L1	1.05e-08	0.324114	0.946	0.738	0.000119863
STUB1	1.07e-08	0.267435	0.729	0.409	0.000122457
BASP1	1.24e-08	0.289586	0.442	0.192	0.00014171
CLIC4	1.95e-08	0.294132	0.636	0.342	0.000223238
PEBP1	2.58e-08	-0.520541	0.791	0.774	0.000294968
RNF213	3.2e-08	0.355816	0.698	0.386	0.000366708
ARID5B	3.39e-08	0.406369	0.783	0.536	0.000388454
MYC	3.67e-08	0.590453	0.349	0.144	0.000419473
NUCB2	4.15e-08	0.2919	0.977	0.797	0.000474909
LY6E	4.58e-08	0.330135	0.915	0.681	0.000523765
CDC42SE2	4.77e-08	-0.5784	0.589	0.68	0.000546211
CD48	5.14e-08	-0.483082	0.395	0.562	0.000588303
GPX4	5.86e-08	0.265309	0.969	0.744	0.000670136
RP11-138A9.1	6.39e-08	0.304851	0.721	0.427	0.000731522
EEF1D	7.98e-08	-0.256862	1	0.989	0.000913187
FXYD5	7.98e-08	-0.514059	0.86	0.792	0.000913209
NFE2L2	8.77e-08	0.28498	0.62	0.343	0.00100406
CCNH	1.11e-07	0.344916	0.651	0.379	0.00126722
TM9SF2	1.11e-07	0.265978	0.736	0.44	0.00126993
GOLGB1	1.12e-07	0.268415	0.527	0.27	0.0012768
TOR3A	1.12e-07	0.41426	0.736	0.45	0.00128236
RHBDD1	1.23e-07	0.26036	0.302	0.116	0.0014061
CD44	1.24e-07	0.294344	0.899	0.6	0.0014174
MKNK2	1.35e-07	0.326685	0.395	0.18	0.00154985
COBLL1	1.7e-07	0.259427	0.543	0.272	0.00194302
PMAIP1	1.74e-07	0.285333	0.62	0.342	0.00199014
COPZ1	1.77e-07	-0.429817	0.581	0.671	0.0020261
HINT1	1.88e-07	-0.291803	0.984	0.938	0.00214954
HIST1H2BG	1.9e-07	0.265079	0.333	0.135	0.00217431
NPIPB11	2.06e-07	0.282337	0.225	0.069	0.00235416
PTPN1	2.13e-07	0.340125	0.589	0.354	0.00243904
GLRX	2.53e-07	0.432369	0.837	0.61	0.00289989
POMP	2.85e-07	-0.395817	0.837	0.811	0.00326095
CPEB4	3.1e-07	0.311938	0.527	0.283	0.00355041
SEL1L	3.16e-07	0.308483	0.791	0.537	0.00361377
PARP1	4.01e-07	-0.483629	0.38	0.518	0.00458836
TAGLN2	4.02e-07	0.284262	0.961	0.703	0.00460337
RBBP6	4.11e-07	0.321219	0.535	0.279	0.00470038
SSR2	6.95e-07	-0.319467	0.992	0.941	0.00795647
ANKRD28	7.49e-07	0.34537	0.837	0.569	0.00857452
LIMD2	8.19e-07	-0.552725	0.527	0.591	0.00937469
NARF	8.23e-07	0.327851	0.519	0.278	0.00941674
PSMA4	9e-07	-0.452141	0.605	0.664	0.0102991
GPSM3	1.21e-06	-0.424988	0.512	0.617	0.0138044
PDIA4	1.22e-06	-0.50548	0.93	0.824	0.0139987
GLTSCR2	1.85e-06	-0.373035	0.86	0.815	0.0211987
GDI2	1.86e-06	-0.431982	0.388	0.511	0.0213204
ERP29	2.15e-06	-0.361686	0.876	0.854	0.0245736
DNAJC4	2.29e-06	0.251411	0.713	0.459	0.0262003
SNHG15	2.4e-06	0.30984	0.388	0.194	0.0274194
IRF4	2.63e-06	0.301304	0.442	0.235	0.0300935
MED29	3.29e-06	0.253627	0.388	0.185	0.0376862
GRB2	3.32e-06	0.307335	0.837	0.591	0.0379522
ACTB	3.46e-06	-0.446426	1	0.991	0.0395725
