# Supplementary material for: Development of a Prognostic Signature Based on Single-Cell RNA Sequencing Data of Immune Cells in Intrahepatic Cholangiocarcinoma
Source: Front Genet. 2021 Feb 4;11:615680. doi: 10.3389/fgene.2020.615680 (PMC7890365; doi:10.3389/fgene.2020.615680)
Supplement: Supplementary Table 6 — Calculation of PRGs risk scores in training set. [file Table_9.XLSX]

## Sheet: Sheet1
Supplementary Table 6. Calculation of PRGs risk scores in training set.
id	futime	fustat	SLC16A3	TUBA1B	A2M	CEBPB	PMAIP1	CLEC11A	TPM2	BNIP3L	EREG	riskScore	risk
TCGA-W5-AA2I	5.31233	1	1.46599	27.7022	16.9739	16.3918	0.312798	6.95805	14.4809	11.2839	0	0.0115275	low
TCGA-ZH-A8Y2	1.92055	1	9.01608	72.8352	63.3778	69.3587	4.56519	4.79753	19.0518	10.2086	0.059797	2.34358	high
TCGA-W5-AA2Z	0.424658	0	17.6704	47.3768	85.8654	61.216	2.25979	18.5893	33.7117	24.7003	0.0299472	0.68535	high
TCGA-3X-AAV9	0.928767	1	18.9749	49.997	182.512	84.2717	5.10538	30.8816	57.2116	23.7501	1.335	46.2133	high
TCGA-W5-AA30	2.95616	0	3.40949	45.836	99.6314	24.4839	3.55409	14.1531	29.6352	13.883	0.024164	0.494179	low
TCGA-W5-AA2W	2.53151	1	13.6146	36.3863	38.2588	37.015	1.54905	2.92448	24.3094	19.0633	0.0309423	0.140689	low
TCGA-W5-AA31	0.0273973	0	5.90862	47.8005	169.271	18.2323	1.54602	6.49857	48.6073	8.58608	0.0224893	1714.74	high
TCGA-4G-AAZT	1.15068	0	2.78248	6.88894	68.4352	62.3125	0.296194	20.3136	50.3312	9.4763	0.00445361	6.48932	high
TCGA-ZH-A8Y4	2.03014	1	18.672	69.0368	51.1547	49.5673	1.35503	3.79391	21.5456	13.4771	0	0.588712	low
TCGA-W5-AA2O	1.75342	1	8.19435	55.0922	50.7726	53.011	2.85952	6.66984	23.3745	6.09368	0.143847	0.272747	low
TCGA-W5-AA2T	3.34247	1	7.82094	48.0768	24.6044	17.7304	1.02113	8.07231	28.4466	10.9256	0.115234	0.169435	low
TCGA-W5-AA2R	4.06849	0	5.90319	41.1801	59.6921	37.2957	1.99455	5.53182	13.3673	11.0025	0.00406119	0.0401135	low
TCGA-W5-AA34	1.52055	1	12.6583	35.2066	19.0496	116.471	3.41587	3.92171	29.4715	14.9255	0.00819263	5.42898	high
TCGA-W5-AA2G	5.4137	0	7.99931	38.7194	109.727	21.7615	4.81189	7.49056	14.2997	9.13113	0.00792066	0.000737225	low
TCGA-W5-AA2U	1.71781	1	4.06348	41.6584	68.7501	37.236	6.71332	5.60572	24.4328	8.82185	0.0649808	0.0119148	low
TCGA-4G-AAZO	3.22466	0	5.2216	23.1229	20.6299	14.0575	5.22395	3.67625	9.74504	15.8588	6.53918	0.000239925	low
TCGA-ZD-A8I3	0.463014	1	17.1953	57.638	43.6197	43.425	1.42052	11.6989	45.2394	21.7937	9.5333	415.789	high
TCGA-ZH-A8Y6	1.42192	0	0.752645	17.7808	157.855	10.1445	2.00824	5.60162	16.1602	23.0396	0.0163563	1.12243	high
TCGA-W5-AA2Q	0.136986	0	8.10064	27.7357	46.5698	28.232	0.580718	4.03111	29.1995	21.4051	0	2.54598	high
TCGA-W6-AA0S	1.50411	0	19.9233	58.6899	40.4166	141.605	7.57533	8.84573	20.8285	24.057	0.39346	0.421482	low
TCGA-3X-AAVB	1.10137	0	39.8428	49.7307	83.561	83.1575	3.04583	24.4517	62.4105	32.0328	10.5367	9.33736	high
TCGA-3X-AAVA	1.21918	1	2.62513	33.372	49.3989	48.5115	1.58477	9.69695	20.6244	16.4832	0.0314263	0.763081	high
TCGA-3X-AAVE	0.846575	0	3.67568	87.7267	59.3884	48.5374	5.08416	4.42015	16.2332	14.638	0.0459319	19.3414	high
TCGA-W5-AA38	4.03014	0	4.63772	47.2018	32.6172	48.2125	2.58028	4.04608	10.5209	10.4244	0.00772975	0.0505838	low
TCGA-W5-AA2H	2.95068	0	5.05616	28.5997	39.0823	25.8017	3.57081	5.88552	35.8187	12.2166	0.0134228	0.152447	low
TCGA-ZH-A8Y5	2.78082	0	11.2551	30.8915	78.0037	38.2594	3.7952	8.08178	48.5522	8.24471	0.047861	0.598175	low
TCGA-W5-AA36	3.8411	1	3.38801	38.6308	35.9945	20.0481	0.753216	12.9091	27.1483	5.79394	0.00433032	0.0403088	low
TCGA-W5-AA33	3.96986	0	1.78598	39.3687	121.639	30.5345	1.77502	9.95659	12.8674	9.38812	0.13726	0.150804	low
TCGA-ZU-A8S4	0.268493	1	46.581	123.062	75.0693	60.839	62.167	38.5217	300.103	27.9326	23.7575	1385.56	high
TCGA-W5-AA39	0.465753	1	9.92505	20.816	371.988	72.6613	0.370792	2.33349	3.09953	13.0666	0.00658897	168.809	high
TCGA-WD-A7RX	0.0575342	1	2.36921	39.5196	333.736	61.7995	0.857865	12.5119	19.6803	7.58317	0.0501132	2694.26	high
TCGA-ZH-A8Y1	1.05479	1	26.9969	51.5142	106.275	44.0414	2.00799	7.35818	47.9276	29.3473	0.234543	36.5033	high
TCGA-ZH-A8Y8	1.12055	0	26.8474	49.0284	121.062	58.4092	10.8152	8.43367	48.7654	16.0362	1.41157	0.00271777	low
