# Supplementary material for: Development of a Prognostic Signature Based on Single-Cell RNA Sequencing Data of Immune Cells in Intrahepatic Cholangiocarcinoma
Source: Front Genet. 2021 Feb 4;11:615680. doi: 10.3389/fgene.2020.615680 (PMC7890365; doi:10.3389/fgene.2020.615680)
Supplement: Supplementary Table 7 — Calculation of PRGs risk scores in testing set. [file Table_10.XLSX]

## Sheet: Sheet1
Supplementary Table 7. Calculation of PRGs risk scores in testing set.
id	futime	fustat	SLC16A3	TUBA1B	A2M	CEBPB	PMAIP1	CLEC11A	TPM2	BNIP3L	EREG	riskScore	risk
1T	7.91393	0	11.4077	44.9831	29.2251	75.8209	2.15998	4.90174	15.0476	11.3129	0.0204763	0.0811747	low
2T	1.19792	1	1.40494	49.0914	599.062	51.4875	0.293176	9.12136	10.3449	5.05808	0	4.66644e+06	high
3T	0.397478	1	18.0151	52.9231	66.0737	77.8937	2.7081	6.24034	110.487	13.0017	3.50545	5.8134e+08	high
4T	1.5159	1	54.5067	154.152	49.5208	67.3242	5.11243	22.523	58.721	21.2214	12.4692	24.4529	high
5T	2.02851	1	12.7498	55.7826	72.3963	32.0234	4.19705	16.2905	82.5398	8.74769	0.825748	1215.22	high
6T	6.52138	0	17.0677	101.123	15.5628	16.043	1.2954	5.57776	17.4244	15.44	0	0.622944	high
7T	1.58169	1	3.89999	95.4446	50.7238	65.7165	2.28401	4.43622	6.6498	11.4596	0.0232592	83.7405	high
8T	4.81086	1	2.9511	40.915	78.9951	53.0107	3.2823	5.88015	23.1295	6.23963	0.0528202	0.653279	high
10T	0.78125	1	5.33561	52.1254	27.6259	32.7043	0.798592	5.61534	26.0884	3.18532	0.251187	0.605578	high
11T	1.44737	0	12.3623	58.2038	56.6079	102.542	2.07572	10.0913	28.2095	6.95181	0.153943	10.6954	high
12T	0.375548	1	9.96101	50.3438	83.4174	54.8603	1.8648	3.30261	22.3828	31.1736	0.0275179	244.068	high
13T	3.19353	1	19.738	40.4766	60.4459	129.32	0.38549	6.66777	23.2098	6.17224	0.00456801	1.74579	high
14T	1.6091	1	7.47146	60.7955	98.7547	93.5065	3.76447	11.9518	64.7559	18.6932	0.516327	1.6342e+06	high
15T	2.13816	1	14.5295	52.9419	201.981	75.9553	2.10899	15.8512	29.1039	19.9446	0.386728	135.114	high
16T	4.07072	0	3.92592	53.0013	33.227	32.1607	0.500545	3.01935	11.8941	7.86136	0.00362474	0.308352	low
17T	2.36568	1	10.5054	65.6611	22.8254	58.2218	3.93434	2.32413	6.64384	9.84565	1.89017	0.022275	low
18T	2.20121	1	3.48699	75.0125	242.953	41.4278	0.382076	2.16224	6.27733	12.6868	0.130254	6210.29	high
19T	2.53015	1	5.57131	51.898	63.7	49.0385	3.13284	5.1967	13.86	9.71602	0.0227569	0.142385	low
20T	0.556469	1	39.2712	55.7771	81.077	144.965	1.86741	23.6736	37.7472	14.4845	0.679175	0.025162	low
21T	3.05647	0	1.43734	35.1294	42.1491	60.0502	0.290801	12.0903	11.9647	11.5143	0.0227433	0.214112	low
22T	3.0175	0	0.885197	24.4606	171.522	38.2466	0.386816	13.2577	12.7979	10.7378	0.0417277	0.522813	low
23T	0.0986843	0	16.1076	55.8237	94.7368	36.6987	0.874707	8.83725	19.6768	8.64876	0.16675	0.0456527	low
24T	2.50274	0	23.7194	41.8175	51.4745	69.8557	4.1986	2.9066	19.2161	20.7185	0.0670141	0.00355789	low
25T	2.15461	0	11.7952	38.7809	20.6504	66.5751	1.54129	3.6745	26.6179	8.86244	0.0254157	0.289789	low
26T	2.15186	0	10.8917	46.2921	47.9286	57.1986	4.09968	8.77164	16.0655	16.5479	11.2625	0.362496	low
27T	1.92982	0	8.0702	138.755	45.9578	35.4351	0.487966	9.75566	24.782	6.91138	0.0366956	11317.7	high
28T	1.79002	0	1.10543	28.3716	194.676	46.0188	0.449606	11.6156	22.7475	6.64132	0.00475179	16.7934	high
29T	1.54879	0	3.84403	24.7962	34.6638	170.978	0.467236	3.64486	6.41349	3.44973	0	21.0309	high
30T	0.559211	1	29.1978	77.3541	12.9523	48.5431	1.5716	30.267	111.883	8.95901	0.0208328	4152.48	high
31T	3.55263	1	35.8007	82.0797	13.0892	29.6311	0.934911	5.46751	19.4445	14.629	0.223204	0.000270932	low
